# Supplementary material for: Sm-like protein Rof inhibits transcription termination factor ρ by binding site obstruction and conformational insulation
Source: Nat Commun. 2024 Apr 15;15:3186. doi: 10.1038/s41467-024-47439-6 (PMC11018626; doi:10.1038/s41467-024-47439-6)
Supplement: Supplementary file 4 — Supplementary Data 1 [file 41467_2024_47439_MOESM4_ESM.xlsx]

## Sheet: Legends
Supplementary Dataset 1: Rof conservation analysis
a, Rof distribution in families of Pseudomonadota, related to Fig. 1d. The fraction of genomes containing rof was estimated in Annotree.
b, Rof and yaeP overlapping (Fig. 8e) were investigated for genomes harboring both of them in Enterobacteriaceae.
c, Rof and yaeP overlapping (Fig. 8e) were investigated for genomes harboring both of them in Vibrionaceae.
d, Vibrionaceae rof genomic context was collected from TREND. Note that operon ID is not continuous, which is generated by TREND. An operon is defined if rof has a gene neighbor that is located on the same strand and within 100 bp.
e, Rof representatives for Supplementary Fig. 6a.
f, ρ representatives for Supplementary Fig. 6b.
g, Enterobacteriaceae representatives for Fig. 8c.
h, Vibrionaceae representatives for Fig. 8c.

## Sheet: a
a, Rof distribution in families of Pseudomonadota, related to Fig. 1d. The fraction of genomes containing rof was estimated in Annotree.
Families	rof containing fraction	ρ containing fraction
Aeromonadaceae	0.803922	0.980392
Alcanivoracaceae	0.0869565	0.869565
Alteromonadaceae	0.44523	0.992933
Aquisalimonadaceae	0	0.818182
Beijerinckiaceae	0	0.982659
Burkholderiaceae	0	0.97354
Caulobacteraceae	0	0.934307
Cellvibrionaceae	0.271186	0.983051
Chitinibacteraceae	0.4375	1
Chromatiaceae	0	0.923077
Chromobacteriaceae	0	1
Competibacteraceae	0	0.8
Cycloclasticaceae	0	1
D2472	0	0.857143
Devosiaceae	0	1
Ectothiorhodospiraceae	0	1
Endozoicomonadaceae	0	1
Enterobacteriaceae	0.787928	0.993475
Gallionellaceae	0	0.84375
Halieaceae	0	0.914894
Halomonadaceae	0.0320513	0.99359
HTCC2089	0	0.877193
Hyphomicrobiaceae	0	0.931034
Hyphomonadaceae	0	0.983607
Kangiellaceae	0.25	1
Ketobacteraceae	0	1
Litoricolaceae	0	0.6
LS-SOB	0	0.894737
Maricaulaceae	0	0.911765
Marinomonadaceae	0.266667	1
Mariprofundaceae	0	1
Methylococcaceae	0	1
Methyloligellaceae	0	0.714286
Methylomonadaceae	0.446154	0.938462
Methylophagaceae	0	0.913043
Methylophilaceae	0	0.981818
Moraxellaceae	0	0.981735
Neisseriaceae	0	0.9875
Nevskiaceae	0	1
Nitrincolaceae	0.347826	0.956522
Nitrosomonadaceae	0.586207	0.982759
Oleiphilaceae	0.047619	0.97619
Palsa-1005	0	0.818182
Parvibaculaceae	0	1
Parvularculaceae	0	0.818182
Pasteurellaceae	0	1
Porticoccaceae	0	0.884615
Pseudohongiellaceae	0	0.947368
Pseudomonadaceae	0.190955	0.998325
Psychromonadaceae	0.545455	1
Rhizobiaceae	0	0.99341
Rhodanobacteraceae	0	0.989247
Rhodobacteraceae	0	0.964191
Rhodocyclaceae	0	0.947368
RS24	0	0.9
Saccharospirillaceae	0.272727	1
Saccharospirillaceae_A	0.1	0.95
Salinisphaeraceae	0	0.928571
Sedimenticolaceae	0.346154	0.961538
SG8-39	0	0.741935
SG8-41	0	0.8
Shewanellaceae	0.589041	0.986301
Sphingomonadaceae	0	0.972603
Spongiibacteraceae	0.333333	0.916667
Stappiaceae	0	1
Succinivibrionaceae	0	0.870968
Thioalkalivibrionaceae	0	0.964286
Thiobacillaceae	0.21875	0.90625
TMED112	0	0.833333
Vibrionaceae	0.629956	1
Wenzhouxiangellaceae	0	0.714286
Wohlfahrtiimonadaceae	0	1
Xanthobacteraceae	0	0.99005
Xanthomonadaceae	0.0257511	0.982833

## Sheet: b
b, Rof and yaeP overlapping (Fig. 8e) were investigated for genomes harboring both of them in Enterobacteriaceae.
Assembly ID	Gene_start	Gene_end	Strand	Product_accession	Symbol	Locus_tag	Overlapping?
GCF_000406085.2	1081275	1081535	-	WP_035340381.1	rof	DXXRW240_RS05445	Y
GCF_000406085.2	1081519	1081722	-	WP_035340383.1	yaep	DXXRW240_RS05450	Y
GCF_000406285.1	1131020	1131280	-	WP_035340381.1	rof	DXXDW0440_RS05250	Y
GCF_000406285.1	1131264	1131467	-	WP_035340383.1	yaep	DXXDW0440_RS05255	Y
GCF_000754805.1	2125829	2126089	-	WP_032910235.1	rof	DJ58_RS12350	Y
GCF_000754805.1	2126073	2126276	-	WP_004706681.1	yaep	DJ58_RS12345	Y
GCF_002591195.1	1031222	1031482	-	WP_032910235.1	rof	CRN75_RS04515	Y
GCF_002591195.1	1031466	1031669	-	WP_004706681.1	yaep	CRN75_RS04520	Y
GCF_003934295.1	84181	84441	-	WP_125258629.1	rof	DSN64_RS04610	Y
GCF_003934295.1	84425	84628	-	WP_125258630.1	yaep	DSN64_RS04615	Y
GCF_003937915.1	133081	133344	-	WP_199746480.1	rof	EGK14_RS18355	Y
GCF_003937915.1	133328	133528	-	WP_125290532.1	yaep	EGK14_RS18360	Y
GCF_000006925.2	204622	204882	-	NP_706134.1	rof	SF0179	Y
GCF_000006925.2	204869	205087	-	NP_706135.1	yaep	SF0180	Y
GCF_000006945.2	280048	280308	-	NP_459242.1	rof	STM0237	Y
GCF_000006945.2	280295	280513	-	NP_459243.1	yaep	STM0238	Y
GCF_000007405.1	204109	204369	-	WP_000062312.1	rof	S_RS00940	Y
GCF_000007405.1	204356	204556	-	WP_000417058.1	yaep	S_RS00945	Y
GCF_000007445.1	223712	223972	-	WP_000062311.1	rof	C_RS01045	Y
GCF_000007445.1	223959	224159	-	WP_000417060.1	yaep	C_RS01050	Y
GCF_000007545.1	277629	277889	-	WP_000062330.1	rof	T_RS01200	Y
GCF_000007545.1	277876	278076	-	WP_001518678.1	yaep	T_RS01205	Y
GCF_000008105.1	276041	276301	-	WP_000062325.1	rof	SCH_RS01205	Y
GCF_000008105.1	276288	276488	-	WP_001518678.1	yaep	SCH_RS01210	Y
GCF_000008865.2	217023	217283	-	NP_308218.3	rof	ECs_0191	Y
GCF_000008865.2	217270	217470	-	YP_009502588.1	yaep	ECs_5365	Y
GCF_000009065.1	1208118	1208378	-	WP_002218374.1	rof	YPO_RS06265	Y
GCF_000009065.1	1208365	1208565	-	WP_002212152.1	yaep	YPO_RS06270	Y
GCF_000009505.1	285061	285321	-	WP_000062330.1	rof	SEN_RS01225	Y
GCF_000009505.1	285308	285508	-	WP_001518678.1	yaep	SEN_RS01230	Y
GCF_000009525.1	281988	282248	-	WP_000062330.1	rof	SG_RS01210	Y
GCF_000009525.1	282235	282435	-	WP_001518678.1	yaep	SG_RS01215	Y
GCF_000009565.1	216515	216775	-	WP_000062312.1	rof	B21_RS00970	Y
GCF_000009565.1	216762	216962	-	WP_000417058.1	yaep	B21_RS00975	Y
GCF_000010245.2	213678	213938	-	WP_000062312.1	rof	Y75_RS00955	Y
GCF_000010245.2	213925	214125	-	WP_000417058.1	yaep	Y75_RS00960	Y
GCF_000010385.1	214203	214463	-	WP_000062312.1	rof	ECSE_RS00955	Y
GCF_000010385.1	214450	214650	-	WP_000417058.1	yaep	ECSE_RS00960	Y
GCF_000010485.1	230996	231256	-	WP_000062311.1	rof	ECSF_RS01045	Y
GCF_000010485.1	231243	231443	-	WP_000417058.1	yaep	ECSF_RS01050	Y
GCF_000011605.1	1176058	1176318	-	WP_011092648.1	rof	ECA_RS05210	Y
GCF_000011605.1	1176305	1176505	-	WP_039290563.1	yaep	ECA_RS05215	Y
GCF_000176835.2	4202738	4202995	+	WP_004952197.1	rof	SOD_RS19155	Y
GCF_000176835.2	4202545	4202745	+	WP_006318652.1	yaep	SOD_RS19150	Y
GCF_000011885.1	284191	284451	-	WP_000062332.1	rof	SPA_RS01225	Y
GCF_000011885.1	284438	284638	-	WP_001518678.1	yaep	SPA_RS01230	Y
GCF_000012005.1	214707	214967	-	WP_000062312.1	rof	SDY_RS01020	Y
GCF_000012005.1	214954	215154	-	WP_000417058.1	yaep	SDY_RS01025	Y
GCF_000012025.1	199662	199922	-	WP_000928910.1	rof	SBO_RS00985	Y
GCF_000012025.1	199909	200109	-	WP_000417058.1	yaep	SBO_RS00990	Y
GCF_000013265.1	218477	218737	-	WP_000026223.1	rof	UTI89_RS01000	Y
GCF_000013265.1	218724	218924	-	WP_000417059.1	yaep	UTI89_RS01005	Y
GCF_000013305.1	217885	218145	-	WP_000062311.1	rof	ECP_RS00990	Y
GCF_000013305.1	218132	218332	-	WP_000417058.1	yaep	ECP_RS00995	Y
GCF_000013585.1	204282	204542	-	WP_000062314.1	rof	SFV_RS00935	Y
GCF_000013585.1	204529	204729	-	WP_000417058.1	yaep	SFV_RS00940	Y
GCF_000013825.1	624854	625114	-	WP_002218374.1	rof	YPA_RS02905	Y
GCF_000013825.1	625101	625301	-	WP_002212152.1	yaep	YPA_RS02910	Y
GCF_000014845.1	218453	218713	-	WP_000026223.1	rof	APECO1_RS00995	Y
GCF_000014845.1	218700	218900	-	WP_000417059.1	yaep	APECO1_RS01000	Y
GCF_000016045.1	282223	282483	-	WP_000062330.1	rof	SNSL254_RS02235	Y
GCF_000016045.1	282470	282670	-	WP_001518678.1	yaep	SNSL254_RS02240	Y
GCF_000016305.1	239417	239677	-	WP_002889424.1	rof	KPN_RS01085	Y
GCF_000016305.1	239664	239864	-	WP_002889429.1	yaep	KPN_RS01090	Y
GCF_000016945.1	1238450	1238710	-	WP_002218374.1	rof	YPSIP31758_RS06530	Y
GCF_000016945.1	1238697	1238897	-	WP_002212152.1	yaep	YPSIP31758_RS06535	Y
GCF_000017745.1	214308	214568	-	WP_000062312.1	rof	ECE24377A_RS02585	Y
GCF_000017745.1	214555	214755	-	WP_000417058.1	yaep	ECE24377A_RS02590	Y
GCF_000017765.1	211835	212095	-	WP_000062312.1	rof	ECHS_RS00950	Y
GCF_000017765.1	212082	212282	-	WP_000417058.1	yaep	ECHS_RS00955	Y
GCF_000017985.1	216520	216780	-	WP_000062312.1	rof	ECB_RS00970	Y
GCF_000017985.1	216767	216967	-	WP_000417058.1	yaep	ECB_RS00975	Y
GCF_000214195.1	4226880	4227137	+	WP_004952197.1	rof	SERAS12_RS19770	Y
GCF_000214195.1	4226687	4226887	+	WP_006318652.1	yaep	SERAS12_RS19765	Y
GCF_000214235.1	4226752	4227009	+	WP_004952197.1	rof	SERAS9_RS19770	Y
GCF_000214235.1	4226559	4226759	+	WP_006318652.1	yaep	SERAS9_RS19765	Y
GCF_000214805.1	4226431	4226688	+	WP_004952197.1	rof	SERAS13_RS19765	Y
GCF_000214805.1	4226238	4226438	+	WP_006318652.1	yaep	SERAS13_RS19760	Y
GCF_000018385.1	276356	276616	-	WP_000062325.1	rof	SPC_RS01205	Y
GCF_000018385.1	276603	276803	-	WP_001518678.1	yaep	SPC_RS01210	Y
GCF_000300895.1	8655	8912	+	WP_004952197.1	rof	B194_RS20540	Y
GCF_000300895.1	8462	8662	+	WP_006318652.1	yaep	B194_RS20535	Y
GCF_000422085.1	4091955	4092212	+	WP_230090436.1	rof	M495_RS19230	Y
GCF_000422085.1	4091762	4091962	+	WP_041415645.1	yaep	M495_RS19225	Y
GCF_000018705.1	280948	281208	-	WP_000062330.1	rof	SPAB_RS01225	Y
GCF_000018705.1	281195	281395	-	WP_001518678.1	yaep	SPAB_RS01230	Y
GCF_000019425.1	187782	188042	-	WP_000062312.1	rof	ECDH10B_RS00850	Y
GCF_000019425.1	188029	188229	-	WP_000417058.1	yaep	ECDH10B_RS00855	Y
GCF_000019645.1	222860	223120	-	WP_000062315.1	rof	ECSMS35_RS01005	Y
GCF_000019645.1	223107	223307	-	WP_000417058.1	yaep	ECSMS35_RS01010	Y
GCF_000438825.1	4223322	4223579	+	WP_004952197.1	rof	M621_RS44800	Y
GCF_000438825.1	4223129	4223329	+	WP_006318652.1	yaep	M621_RS44795	Y
GCF_000020185.1	200555	200815	-	WP_000062312.1	rof	SBBS512_RS02625	Y
GCF_000020185.1	200802	201002	-	WP_000417058.1	yaep	SBBS512_RS02630	Y
GCF_000020705.1	287780	288040	-	WP_000062330.1	rof	SEHA_RS01820	Y
GCF_000020705.1	288027	288227	-	WP_001518678.1	yaep	SEHA_RS01825	Y
GCF_000020745.1	282470	282730	-	WP_000062329.1	rof	SESA_RS01825	Y
GCF_000020745.1	282717	282917	-	WP_001518678.1	yaep	SESA_RS01830	Y
GCF_000020865.1	843907	844167	-	WP_012847629.1	rof	ETAE_RS03680	Y
GCF_000020865.1	844154	844354	-	WP_012847630.1	yaep	ETAE_RS03685	Y
GCF_000020885.1	289790	290050	-	WP_000062330.1	rof	SEAG_RS01565	Y
GCF_000020885.1	290037	290237	-	WP_001518678.1	yaep	SEAG_RS01570	Y
GCF_000020925.1	280885	281145	-	WP_000062331.1	rof	SED_RS01645	Y
GCF_000020925.1	281132	281332	-	WP_001518678.1	yaep	SED_RS01650	Y
GCF_000021125.1	217003	217263	-	WP_000062312.1	rof	ECH74115_RS01520	Y
GCF_000021125.1	217250	217450	-	WP_000417058.1	yaep	ECH74115_RS01525	Y
GCF_000022165.1	280751	281011	-	WP_000062330.1	rof	STM14_RS01770	Y
GCF_000022165.1	280998	281198	-	WP_001518678.1	yaep	STM14_RS01775	Y
GCF_000469035.1	9587	9844	+	WP_223499701.1	rof	SF7882_RS0117590	Y
GCF_000469035.1	9394	9594	+	WP_024529521.1	yaep	SF7882_RS31100	Y
GCF_000022225.1	217003	217263	-	WP_000062312.1	rof	ECSP_RS00975	Y
GCF_000022225.1	217250	217450	-	WP_000417058.1	yaep	ECSP_RS00980	Y
GCF_000022345.1	213677	213937	-	WP_000062312.1	rof	BWG_RS00955	Y
GCF_000022345.1	213924	214124	-	WP_000417058.1	yaep	BWG_RS00960	Y
GCF_000022805.1	1199408	1199668	-	WP_002218374.1	rof	YPD4_RS05395	Y
GCF_000022805.1	1199655	1199855	-	WP_002212152.1	yaep	YPD4_RS05400	Y
GCF_000022845.1	1257277	1257537	-	WP_002218374.1	rof	YPZ3_RS05700	Y
GCF_000022845.1	1257524	1257724	-	WP_002212152.1	yaep	YPZ3_RS05705	Y
GCF_000022885.2	866232	866492	-	WP_015870269.1	rof	NT01EI_RS03860	Y
GCF_000022885.2	866479	866679	-	WP_012847630.1	yaep	NT01EI_RS03865	Y
GCF_000477615.1	9645	9902	+	WP_223499701.1	rof	L581_RS09760	Y
GCF_000477615.1	9452	9652	+	WP_024529521.1	yaep	L581_RS23475	Y
GCF_000023605.1	1112080	1112340	-	WP_012773648.1	rof	PC1_RS04795	Y
GCF_000023605.1	1112327	1112527	-	WP_010285748.1	yaep	PC1_RS04800	Y
GCF_000025065.1	1051665	1051925	-	WP_012883679.1	rof	DD586_RS04750	Y
GCF_000025065.1	1051912	1052112	-	WP_012883680.1	yaep	DD586_RS04755	Y
GCF_000025165.1	216971	217231	-	WP_000062312.1	rof	G2583_RS00970	Y
GCF_000025165.1	217218	217418	-	WP_000417058.1	yaep	G2583_RS00975	Y
GCF_000025405.2	951798	952058	-	WP_013024706.1	rof	PANA_RS04180	Y
GCF_000025405.2	952045	952245	-	WP_014606545.1	yaep	PANA_RS04185	Y
GCF_000025565.1	1006663	1006923	-	WP_044158886.1	rof	ECL_RS04795	Y
GCF_000025565.1	1006910	1007110	-	WP_008501889.1	yaep	ECL_RS04800	Y
GCF_000025745.1	218393	218653	-	WP_000026223.1	rof	ECOK1_RS01000	Y
GCF_000025745.1	218640	218840	-	WP_000417059.1	yaep	ECOK1_RS01005	Y
GCF_000026225.1	235142	235402	-	WP_000062318.1	rof	EFER_RS01290	Y
GCF_000026225.1	235389	235589	-	WP_000417058.1	yaep	EFER_RS01295	Y
GCF_000478545.1	4293048	4293305	+	WP_004952197.1	rof	C786_RS20060	Y
GCF_000478545.1	4292855	4293055	+	WP_006318652.1	yaep	C786_RS20055	Y
GCF_000699165.1	8734	8991	+	WP_230090436.1	rof	SLIQ_RS14275	Y
GCF_000699165.1	8541	8741	+	WP_041415645.1	yaep	SLIQ_RS14270	Y
GCF_000026245.1	212943	213203	-	WP_000062312.1	rof	EC55989_RS00945	Y
GCF_000026245.1	213190	213390	-	WP_000417058.1	yaep	EC55989_RS00950	Y
GCF_001006005.1	377574	377831	+	WP_223499701.1	rof	WN53_RS01620	Y
GCF_001006005.1	377381	377581	+	WP_024529521.1	yaep	WN53_RS27030	Y
GCF_000026265.1	213085	213345	-	WP_000062312.1	rof	ECIAI1_RS00950	Y
GCF_000026265.1	213332	213532	-	WP_000417058.1	yaep	ECIAI1_RS00955	Y
GCF_000026285.1	218476	218736	-	WP_000026223.1	rof	ECS88_RS01875	Y
GCF_000026285.1	218723	218923	-	WP_000417059.1	yaep	ECS88_RS01880	Y
GCF_003668775.1	3188789	3189046	+	WP_223499701.1	rof	D9980_RS14415	Y
GCF_003668775.1	3188596	3188796	+	WP_024529521.1	yaep	D9980_RS14410	Y
GCF_000026305.1	218452	218712	-	WP_000062311.1	rof	ECED1_RS01000	Y
GCF_000026305.1	218699	218899	-	WP_000417058.1	yaep	ECED1_RS01005	Y
GCF_000026325.1	216700	216960	-	WP_000062315.1	rof	ECUMN_RS01895	Y
GCF_000026325.1	216947	217147	-	WP_000417058.1	yaep	ECUMN_RS01900	Y
GCF_000026545.1	223679	223939	-	WP_000062311.1	rof	E2348C_RS01000	Y
GCF_000026545.1	223926	224126	-	WP_000417058.1	yaep	E2348C_RS01005	Y
GCF_000026565.1	284231	284491	-	WP_000062332.1	rof	SSPA_RS01225	Y
GCF_000026565.1	284478	284678	-	WP_001518678.1	yaep	SSPA_RS01230	Y
GCF_000027025.1	280038	280298	-	WP_000062330.1	rof	STMMW_RS01200	Y
GCF_000027025.1	280285	280485	-	WP_001518678.1	yaep	STMMW_RS01205	Y
GCF_000027085.1	233662	233922	-	WP_012904575.1	rof	ROD_RS00995	Y
GCF_000027085.1	233909	234109	-	WP_024132476.1	yaep	ROD_RS01000	Y
GCF_003691565.1	4212573	4212830	+	WP_230090436.1	rof	EBA31_RS20435	Y
GCF_003691565.1	4212380	4212580	+	WP_041415645.1	yaep	EBA31_RS20430	Y
GCF_000027125.1	218699	218959	-	WP_000062315.1	rof	EC042_RS00990	Y
GCF_000027125.1	218946	219146	-	WP_000417058.1	yaep	EC042_RS00995	Y
GCF_000091005.1	216218	216478	-	WP_000062312.1	rof	ECO26_RS00975	Y
GCF_000091005.1	216465	216665	-	WP_000417058.1	yaep	ECO26_RS00980	Y
GCF_016469055.1	8597	8854	+	WP_004952197.1	rof	JEM67_RS19265	Y
GCF_016469055.1	8374	8604	+	WP_004952193.1	yaep	JEM67_RS19260	Y
GCF_000146305.1	823574	823834	-	WP_012847629.1	rof	ETAF_RS03595	Y
GCF_000146305.1	823821	824021	-	WP_012847630.1	yaep	ETAF_RS03600	Y
GCF_900186025.1	4076455	4076712	+	WP_004952197.1	rof	SGBXF1_RS19180	Y
GCF_900186025.1	4076262	4076462	+	WP_037426441.1	yaep	SGBXF1_RS19175	Y
GCF_900635625.1	4134947	4135204	+	WP_004952197.1	rof	EL066_RS19760	Y
GCF_900635625.1	4134754	4134954	+	WP_037426441.1	yaep	EL066_RS19755	Y
GCF_000146735.1	213681	213941	-	WP_000062312.1	rof	TAGB_RS00905	Y
GCF_000146735.1	213928	214128	-	WP_000417058.1	yaep	TAGB_RS00910	Y
GCF_000255315.1	3246662	3246922	+	WP_009091965.1	rof	S7A_RS15150	Y
GCF_000255315.1	3246475	3246672	+	WP_009091964.1	yaep	S7A_RS15145	Y
GCF_003236725.1	8061	8321	+	WP_009091965.1	rof	CKF42_RS14515	Y
GCF_003236725.1	7874	8071	+	WP_009091964.1	yaep	CKF42_RS14510	Y
GCF_000147055.1	1163625	1163885	-	WP_022632468.1	rof	DDA3937_RS05210	Y
GCF_000147055.1	1163872	1164072	-	WP_013316770.1	yaep	DDA3937_RS05215	Y
GCF_003332275.1	9208	9468	+	WP_114194473.1	rof	DRI82_RS13645	Y
GCF_003332275.1	9021	9218	+	WP_114194472.1	yaep	DRI82_RS13640	Y
GCF_000148365.1	219561	219821	-	WP_000062311.1	rof	ECABU_RS01015	Y
GCF_000148365.1	219808	220008	-	WP_000417060.1	yaep	ECABU_RS01020	Y
GCF_008631445.1	7444	7704	+	WP_009091965.1	rof	F3I51_RS00050	Y
GCF_008631445.1	7257	7454	+	WP_009091964.1	yaep	F3I51_RS00045	Y
GCF_011800325.1	7356	7616	+	WP_009091965.1	rof	HFD92_RS13740	Y
GCF_011800325.1	7169	7366	+	WP_009091964.1	yaep	HFD92_RS13735	Y
GCF_000148605.1	4979225	4979485	-	WP_000026223.1	rof	UM146_RS24605	Y
GCF_000148605.1	4979472	4979672	-	WP_000417059.1	yaep	UM146_RS24610	Y
GCF_000148935.1	251589	251849	-	WP_013356856.1	rof	PVAG_RS05035	Y
GCF_000148935.1	251836	252036	-	WP_003852623.1	yaep	PVAG_RS05040	Y
GCF_000155975.1	805296	805556	-	WP_032940409.1	rof	CIT292_RS07235	Y
GCF_000155975.1	805543	805743	-	WP_005132083.1	yaep	CIT292_RS07230	Y
GCF_000158395.1	48263	48523	-	WP_000062312.1	rof	SSJG_RS00485	Y
GCF_000158395.1	48510	48710	-	WP_000417058.1	yaep	SSJG_RS00480	Y
GCF_011800355.1	7330	7590	+	WP_009091965.1	rof	HFD89_RS16910	Y
GCF_011800355.1	7143	7340	+	WP_009091964.1	yaep	HFD89_RS16905	Y
GCF_011800365.1	7355	7615	+	WP_009091965.1	rof	HFD97_RS14580	Y
GCF_011800365.1	7168	7365	+	WP_009091964.1	yaep	HFD97_RS14575	Y
GCF_000158415.2	680437	680697	-	WP_000062312.1	rof	ESBG_RS19270	Y
GCF_000158415.2	680684	680884	-	WP_000417058.1	yaep	ESBG_RS19265	Y
GCF_014859005.1	820223	820483	+	WP_017494138.1	rof	H2866_RS03790	Y
GCF_014859005.1	820036	820233	+	WP_017494139.1	yaep	H2866_RS03785	Y
GCF_000013805.1	3295497	3295757	+	WP_002218374.1	rof	YPN_RS15470	Y
GCF_000013805.1	3295310	3295510	+	WP_002212152.1	yaep	YPN_RS15465	Y
GCF_000159895.2	630217	630477	-	WP_000062312.1	rof	ESCG_RS19190	Y
GCF_000159895.2	630464	630664	-	WP_000417058.1	yaep	ESCG_RS19185	Y
GCF_000163155.1	627551	627811	-	WP_000062312.1	rof	ECCG_RS00105	Y
GCF_000163155.1	627798	627998	-	WP_000417058.1	yaep	ECCG_RS00100	Y
GCF_000016445.1	1848192	1848452	+	WP_002218374.1	rof	YPDSF_RS08720	Y
GCF_000016445.1	1848005	1848205	+	WP_002212152.1	yaep	YPDSF_RS08715	Y
GCF_000163175.1	647219	647479	-	WP_000062312.1	rof	ECDG_RS00160	Y
GCF_000163175.1	647466	647666	-	WP_000417058.1	yaep	ECDG_RS00155	Y
GCF_000017665.1	3062951	3063211	+	WP_007776988.1	rof	ESA_RS14485	Y
GCF_000017665.1	3062764	3062964	+	WP_004385445.1	yaep	ESA_RS14480	Y
GCF_000018045.1	2940370	2940630	+	WP_024130681.1	rof	CKO_RS13565	Y
GCF_000018045.1	2940183	2940383	+	WP_012133967.1	yaep	CKO_RS13560	Y
GCF_000018625.1	2673229	2673489	+	WP_000062327.1	rof	SARI_RS12920	Y
GCF_000018625.1	2673042	2673242	+	WP_000417061.1	yaep	SARI_RS12915	Y
GCF_000163195.1	607797	608057	-	WP_000062311.1	rof	ECEG_RS19225	Y
GCF_000163195.1	608044	608244	-	WP_000417058.1	yaep	ECEG_RS19220	Y
GCF_000163215.1	698139	698399	-	WP_000062315.1	rof	ECFG_RS21385	Y
GCF_000163215.1	698386	698586	-	WP_000417058.1	yaep	ECFG_RS21380	Y
GCF_000018805.1	3630297	3630557	+	WP_002218374.1	rof	YPANGOLA_RS17970	Y
GCF_000018805.1	3630110	3630310	+	WP_002212152.1	yaep	YPANGOLA_RS17965	Y
GCF_000019385.1	3785855	3786115	+	WP_000062312.1	rof	ECOLC_RS18660	Y
GCF_000019385.1	3785668	3785868	+	WP_000417058.1	yaep	ECOLC_RS18655	Y
GCF_000163235.1	700176	700436	-	WP_000062315.1	rof	ECGG_RS20825	Y
GCF_000163235.1	700423	700623	-	WP_000417058.1	yaep	ECGG_RS20820	Y
GCF_000019565.1	4556447	4556707	+	WP_002889424.1	rof	KPK_RS21485	Y
GCF_000019565.1	4556260	4556460	+	WP_002889429.1	yaep	KPK_RS21480	Y
GCF_000023365.1	3657440	3657700	+	WP_000062312.1	rof	ECDH1_RS18180	Y
GCF_000023365.1	3657253	3657453	+	WP_000417058.1	yaep	ECDH1_RS18175	Y
GCF_000023545.1	3450847	3451107	+	WP_015854637.1	rof	DD703_RS14750	Y
GCF_000023545.1	3450660	3450860	+	WP_015854636.1	yaep	DD703_RS14745	Y
GCF_000163595.1	2476191	2476454	-	WP_039991819.1	rof	HMPREF0758_RS11170	Y
GCF_000163595.1	2476441	2476641	-	WP_039992600.1	yaep	HMPREF0758_RS11175	Y
GCF_000023565.1	3585744	3586004	+	WP_012770818.1	rof	DD1591_RS15660	Y
GCF_000023565.1	3585557	3585757	+	WP_012770817.1	yaep	DD1591_RS15655	Y
GCF_000163955.1	230796	231056	-	WP_005282992.1	rof	EDWATA_RS04080	Y
GCF_000163955.1	231043	231243	-	WP_005282993.1	yaep	EDWATA_RS04085	Y
GCF_000164215.1	39047	39307	-	WP_000062312.1	rof	HMPREF9536_RS23845	Y
GCF_000164215.1	39294	39494	-	WP_000417058.1	yaep	HMPREF9536_RS23840	Y
GCF_000023665.1	3565603	3565863	+	WP_000062312.1	rof	ECBD_RS17890	Y
GCF_000023665.1	3565416	3565616	+	WP_000417058.1	yaep	ECBD_RS17885	Y
GCF_000164275.1	129063	129323	-	WP_000062312.1	rof	HMPREF9543_RS08430	Y
GCF_000164275.1	129310	129510	-	WP_000417058.1	yaep	HMPREF9543_RS08425	Y
GCF_000024645.1	3665181	3665441	+	WP_014700896.1	rof	PECWA_RS16385	Y
GCF_000024645.1	3664994	3665194	+	WP_015731006.1	yaep	PECWA_RS16380	Y
GCF_000164335.1	49389	49649	-	WP_000062312.1	rof	HMPREF9550_RS01135	Y
GCF_000164335.1	49636	49836	-	WP_000417058.1	yaep	HMPREF9550_RS01130	Y
GCF_000164435.1	105830	106090	-	WP_000062311.1	rof	HMPREF9544_RS19680	Y
GCF_000164435.1	106077	106277	-	WP_000417060.1	yaep	HMPREF9544_RS19675	Y
GCF_000164495.1	66479	66739	-	WP_000062311.1	rof	HMPREF9545_RS22030	Y
GCF_000164495.1	66726	66926	-	WP_000417058.1	yaep	HMPREF9545_RS22025	Y
GCF_000164515.1	49402	49662	-	WP_000062312.1	rof	HMPREF9547_RS13170	Y
GCF_000164515.1	49649	49849	-	WP_000417058.1	yaep	HMPREF9547_RS13165	Y
GCF_000025465.1	4401847	4402107	+	WP_002889424.1	rof	KVAR_RS20825	Y
GCF_000025465.1	4401660	4401860	+	WP_002889429.1	yaep	KVAR_RS20820	Y
GCF_000026345.1	495687	495947	+	WP_000062315.1	rof	ECIAI39_RS02315	Y
GCF_000026345.1	495500	495700	+	WP_000417058.1	yaep	ECIAI39_RS02310	Y
GCF_000164535.1	6871	7131	-	WP_000062311.1	rof	HMPREF9553_RS07605	Y
GCF_000164535.1	7118	7318	-	WP_000417058.1	yaep	HMPREF9553_RS07600	Y
GCF_000047365.1	3519788	3520048	+	WP_002218374.1	rof	YPTB_RS16155	Y
GCF_000047365.1	3519601	3519801	+	WP_002212152.1	yaep	YPTB_RS16150	Y
GCF_000155105.1	622294	622554	+	WP_000062303.1	rof	ESCAB7627_RS03270	Y
GCF_000155105.1	622107	622307	+	WP_000417057.1	yaep	ESCAB7627_RS03265	Y
GCF_000164555.1	148305	148565	-	WP_000062312.1	rof	HMPREF9551_RS04650	Y
GCF_000164555.1	148552	148752	-	WP_000417058.1	yaep	HMPREF9551_RS04645	Y
GCF_000164615.1	204191	204451	-	WP_000062311.1	rof	HMPREF9532_RS14355	Y
GCF_000164615.1	204438	204638	-	WP_000417058.1	yaep	HMPREF9532_RS14350	Y
GCF_000166535.2	218210	218470	-	WP_000062312.1	rof	TW10598_RS02605	Y
GCF_000166535.2	218457	218657	-	WP_000417058.1	yaep	TW10598_RS02610	Y
GCF_000166555.1	65574	65834	-	WP_000062312.1	rof	TW10722_RS0106625	Y
GCF_000166555.1	65821	66021	-	WP_000417058.1	yaep	TW10722_RS0106630	Y
GCF_000155125.1	1082769	1083029	+	WP_000062312.1	rof	ESCCO14588_RS21365	Y
GCF_000155125.1	1082582	1082782	+	WP_000417058.1	yaep	ESCCO14588_RS21370	Y
GCF_000166615.1	61833	62093	-	WP_000062312.1	rof	TW14425_RS0119085	Y
GCF_000166615.1	62080	62280	-	WP_000417058.1	yaep	TW14425_RS0119090	Y
GCF_000155995.1	10593	10853	+	WP_006173581.1	rof	ENTCAN_RS00080	Y
GCF_000155995.1	10406	10606	+	WP_006173580.1	yaep	ENTCAN_RS00075	Y
GCF_000167875.2	418044	418304	-	WP_000062312.1	rof	ECE110019_RS01905	Y
GCF_000167875.2	418291	418491	-	WP_000417058.1	yaep	ECE110019_RS01910	Y
GCF_000167895.3	87201	87461	-	WP_000062312.1	rof	ECB171_RS14785	Y
GCF_000167895.3	87448	87648	-	WP_000417058.1	yaep	ECB171_RS14790	Y
GCF_000159295.1	10911	11171	+	WP_000062311.1	rof	HMPREF0358_RS18455	Y
GCF_000159295.1	10724	10924	+	WP_000417060.1	yaep	HMPREF0358_RS18460	Y
GCF_000163455.1	9630	9890	+	WP_002889424.1	rof	HMPREF0484_RS03410	Y
GCF_000163455.1	9443	9643	+	WP_002889429.1	yaep	HMPREF0484_RS03415	Y
GCF_000164195.1	9389	9649	+	WP_000062315.1	rof	HMPREF9552_RS04025	Y
GCF_000164195.1	9202	9402	+	WP_000417058.1	yaep	HMPREF9552_RS04030	Y
GCF_000168095.1	13385	13645	-	WP_000062312.1	rof	EC1011_RS23170	Y
GCF_000168095.1	13632	13832	-	WP_000417058.1	yaep	EC1011_RS23175	Y
GCF_000169675.1	43041	43301	-	WP_002218374.1	rof	YPB42003004_RS23350	Y
GCF_000169675.1	43288	43488	-	WP_002212152.1	yaep	YPB42003004_RS23345	Y
GCF_000170195.2	4432629	4432889	-	WP_000062330.1	rof	SEKA_RS06945	Y
GCF_000170195.2	4432876	4433076	-	WP_001518678.1	yaep	SEKA_RS27210	Y
GCF_000170215.1	781346	781606	-	WP_000062330.1	rof	SESPA_RS05130	Y
GCF_000170215.1	781593	781793	-	WP_001518678.1	yaep	SESPA_RS10120	Y
GCF_000170255.1	326328	326588	-	WP_000062330.1	rof	SEI_RS01430	Y
GCF_000170255.1	326575	326775	-	WP_001518678.1	yaep	SEI_RS01435	Y
GCF_000171255.1	677940	678200	-	WP_000062329.1	rof	SEJ_RS03100	Y
GCF_000171255.1	678187	678387	-	WP_001518678.1	yaep	SEJ_RS03105	Y
GCF_000171275.1	334909	335169	-	WP_000062330.1	rof	SEKB_RS05310	Y
GCF_000171275.1	335156	335356	-	WP_001518678.1	yaep	SEKB_RS05315	Y
GCF_000171295.1	460475	460735	-	WP_000062329.1	rof	SESB_RS02075	Y
GCF_000171295.1	460722	460922	-	WP_001518678.1	yaep	SESB_RS02080	Y
GCF_000171315.1	25237	25497	-	WP_000062330.1	rof	SEHB_RS21405	Y
GCF_000171315.1	25484	25684	-	WP_001518678.1	yaep	SEHB_RS21410	Y
GCF_000171515.1	13925	14185	-	WP_000062330.1	rof	SEH_RS07175	Y
GCF_000171515.1	14172	14372	-	WP_001518678.1	yaep	SEH_RS28155	Y
GCF_000164235.1	9512	9772	+	WP_000062312.1	rof	HMPREF9540_RS05800	Y
GCF_000164235.1	9325	9525	+	WP_000417058.1	yaep	HMPREF9540_RS05805	Y
GCF_000164255.1	2116	2376	+	WP_000062312.1	rof	HMPREF9548_RS17940	Y
GCF_000164255.1	1929	2129	+	WP_000417058.1	yaep	HMPREF9548_RS17945	Y
GCF_000164295.1	2191	2451	+	WP_000062311.1	rof	HMPREF9531_RS02035	Y
GCF_000164295.1	2004	2204	+	WP_000417060.1	yaep	HMPREF9531_RS02040	Y
GCF_000164315.1	9387	9647	+	WP_000062311.1	rof	HMPREF9534_RS03825	Y
GCF_000164315.1	9200	9400	+	WP_000417058.1	yaep	HMPREF9534_RS03830	Y
GCF_000164375.1	2100	2360	+	WP_000062312.1	rof	HMPREF9542_RS08525	Y
GCF_000164375.1	1913	2113	+	WP_000417058.1	yaep	HMPREF9542_RS08530	Y
GCF_000164455.1	2118	2378	+	WP_000062312.1	rof	HMPREF9535_RS03160	Y
GCF_000164455.1	1931	2131	+	WP_000417058.1	yaep	HMPREF9535_RS03165	Y
GCF_000171935.1	14347	14607	-	WP_000062312.1	rof	ECH7EC4113_RS25595	Y
GCF_000171935.1	14594	14794	-	WP_000417058.1	yaep	ECH7EC4113_RS25600	Y
GCF_000171955.1	152522	152782	-	WP_000062312.1	rof	ECH7EC4076_RS17780	Y
GCF_000171955.1	152769	152969	-	WP_000417058.1	yaep	ECH7EC4076_RS17785	Y
GCF_000171975.1	11240	11500	-	WP_000062312.1	rof	ECH7EC4401_RS26820	Y
GCF_000171975.1	11487	11687	-	WP_000417058.1	yaep	ECH7EC4401_RS26825	Y
GCF_000171995.1	12702	12962	-	WP_000062312.1	rof	ECH7EC4486_RS20260	Y
GCF_000171995.1	12949	13149	-	WP_000417058.1	yaep	ECH7EC4486_RS20265	Y
GCF_000164475.1	9557	9817	+	WP_000062312.1	rof	HMPREF9541_RS08890	Y
GCF_000164475.1	9370	9570	+	WP_000417058.1	yaep	HMPREF9541_RS08895	Y
GCF_000172035.1	77845	78105	-	WP_000062312.1	rof	ECH7EC869_RS22335	Y
GCF_000172035.1	78092	78292	-	WP_000417058.1	yaep	ECH7EC869_RS22340	Y
GCF_000173155.1	50291	50551	-	WP_029367608.1	rof	PCCA_RS04070	Y
GCF_000173155.1	50538	50738	-	WP_010285748.1	yaep	PCCA_RS04075	Y
GCF_000164575.1	2187	2447	+	WP_000062311.1	rof	HMPREF9549_RS06065	Y
GCF_000164575.1	2000	2200	+	WP_000417060.1	yaep	HMPREF9549_RS06070	Y
GCF_000164595.1	9515	9775	+	WP_000062311.1	rof	HMPREF9533_RS16815	Y
GCF_000164595.1	9328	9528	+	WP_000417058.1	yaep	HMPREF9533_RS16820	Y
GCF_000173695.1	221598	221858	-	WP_000062330.1	rof	STEN_RS0109430	Y
GCF_000173695.1	221845	222045	-	WP_001518678.1	yaep	STEN_RS0109435	Y
GCF_000175735.1	128173	128433	-	WP_000062312.1	rof	MBRIEC_RS0105970	Y
GCF_000175735.1	128420	128620	-	WP_000417058.1	yaep	MBRIEC_RS0105975	Y
GCF_000175755.1	272760	273020	-	WP_000062312.1	rof	MBRIFRIK2000_RS0120485	Y
GCF_000175755.1	273007	273207	-	WP_000417058.1	yaep	MBRIFRIK2000_RS0120490	Y
GCF_000175935.2	900182	900445	-	WP_013507963.1	rof	PAT9B_RS03930	Y
GCF_000175935.2	900432	900632	-	WP_013507964.1	yaep	PAT9B_RS03935	Y
GCF_000176535.2	304646	304906	-	WP_000062312.1	rof	ECHG_RS20270	Y
GCF_000176535.2	304893	305093	-	WP_000417058.1	yaep	ECHG_RS20265	Y
GCF_000176555.2	287971	288231	-	WP_000062311.1	rof	ECIG_RS24210	Y
GCF_000176555.2	288218	288418	-	WP_000417058.1	yaep	ECIG_RS24205	Y
GCF_000176575.2	373711	373971	-	WP_000062312.1	rof	ECJG_RS22740	Y
GCF_000176575.2	373958	374158	-	WP_000417058.1	yaep	ECJG_RS22735	Y
GCF_000176595.2	717630	717890	-	WP_000062311.1	rof	ECKG_RS00170	Y
GCF_000176595.2	717877	718077	-	WP_000417058.1	yaep	ECKG_RS00165	Y
GCF_000176615.2	259366	259626	-	WP_000062315.1	rof	ECMG_RS20795	Y
GCF_000176615.2	259613	259813	-	WP_000417058.1	yaep	ECMG_RS20790	Y
GCF_000164865.1	3799228	3799488	+	WP_013367515.1	rof	ENTCL_RS17720	Y
GCF_000164865.1	3799041	3799241	+	WP_013367514.1	yaep	ENTCL_RS17715	Y
GCF_000176675.2	653804	654064	-	WP_000062312.1	rof	ECPG_RS00160	Y
GCF_000176675.2	654051	654251	-	WP_000417058.1	yaep	ECPG_RS00155	Y
GCF_000176695.2	654441	654701	-	WP_000062311.1	rof	ECOG_RS20835	Y
GCF_000176695.2	654688	654888	-	WP_000417058.1	yaep	ECOG_RS20830	Y
GCF_000179075.1	107353	107613	-	WP_000062312.1	rof	HMPREF9350_RS11665	Y
GCF_000179075.1	107600	107800	-	WP_000417058.1	yaep	HMPREF9350_RS11660	Y
GCF_000179095.1	47832	48092	-	WP_000062312.1	rof	HMPREF9349_RS08190	Y
GCF_000179095.1	48079	48279	-	WP_000417058.1	yaep	HMPREF9349_RS08185	Y
GCF_000179115.1	74409	74669	-	WP_000062312.1	rof	HMPREF9348_RS08675	Y
GCF_000179115.1	74656	74856	-	WP_000417058.1	yaep	HMPREF9348_RS08670	Y
GCF_000179135.1	36126	36386	-	WP_000062312.1	rof	HMPREF9347_RS08585	Y
GCF_000179135.1	36373	36573	-	WP_000417058.1	yaep	HMPREF9347_RS08580	Y
GCF_000179175.1	287588	287848	-	WP_000062312.1	rof	HMPREF9345_RS17225	Y
GCF_000179175.1	287835	288035	-	WP_000417058.1	yaep	HMPREF9345_RS17220	Y
GCF_000179655.1	426507	426767	-	WP_008925644.1	rof	PANABDRAFT_RS08965	Y
GCF_000179655.1	426754	426954	-	WP_003852623.1	yaep	PANABDRAFT_RS22700	Y
GCF_000181735.1	3064610	3064870	-	WP_000062312.1	rof	ECH7EC4206_RS10555	Y
GCF_000181735.1	3064857	3065057	-	WP_000417058.1	yaep	ECH7EC4206_RS10550	Y
GCF_000181755.1	2932917	2933177	-	WP_000062312.1	rof	ECH7EC4045_RS12170	Y
GCF_000181755.1	2933164	2933364	-	WP_000417058.1	yaep	ECH7EC4045_RS12165	Y
GCF_000181775.1	4052674	4052934	-	WP_000062312.1	rof	ECH74042_RS06815	Y
GCF_000181775.1	4052921	4053121	-	WP_000417058.1	yaep	ECH74042_RS06810	Y
GCF_000182505.1	120845	121105	-	WP_002218374.1	rof	YPF_RS13270	Y
GCF_000182505.1	121092	121292	-	WP_002212152.1	yaep	YPF_RS13275	Y
GCF_000164925.1	131283	131543	+	WP_000062312.1	rof	SD1617_RS17220	Y
GCF_000164925.1	131096	131296	+	WP_000417058.1	yaep	SD1617_RS17215	Y
GCF_000166575.1	2335	2595	+	WP_000062312.1	rof	TW10828_RS0115365	Y
GCF_000166575.1	2148	2348	+	WP_000417058.1	yaep	TW10828_RS0115360	Y
GCF_000167815.1	47697	47957	+	WP_000062312.1	rof	ECB7A_RS11280	Y
GCF_000167815.1	47510	47710	+	WP_000417058.1	yaep	ECB7A_RS11275	Y
GCF_000182525.1	3318986	3319246	-	WP_002218374.1	rof	YPH_RS112505	Y
GCF_000182525.1	3319233	3319433	-	WP_002212152.1	yaep	YPH_RS112500	Y
GCF_000167835.1	2991	3251	+	WP_000062311.1	rof	ECF11_RS15030	Y
GCF_000167835.1	2804	3004	+	WP_000417058.1	yaep	ECF11_RS15025	Y
GCF_000182545.1	107579	107839	-	WP_002218374.1	rof	YPS_RS119535	Y
GCF_000182545.1	107826	108026	-	WP_002212152.1	yaep	YPS_RS119530	Y
GCF_000183005.1	558924	559184	-	WP_000062311.1	rof	EC236275_RS14325	Y
GCF_000183005.1	559171	559371	-	WP_000417058.1	yaep	EC236275_RS14320	Y
GCF_000183345.1	217791	218051	-	WP_000062305.1	rof	NRG857_RS00965	Y
GCF_000183345.1	218038	218238	-	WP_000417058.1	yaep	NRG857_RS00970	Y
GCF_000184185.1	214195	214455	-	WP_000062312.1	rof	ECW_RS00950	Y
GCF_000184185.1	214442	214642	-	WP_000417058.1	yaep	ECW_RS00955	Y
GCF_000186725.1	1109466	1109726	-	WP_002218374.1	rof	YPC_RS05075	Y
GCF_000186725.1	1109713	1109913	-	WP_002212152.1	yaep	YPC_RS05080	Y
GCF_000167855.1	84959	85219	+	WP_000062312.1	rof	ECE22_RS08310	Y
GCF_000167855.1	84772	84972	+	WP_000417058.1	yaep	ECE22_RS08305	Y
GCF_000187285.1	82627	82887	-	WP_000062312.1	rof	ECO5101_RS13585	Y
GCF_000187285.1	82874	83074	-	WP_000417058.1	yaep	ECO5101_RS13580	Y
GCF_000167915.2	1081374	1081634	+	WP_000062312.1	rof	EC53638_RS05605	Y
GCF_000167915.2	1081187	1081387	+	WP_000417058.1	yaep	EC53638_RS05600	Y
GCF_000187305.2	48122	48382	-	WP_000062312.1	rof	ECO9389_RS13145	Y
GCF_000187305.2	48369	48569	-	WP_000417058.1	yaep	ECO9389_RS13150	Y
GCF_000187325.2	216978	217238	-	WP_000062312.1	rof	ECO2687_RS00945	Y
GCF_000187325.2	217225	217425	-	WP_000417058.1	yaep	ECO2687_RS00950	Y
GCF_000168035.1	8952	9212	+	WP_032906500.1	rof	YINTE0001_RS0219410	Y
GCF_000168035.1	8765	8965	+	WP_005185672.1	yaep	YINTE0001_RS11375	Y
GCF_000187345.1	216941	217201	-	WP_000062312.1	rof	ECO7815_RS22935	Y
GCF_000187345.1	217188	217388	-	WP_000417058.1	yaep	ECO7815_RS22930	Y
GCF_000187365.1	216956	217216	-	WP_000062312.1	rof	ECO5905_RS22800	Y
GCF_000187365.1	217203	217403	-	WP_000417058.1	yaep	ECO5905_RS22795	Y
GCF_000169615.1	214480	214740	+	WP_002218374.1	rof	YPUG050454_RS20565	Y
GCF_000169615.1	214293	214493	+	WP_002212152.1	yaep	YPUG050454_RS20570	Y
GCF_000187385.1	216978	217238	-	WP_000062312.1	rof	ECOSU61_RS22630	Y
GCF_000187385.1	217225	217425	-	WP_000417058.1	yaep	ECOSU61_RS22625	Y
GCF_000169635.1	450192	450452	+	WP_002218374.1	rof	YPMG051020_RS23185	Y
GCF_000169635.1	450005	450205	+	WP_002212152.1	yaep	YPMG051020_RS23190	Y
GCF_000187565.1	276041	276301	-	WP_000062325.1	rof	SCA50_RS08080	Y
GCF_000187565.1	276288	276488	-	WP_001518678.1	yaep	SCA50_RS08085	Y
GCF_000187705.1	950603	950863	-	WP_013574214.1	rof	RAHAQ_RS04435	Y
GCF_000187705.1	950850	951050	-	WP_013574215.1	yaep	RAHAQ_RS04440	Y
GCF_000169655.1	9516	9776	+	WP_002218374.1	rof	YPK1973002_RS16995	Y
GCF_000169655.1	9329	9529	+	WP_002212152.1	yaep	YPK1973002_RS17000	Y
GCF_000169695.1	8671	8931	+	WP_002218374.1	rof	YPE1979001_RS10025	Y
GCF_000169695.1	8484	8684	+	WP_002212152.1	yaep	YPE1979001_RS10030	Y
GCF_000187785.1	6167	6427	-	WP_000062330.1	rof	SEE_RS0105975	Y
GCF_000187785.1	6414	6614	-	WP_001518678.1	yaep	SEE_RS15535	Y
GCF_000188335.1	217942	218202	-	WP_000062329.1	rof	SEEM315_RS30115	Y
GCF_000188335.1	218189	218389	-	WP_001518678.1	yaep	SEEM315_RS30120	Y
GCF_000170235.1	8652	8912	+	WP_000062330.1	rof	SESPB_RS19155	Y
GCF_000170235.1	8465	8665	+	WP_001518678.1	yaep	SESPB_RS19150	Y
GCF_000188355.1	318592	318852	-	WP_000062329.1	rof	SEEM971_RS29035	Y
GCF_000188355.1	318839	319039	-	WP_001518678.1	yaep	SEEM971_RS29040	Y
GCF_000170275.1	11475	11735	+	WP_002218374.1	rof	YPF1991016_RS15285	Y
GCF_000170275.1	11288	11488	+	WP_002212152.1	yaep	YPF1991016_RS15290	Y
GCF_000188435.1	729578	729838	-	WP_000062329.1	rof	SEEM202_RS09000	Y
GCF_000188435.1	729825	730025	-	WP_001518678.1	yaep	SEEM202_RS09005	Y
GCF_000188495.1	186541	186801	-	WP_000062329.1	rof	SEEM675_RS45585	Y
GCF_000188495.1	186788	186988	-	WP_001518678.1	yaep	SEEM675_RS45590	Y
GCF_000188515.1	80291	80551	-	WP_000062329.1	rof	SEEM965_RS24715	Y
GCF_000188515.1	80538	80738	-	WP_001518678.1	yaep	SEEM965_RS24720	Y
GCF_000188535.1	217944	218204	-	WP_000062329.1	rof	SEEM19N_RS21460	Y
GCF_000188535.1	218191	218391	-	WP_001518678.1	yaep	SEEM19N_RS21465	Y
GCF_000171415.1	8648	8908	+	WP_000062330.1	rof	SNSL317_RS05860	Y
GCF_000171415.1	8461	8661	+	WP_001518678.1	yaep	SNSL317_RS15000	Y
GCF_000171495.1	8269	8529	+	WP_000062330.1	rof	SEW_RS23245	Y
GCF_000171495.1	8082	8282	+	WP_001518678.1	yaep	SEW_RS23240	Y
GCF_000188555.1	217890	218150	-	WP_000062329.1	rof	SEEM801_RS35005	Y
GCF_000188555.1	218137	218337	-	WP_001518678.1	yaep	SEEM801_RS35010	Y
GCF_000171535.2	9482	9742	+	WP_000062330.1	rof	SEV_RS00075	Y
GCF_000171535.2	9295	9495	+	WP_001536583.1	yaep	SEV_RS00070	Y
GCF_000188575.1	729459	729719	-	WP_000062329.1	rof	SEEM507_RS44880	Y
GCF_000188575.1	729706	729906	-	WP_001518678.1	yaep	SEEM507_RS44885	Y
GCF_000188615.1	729414	729674	-	WP_000062329.1	rof	SEEM867_RS17250	Y
GCF_000188615.1	729661	729861	-	WP_001518678.1	yaep	SEEM867_RS17255	Y
GCF_000171915.1	9487	9747	+	WP_000062312.1	rof	ECH7EC4196_RS26200	Y
GCF_000171915.1	9300	9500	+	WP_000417058.1	yaep	ECH7EC4196_RS26195	Y
GCF_000172015.1	2068	2328	+	WP_000062312.1	rof	ECH7EC4501_RS26335	Y
GCF_000172015.1	1881	2081	+	WP_000417058.1	yaep	ECH7EC4501_RS26330	Y
GCF_000172055.1	8491	8751	+	WP_000062312.1	rof	ECH7EC508_RS25435	Y
GCF_000172055.1	8304	8504	+	WP_000417058.1	yaep	ECH7EC508_RS25430	Y
GCF_000173715.1	8831	9091	+	WP_032820353.1	rof	YKRIS0001_RS0121485	Y
GCF_000173715.1	8644	8844	+	WP_004391680.1	yaep	YKRIS0001_RS06955	Y
GCF_000188655.1	216877	217137	-	WP_000062329.1	rof	SEEM600_RS33295	Y
GCF_000188655.1	217124	217324	-	WP_001518678.1	yaep	SEEM600_RS33300	Y
GCF_000188735.1	280042	280302	-	WP_000062330.1	rof	STM474_RS01200	Y
GCF_000188735.1	280289	280489	-	WP_001518678.1	yaep	STM474_RS01205	Y
GCF_000188835.1	599241	599501	-	WP_000062312.1	rof	ECOK1180_RS03080	Y
GCF_000188835.1	599488	599688	-	WP_000417058.1	yaep	ECOK1180_RS03075	Y
GCF_000188855.1	48263	48523	-	WP_000062312.1	rof	ECOK1357_RS01275	Y
GCF_000188855.1	48510	48710	-	WP_000417058.1	yaep	ECOK1357_RS01270	Y
GCF_000188895.1	59849	60109	-	WP_000062329.1	rof	SEEM581_RS36955	Y
GCF_000188895.1	60096	60296	-	WP_001518678.1	yaep	SEEM581_RS36960	Y
GCF_000173735.1	8943	9203	+	WP_042546713.1	rof	YALDO0001_RS14975	Y
GCF_000173735.1	8756	8956	+	WP_004704314.1	yaep	YALDO0001_RS14970	Y
GCF_000173775.1	8927	9187	+	WP_032817050.1	rof	YROHD0001_RS0118000	Y
GCF_000173775.1	8740	8940	+	WP_002212152.1	yaep	YROHD0001_RS07575	Y
GCF_000178315.1	9596	9856	+	WP_000062312.1	rof	EC4009_RS0115245	Y
GCF_000178315.1	9409	9609	+	WP_000417058.1	yaep	EC4009_RS0115240	Y
GCF_000178695.1	9593	9853	+	WP_000062312.1	rof	EC4192_RS0120300	Y
GCF_000178695.1	9406	9606	+	WP_000417058.1	yaep	EC4192_RS0120295	Y
GCF_000178735.1	9597	9857	+	WP_000062312.1	rof	EC4127_RS0122075	Y
GCF_000178735.1	9410	9610	+	WP_000417058.1	yaep	EC4127_RS0122070	Y
GCF_000188935.1	318602	318862	-	WP_000062329.1	rof	SEEM460_RS44035	Y
GCF_000188935.1	318849	319049	-	WP_001518678.1	yaep	SEEM460_RS44040	Y
GCF_000188955.2	4689221	4689481	-	WP_000062329.1	rof	QX44_RS22525	Y
GCF_000188955.2	4689468	4689668	-	WP_001518678.1	yaep	QX44_RS22530	Y
GCF_000178755.1	9596	9856	+	WP_000062312.1	rof	EC4191_RS0111330	Y
GCF_000178755.1	9409	9609	+	WP_000417058.1	yaep	EC4191_RS0111325	Y
GCF_000189015.1	28153	28413	-	WP_000062329.1	rof	QX49_RS00580	Y
GCF_000189015.1	28400	28600	-	WP_001518678.1	yaep	QX49_RS00585	Y
GCF_000178795.1	2151	2411	+	WP_000062312.1	rof	EC536_RS0108510	Y
GCF_000178795.1	1964	2164	+	WP_000417058.1	yaep	EC536_RS0108505	Y
GCF_000179155.1	2313	2573	+	WP_000062312.1	rof	HMPREF9346_RS06030	Y
GCF_000179155.1	2126	2326	+	WP_000417058.1	yaep	HMPREF9346_RS06035	Y
GCF_000189035.1	217288	217548	-	WP_000062329.1	rof	SEEM0055_RS35625	Y
GCF_000189035.1	217535	217735	-	WP_001518678.1	yaep	SEEM0055_RS35630	Y
GCF_000189075.1	729575	729835	-	WP_000062329.1	rof	SEEM3312_RS26715	Y
GCF_000189075.1	729822	730022	-	WP_001518678.1	yaep	SEEM3312_RS26720	Y
GCF_000179795.1	9492	9752	+	WP_000062311.1	rof	ECNC101_RS07705	Y
GCF_000179795.1	9305	9505	+	WP_000417058.1	yaep	ECNC101_RS07710	Y
GCF_000181455.2	9385	9645	+	WP_002218374.1	rof	YPE_RS11745	Y
GCF_000181455.2	9198	9398	+	WP_002212152.1	yaep	YPE_RS11740	Y
GCF_000189115.1	729575	729835	-	WP_000062329.1	rof	SEEM1156_RS20655	Y
GCF_000189115.1	729822	730022	-	WP_001518678.1	yaep	SEEM1156_RS20660	Y
GCF_000189135.1	103324	103584	-	WP_000062329.1	rof	SEEM9199_RS25545	Y
GCF_000189135.1	103571	103771	-	WP_001518678.1	yaep	SEEM9199_RS25550	Y
GCF_000189155.1	217213	217473	-	WP_000062329.1	rof	QX45_RS12645	Y
GCF_000189155.1	217460	217660	-	WP_001518678.1	yaep	QX45_RS12650	Y
GCF_000184765.1	11933	12193	+	WP_000062312.1	rof	EC3431_RS0126220	Y
GCF_000184765.1	11746	11946	+	WP_000417058.1	yaep	EC3431_RS07950	Y
GCF_000188375.1	8725	8985	+	WP_000062329.1	rof	SEEM973_RS33710	Y
GCF_000188375.1	8538	8738	+	WP_001518678.1	yaep	SEEM973_RS33705	Y
GCF_000189175.1	77457	77717	-	WP_000062329.1	rof	SEEM8283_RS41850	Y
GCF_000189175.1	77704	77904	-	WP_001518678.1	yaep	SEEM8283_RS41855	Y
GCF_000189235.1	216741	217001	-	WP_000062329.1	rof	SEEM8287_RS29110	Y
GCF_000189235.1	216988	217188	-	WP_001518678.1	yaep	SEEM8287_RS29115	Y
GCF_000190795.1	609962	610222	-	WP_000062312.1	rof	ERBG_RS13955	Y
GCF_000190795.1	610209	610409	-	WP_000417058.1	yaep	ERBG_RS13950	Y
GCF_000190815.1	618337	618597	-	WP_000062312.1	rof	ERCG_RS04685	Y
GCF_000190815.1	618584	618784	-	WP_000417058.1	yaep	ERCG_RS04680	Y
GCF_000191015.1	622311	622571	-	WP_000062312.1	rof	ERGG_RS05210	Y
GCF_000191015.1	622558	622758	-	WP_000417058.1	yaep	ERGG_RS05205	Y
GCF_000191665.1	271328	271513	-	WP_000062319.1	rof	ECD227_RS20860	Y
GCF_000191665.1	271500	271700	-	WP_000417058.1	yaep	ECD227_RS19610	Y
GCF_000188395.1	8725	8985	+	WP_000062329.1	rof	SEEM974_RS37175	Y
GCF_000188395.1	8538	8738	+	WP_001518678.1	yaep	SEEM974_RS37170	Y
GCF_000192085.1	280885	281145	-	WP_000062330.1	rof	SD3246_RS08970	Y
GCF_000192085.1	281132	281332	-	WP_001518678.1	yaep	SD3246_RS08975	Y
GCF_000192105.1	1179769	1180029	-	WP_002218374.1	rof	YE105_RS05235	Y
GCF_000192105.1	1180016	1180216	-	WP_004391680.1	yaep	YE105_RS05240	Y
GCF_000192125.1	281988	282248	-	WP_000062330.1	rof	SG9_RS08605	Y
GCF_000192125.1	282235	282435	-	WP_001518678.1	yaep	SG9_RS08610	Y
GCF_000194175.1	272358	272618	-	WP_000062315.1	rof	EC12741_RS24895	Y
GCF_000194175.1	272605	272805	-	WP_000417058.1	yaep	EC12741_RS24890	Y
GCF_000188415.1	8726	8986	+	WP_000062329.1	rof	SEEM201_RS41720	Y
GCF_000188415.1	8539	8739	+	WP_001518678.1	yaep	SEEM201_RS41715	Y
GCF_000194215.1	249197	249457	-	WP_000062312.1	rof	EC970246_RS06245	Y
GCF_000194215.1	249444	249644	-	WP_000417058.1	yaep	EC970246_RS06240	Y
GCF_000194255.1	1454464	1454724	-	WP_000062312.1	rof	EC950941_RS0107030	Y
GCF_000194255.1	1454711	1454911	-	WP_000417058.1	yaep	EC950941_RS0107035	Y
GCF_000194355.1	312062	312322	-	WP_000062312.1	rof	ECJB195_RS0228250	Y
GCF_000194355.1	312309	312509	-	WP_000417058.1	yaep	ECJB195_RS03300	Y
GCF_000194395.1	256170	256430	-	WP_000062312.1	rof	EC50959_RS0226155	Y
GCF_000194395.1	256417	256617	-	WP_000417060.1	yaep	EC50959_RS15035	Y
GCF_000188475.1	8725	8985	+	WP_000062329.1	rof	SEEM054_RS12190	Y
GCF_000188475.1	8538	8738	+	WP_001518678.1	yaep	SEEM054_RS12185	Y
GCF_000194475.2	55329	55589	-	WP_000062311.1	rof	EC91649_RS09735	Y
GCF_000194475.2	55576	55776	-	WP_000417058.1	yaep	EC91649_RS09740	Y
GCF_000194535.1	49099	49359	-	WP_000062312.1	rof	EC23916_RS06475	Y
GCF_000194535.1	49346	49546	-	WP_000417058.1	yaep	EC23916_RS06480	Y
GCF_000194555.1	631667	631927	-	WP_000062312.1	rof	EC24168_RS05010	Y
GCF_000194555.1	631914	632114	-	WP_000417058.1	yaep	EC24168_RS05005	Y
GCF_000188595.1	8726	8986	+	WP_000062329.1	rof	SEEM877_RS35185	Y
GCF_000188595.1	8539	8739	+	WP_001518678.1	yaep	SEEM877_RS35180	Y
GCF_000188635.1	8725	8985	+	WP_000062329.1	rof	QX48_RS20575	Y
GCF_000188635.1	8538	8738	+	WP_001518678.1	yaep	QX48_RS20570	Y
GCF_000188775.1	13590	13850	+	WP_000062313.1	rof	ECE128010_RS08670	Y
GCF_000188775.1	13403	13603	+	WP_000417058.1	yaep	ECE128010_RS08675	Y
GCF_000194685.1	813646	813906	-	WP_000062311.1	rof	ECTW07793_RS05905	Y
GCF_000194685.1	813893	814093	-	WP_000417058.1	yaep	ECTW07793_RS05900	Y
GCF_000188875.1	14904	15164	+	WP_000062310.1	rof	ECRN5871_RS17385	Y
GCF_000188875.1	14717	14917	+	WP_000417058.1	yaep	ECRN5871_RS17390	Y
GCF_000194705.1	49099	49359	-	WP_000062312.1	rof	ECB41_RS06430	Y
GCF_000194705.1	49346	49546	-	WP_000417058.1	yaep	ECB41_RS06425	Y
GCF_000188915.1	8726	8986	+	WP_000062329.1	rof	SEEM501_RS15515	Y
GCF_000188915.1	8539	8739	+	WP_001518678.1	yaep	SEEM501_RS15510	Y
GCF_000194725.1	343147	343407	-	WP_000062312.1	rof	EC900105_RS20295	Y
GCF_000194725.1	343394	343594	-	WP_000417058.1	yaep	EC900105_RS20290	Y
GCF_000195655.1	297	557	-	WP_002889424.1	rof	HMPREF9538_RS26040	Y
GCF_000195655.1	544	744	-	WP_002889429.1	yaep	HMPREF9538_RS26035	Y
GCF_000188975.1	3964	4224	+	WP_000062329.1	rof	SEEM6152_RS33435	Y
GCF_000188975.1	3777	3977	+	WP_001518678.1	yaep	SEEM6152_RS33430	Y
GCF_000195995.1	277638	277898	-	WP_000062330.1	rof	STY_RS01200	Y
GCF_000195995.1	277885	278085	-	WP_001518678.1	yaep	STY_RS01205	Y
GCF_000188995.1	8565	8825	+	WP_000062329.1	rof	SEEM0077_RS33350	Y
GCF_000188995.1	8378	8578	+	WP_001518678.1	yaep	SEEM0077_RS33345	Y
GCF_000196615.1	996377	996640	-	WP_013200864.1	rof	EBC_RS05790	Y
GCF_000196615.1	996627	996827	-	WP_071822098.1	yaep	EBC_RS25010	Y
GCF_000208465.1	4557	4817	-	WP_000062320.1	rof	EQQ_RS0117105	Y
GCF_000208465.1	4804	5004	-	WP_000417058.1	yaep	EQQ_RS0117110	Y
GCF_000208485.1	6196	6456	-	WP_000062315.1	rof	EQS_RS0101175	Y
GCF_000208485.1	6443	6643	-	WP_000417058.1	yaep	EQS_RS0101180	Y
GCF_000208505.1	4261	4521	-	WP_000062309.1	rof	EQW_RS0114245	Y
GCF_000208505.1	4508	4708	-	WP_000417058.1	yaep	EQW_RS0114250	Y
GCF_000208545.1	6198	6458	-	WP_000062318.1	rof	ES3_RS0115640	Y
GCF_000208545.1	6445	6645	-	WP_000417058.1	yaep	ES3_RS0115645	Y
GCF_000208765.1	125653	125913	-	WP_016151773.1	rof	CFB_RS23425	Y
GCF_000208765.1	125900	126100	-	WP_003018499.1	yaep	CFB_RS23430	Y
GCF_000210475.1	216995	217255	-	WP_000062312.1	rof	ETEC_RS00965	Y
GCF_000210475.1	217242	217442	-	WP_000417058.1	yaep	ETEC_RS00970	Y
GCF_000189055.1	8726	8986	+	WP_000062329.1	rof	SEEM0052_RS39985	Y
GCF_000189055.1	8539	8739	+	WP_001518678.1	yaep	SEEM0052_RS39980	Y
GCF_000210855.2	280042	280302	-	WP_000062330.1	rof	SL1344_RS01200	Y
GCF_000210855.2	280289	280489	-	WP_001518678.1	yaep	SL1344_RS01205	Y
GCF_000189095.1	8565	8825	+	WP_000062329.1	rof	SEEM5258_RS29605	Y
GCF_000189095.1	8378	8578	+	WP_001518678.1	yaep	SEEM5258_RS29600	Y
GCF_000211395.1	350882	351142	-	WP_000062311.1	rof	ECAA86_RS20145	Y
GCF_000211395.1	351129	351329	-	WP_000417058.1	yaep	ECAA86_RS20140	Y
GCF_000211955.1	48865	49125	-	WP_000928910.1	rof	SB359474_RS00940	Y
GCF_000211955.1	49112	49312	-	WP_000417058.1	yaep	SB359474_RS00945	Y
GCF_000189195.1	6086	6346	+	WP_000062329.1	rof	SEEM8284_RS28185	Y
GCF_000189195.1	5899	6099	+	WP_001518678.1	yaep	SEEM8284_RS28180	Y
GCF_000212715.2	216505	216765	-	WP_000062312.1	rof	UMNK88_RS00965	Y
GCF_000212715.2	216752	216952	-	WP_000417058.1	yaep	UMNK88_RS00970	Y
GCF_000213635.1	280039	280299	-	WP_000062330.1	rof	STMUK_RS01200	Y
GCF_000213635.1	280286	280486	-	WP_001518678.1	yaep	STMUK_RS01205	Y
GCF_000214765.2	332767	333027	-	WP_000062311.1	rof	ECNA114_RS08110	Y
GCF_000214765.2	333014	333214	-	WP_000417058.1	yaep	ECNA114_RS08115	Y
GCF_000215145.1	3630787	3631047	-	WP_000062312.1	rof	EC50588_RS03760	Y
GCF_000215145.1	3631034	3631234	-	WP_000417058.1	yaep	EC50588_RS03755	Y
GCF_000189215.1	8725	8985	+	WP_000062329.1	rof	SEEM8285_RS34820	Y
GCF_000189215.1	8538	8738	+	WP_001518678.1	yaep	SEEM8285_RS34815	Y
GCF_000215185.1	48233	48493	-	WP_000062312.1	rof	EC960497_RS22675	Y
GCF_000215185.1	48480	48680	-	WP_000417058.1	yaep	EC960497_RS22670	Y
GCF_000215205.1	3091488	3091748	-	WP_000062312.1	rof	EC32608_RS04595	Y
GCF_000215205.1	3091735	3091935	-	WP_000417058.1	yaep	EC32608_RS04590	Y
GCF_000190495.1	9910	10170	+	WP_000062318.1	rof	ERIG_RS08595	Y
GCF_000190495.1	9723	9923	+	WP_000417058.1	yaep	ERIG_RS08600	Y
GCF_000215245.1	579613	579873	-	WP_000062312.1	rof	EC96154_RS06665	Y
GCF_000215245.1	579860	580060	-	WP_000417058.1	yaep	EC96154_RS06660	Y
GCF_000215745.1	2527866	2528126	-	WP_015368146.1	rof	EAE_RS11950	Y
GCF_000215745.1	2528113	2528313	-	WP_015368145.1	yaep	EAE_RS11955	Y
GCF_000190835.1	9992	10252	+	WP_000062312.1	rof	ERDG_RS05400	Y
GCF_000190835.1	9805	10005	+	WP_000417058.1	yaep	ERDG_RS05405	Y
GCF_000217975.1	536114	536374	-	WP_000062312.1	rof	GQU_RS0202510	Y
GCF_000217975.1	536361	536561	-	WP_000417058.1	yaep	GQU_RS0202515	Y
GCF_000190895.1	9986	10246	+	WP_000026223.1	rof	ERKG_RS11450	Y
GCF_000190895.1	9799	9999	+	WP_000417059.1	yaep	ERKG_RS11455	Y
GCF_000219515.2	218685	218945	-	WP_000062311.1	rof	PPECC33_RS00980	Y
GCF_000219515.2	218932	219132	-	WP_000417058.1	yaep	PPECC33_RS00985	Y
GCF_000219945.1	131319	131579	-	WP_002889424.1	rof	JH1_RS0125135	Y
GCF_000219945.1	131566	131766	-	WP_002889429.1	yaep	JH1_RS0125140	Y
GCF_000219965.1	85707	85967	-	WP_002889424.1	rof	kp1162281_RS23245	Y
GCF_000219965.1	85954	86154	-	WP_002889429.1	yaep	kp1162281_RS23250	Y
GCF_000190955.1	9845	10105	+	WP_000062315.1	rof	ERJG_RS06070	Y
GCF_000190955.1	9658	9858	+	WP_000417058.1	yaep	ERJG_RS06075	Y
GCF_000190995.1	9978	10238	+	WP_000062318.1	rof	ERFG_RS08490	Y
GCF_000190995.1	9791	9991	+	WP_000417058.1	yaep	ERFG_RS08495	Y
GCF_000192665.1	9223	9483	+	WP_000062312.1	rof	ECOA_RS06150	Y
GCF_000192665.1	9036	9236	+	WP_000417058.1	yaep	ECOA_RS06155	Y
GCF_000220005.1	217125	217385	-	WP_000062312.1	rof	UMNF18_RS25070	Y
GCF_000220005.1	217372	217572	-	WP_000417058.1	yaep	UMNF18_RS25065	Y
GCF_000220485.1	755029	755289	-	WP_002889424.1	rof	KPN2242_RS03665	Y
GCF_000220485.1	755276	755476	-	WP_002889429.1	yaep	KPN2242_RS03670	Y
GCF_000222505.1	48262	48522	-	WP_000062312.1	rof	I1C_RS0102520	Y
GCF_000222505.1	48509	48709	-	WP_000417058.1	yaep	I1C_RS0102525	Y
GCF_000223015.1	55706	55966	-	WP_000062312.1	rof	IQ3_RS0114620	Y
GCF_000223015.1	55953	56153	-	WP_000417058.1	yaep	IQ3_RS0114625	Y
GCF_000223035.1	245376	245636	-	WP_000062312.1	rof	IQC_RS0103355	Y
GCF_000223035.1	245623	245823	-	WP_000417058.1	yaep	IQC_RS0103360	Y
GCF_000224675.1	856010	856270	-	WP_010426685.1	rof	ENTAS_RS04010	Y
GCF_000224675.1	856257	856457	-	WP_006173580.1	yaep	ENTAS_RS04015	Y
GCF_000225025.1	48238	48498	-	WP_000062312.1	rof	BC34_RS0122685	Y
GCF_000225025.1	48485	48685	-	WP_000417058.1	yaep	BC34_RS22485	Y
GCF_000225045.1	60905	61165	-	WP_000062315.1	rof	BD21_RS03670	Y
GCF_000225045.1	61152	61352	-	WP_000417058.1	yaep	BD21_RS03675	Y
GCF_000225145.1	251974	252234	-	WP_000062312.1	rof	ECSTECEH250_RS22255	Y
GCF_000225145.1	252221	252421	-	WP_000417058.1	yaep	ECSTECEH250_RS22250	Y
GCF_000225205.1	504106	504366	-	WP_000062312.1	rof	BD16_RS00080	Y
GCF_000225205.1	504353	504553	-	WP_000417058.1	yaep	BD16_RS00075	Y
GCF_000225225.1	49098	49358	-	WP_000062312.1	rof	BC61_RS21035	Y
GCF_000225225.1	49345	49545	-	WP_000417058.1	yaep	BC61_RS21030	Y
GCF_000227625.1	222505	222765	-	WP_000062315.1	rof	CE10_RS01005	Y
GCF_000227625.1	222752	222952	-	WP_000417058.1	yaep	CE10_RS01010	Y
GCF_000230505.1	218839	219099	-	WP_000062330.1	rof	SENTW_RS00970	Y
GCF_000230505.1	219086	219286	-	WP_001518678.1	yaep	SENTW_RS00975	Y
GCF_000230875.1	277121	277381	-	WP_000062329.1	rof	SEENIN0B_RS08045	Y
GCF_000230875.1	277368	277568	-	WP_001518678.1	yaep	SEENIN0B_RS08050	Y
GCF_000233675.1	11602	11862	-	WP_000026223.1	rof	I01_RS19910	Y
GCF_000233675.1	11849	12049	-	WP_000417059.1	yaep	I01_RS19905	Y
GCF_000233875.1	219567	219827	-	WP_000062311.1	rof	I02_RS01015	Y
GCF_000233875.1	219814	220014	-	WP_000417060.1	yaep	I02_RS01020	Y
GCF_000192685.1	9416	9676	+	WP_000062312.1	rof	ECF_RS20705	Y
GCF_000192685.1	9229	9429	+	WP_000417058.1	yaep	ECF_RS20710	Y
GCF_000233895.1	219567	219827	-	WP_000062311.1	rof	I14_RS01015	Y
GCF_000233895.1	219814	220014	-	WP_000417060.1	yaep	I14_RS01020	Y
GCF_000193955.1	118693	118953	+	WP_000062312.1	rof	ECOD_RS17250	Y
GCF_000193955.1	118506	118706	+	WP_000417058.1	yaep	ECOD_RS17255	Y
GCF_000234315.1	247999	248259	-	WP_000062312.1	rof	KEW_RS0103295	Y
GCF_000234315.1	248246	248446	-	WP_000417058.1	yaep	KEW_RS0103300	Y
GCF_000234605.1	48193	48453	-	WP_000062312.1	rof	M3E_RS0100895	Y
GCF_000234605.1	48440	48640	-	WP_000417058.1	yaep	M3E_RS0100900	Y
GCF_000235045.1	531800	532060	-	WP_000062312.1	rof	EUOG_RS16300	Y
GCF_000235045.1	532047	532247	-	WP_000417058.1	yaep	EUOG_RS16295	Y
GCF_000235065.1	532891	533151	-	WP_000062312.1	rof	EUNG_RS00870	Y
GCF_000235065.1	533138	533338	-	WP_000417058.1	yaep	EUNG_RS00865	Y
GCF_000193975.1	9067	9327	+	WP_000062311.1	rof	ECOM_RS17440	Y
GCF_000193975.1	8880	9080	+	WP_000417060.1	yaep	ECOM_RS17445	Y
GCF_000235085.1	531454	531714	-	WP_000062312.1	rof	EUMG_RS08455	Y
GCF_000235085.1	531701	531901	-	WP_000417058.1	yaep	EUMG_RS08450	Y
GCF_000235105.1	540682	540942	-	WP_000062312.1	rof	EULG_RS16320	Y
GCF_000235105.1	540929	541129	-	WP_000417058.1	yaep	EULG_RS16315	Y
GCF_000235125.1	514291	514551	-	WP_000062312.1	rof	EUKG_RS16285	Y
GCF_000235125.1	514538	514738	-	WP_000417058.1	yaep	EUKG_RS16280	Y
GCF_000235145.1	532377	532637	-	WP_000062312.1	rof	EUJG_RS05210	Y
GCF_000235145.1	532624	532824	-	WP_000417058.1	yaep	EUJG_RS05205	Y
GCF_000235165.1	539054	539314	-	WP_000062312.1	rof	EUIG_RS08465	Y
GCF_000235165.1	539301	539501	-	WP_000417058.1	yaep	EUIG_RS08460	Y
GCF_000235185.1	532793	533053	-	WP_000062312.1	rof	EUHG_RS08640	Y
GCF_000235185.1	533040	533240	-	WP_000417058.1	yaep	EUHG_RS08635	Y
GCF_000235205.1	532227	532487	-	WP_000062312.1	rof	EUFG_RS22820	Y
GCF_000235205.1	532474	532674	-	WP_000417058.1	yaep	EUFG_RS22815	Y
GCF_000235225.1	514852	515112	-	WP_000062312.1	rof	EUEG_RS22010	Y
GCF_000235225.1	515099	515299	-	WP_000417058.1	yaep	EUEG_RS22005	Y
GCF_000193995.1	11518	11778	+	WP_000062312.1	rof	ECOL_RS14545	Y
GCF_000193995.1	11331	11531	+	WP_000417058.1	yaep	ECOL_RS14550	Y
GCF_000235245.1	521243	521503	-	WP_000062312.1	rof	EUDG_RS05545	Y
GCF_000235245.1	521490	521690	-	WP_000417058.1	yaep	EUDG_RS05540	Y
GCF_000235265.1	530407	530667	-	WP_000062312.1	rof	EUBG_RS22800	Y
GCF_000235265.1	530654	530854	-	WP_000417058.1	yaep	EUBG_RS22795	Y
GCF_000235765.1	914684	914944	-	WP_014830722.1	rof	A3UG_RS04270	Y
GCF_000235765.1	914931	915131	-	WP_008501889.1	yaep	A3UG_RS04275	Y
GCF_000238435.1	323347	323607	-	WP_000062330.1	rof	SEEM41H_RS19440	Y
GCF_000238435.1	323594	323794	-	WP_001518678.1	yaep	SEEM41H_RS19445	Y
GCF_000194235.1	12882	13142	+	WP_000062311.1	rof	EC990741_RS03020	Y
GCF_000194235.1	12695	12895	+	WP_000417058.1	yaep	EC990741_RS03025	Y
GCF_000194295.2	51701	51961	+	WP_000062312.1	rof	EC970264_RS24740	Y
GCF_000194295.2	51514	51714	+	WP_000417058.1	yaep	EC970264_RS24735	Y
GCF_000238475.1	551069	551329	-	WP_000062329.1	rof	SEEM29N_RS44410	Y
GCF_000238475.1	551316	551516	-	WP_001518678.1	yaep	SEEM29N_RS44415	Y
GCF_000238515.1	102982	103242	-	WP_000062329.1	rof	SEEM010_RS42890	Y
GCF_000238515.1	103229	103429	-	WP_001518678.1	yaep	SEEM010_RS42895	Y
GCF_000238535.1	15531	15791	-	WP_000062329.1	rof	SEEM710_RS25325	Y
GCF_000238535.1	15778	15978	-	WP_001518678.1	yaep	SEEM710_RS25330	Y
GCF_000238555.1	103285	103545	-	WP_000062329.1	rof	SEEM031_RS37755	Y
GCF_000238555.1	103532	103732	-	WP_001518678.1	yaep	SEEM031_RS37760	Y
GCF_000194335.1	354820	355080	+	WP_000062312.1	rof	EC40522_RS22560	Y
GCF_000194335.1	354633	354833	+	WP_000417058.1	yaep	EC40522_RS22565	Y
GCF_000238715.1	352763	353023	-	WP_002889424.1	rof	HMPREF1024_RS06745	Y
GCF_000238715.1	353010	353210	-	WP_002889429.1	yaep	HMPREF1024_RS06740	Y
GCF_000239335.1	613800	614060	-	WP_038252085.1	rof	HMPREF0880_RS03275	Y
GCF_000239335.1	614047	614247	-	WP_006817237.1	yaep	HMPREF0880_RS03280	Y
GCF_000239975.1	846621	846881	-	WP_014168720.1	rof	ECWSU1_RS03935	Y
GCF_000239975.1	846868	847068	-	WP_014168721.1	yaep	ECWSU1_RS03940	Y
GCF_000240325.1	2491038	2491298	-	WP_004098776.1	rof	KOX_RS11570	Y
GCF_000240325.1	2491285	2491485	-	WP_004098778.1	yaep	KOX_RS11575	Y
GCF_000240785.1	185136	185396	-	WP_000062329.1	rof	SEEM906_RS34385	Y
GCF_000240785.1	185383	185583	-	WP_001518678.1	yaep	SEEM906_RS34390	Y
GCF_000240825.1	217941	218201	-	WP_000062329.1	rof	SEEM5318_RS10900	Y
GCF_000240825.1	218188	218388	-	WP_001518678.1	yaep	SEEM5318_RS10905	Y
GCF_000240845.1	318807	319067	-	WP_000062329.1	rof	QX46_RS20610	Y
GCF_000240845.1	319054	319254	-	WP_001518678.1	yaep	QX46_RS20615	Y
GCF_000240865.1	729572	729832	-	WP_000062329.1	rof	SEEM5321_RS12055	Y
GCF_000240865.1	729819	730019	-	WP_001518678.1	yaep	SEEM5321_RS12060	Y
GCF_000240885.1	178773	179033	-	WP_000062329.1	rof	SEEM5327_RS36095	Y
GCF_000240885.1	179020	179220	-	WP_001518678.1	yaep	SEEM5327_RS36100	Y
GCF_000241285.1	168856	169116	-	WP_010254167.1	rof	PAGG_RS19585	Y
GCF_000241285.1	169103	169303	-	WP_010254172.1	yaep	PAGG_RS19590	Y
GCF_000241955.1	993311	993571	-	WP_015696107.1	rof	RAHAQ2_RS04545	Y
GCF_000241955.1	993558	993758	-	WP_015696108.1	yaep	RAHAQ2_RS04550	Y
GCF_000241995.1	201810	202070	-	WP_000062312.1	rof	ESOG_RS13335	Y
GCF_000241995.1	202057	202257	-	WP_000417058.1	yaep	ESOG_RS13330	Y
GCF_000242015.1	83561	83821	-	WP_000062311.1	rof	ESNG_RS09045	Y
GCF_000242015.1	83808	84008	-	WP_000417058.1	yaep	ESNG_RS09040	Y
GCF_000242795.1	217570	217830	-	WP_000062329.1	rof	SEEM8286_RS26770	Y
GCF_000242795.1	217817	218017	-	WP_001518678.1	yaep	SEEM8286_RS26775	Y
GCF_000245515.1	216971	217231	-	WP_000062312.1	rof	ECO55CA74_RS00970	Y
GCF_000245515.1	217218	217418	-	WP_000417058.1	yaep	ECO55CA74_RS00975	Y
GCF_000245535.1	277638	277898	-	WP_000062330.1	rof	STBHUCCB_RS01200	Y
GCF_000245535.1	277885	278085	-	WP_001518678.1	yaep	STBHUCCB_RS01205	Y
GCF_000247665.3	74160	74420	-	WP_000062312.1	rof	T22_RS03295	Y
GCF_000247665.3	74407	74607	-	WP_000417058.1	yaep	T22_RS03290	Y
GCF_000247875.1	420968	421228	-	WP_004107903.1	rof	HMPREF9689_RS26085	Y
GCF_000247875.1	421215	421415	-	WP_004107902.1	yaep	HMPREF9689_RS26080	Y
GCF_000247895.1	867606	867866	-	WP_004858152.1	rof	HMPREF9690_RS22035	Y
GCF_000247895.1	867853	868053	-	WP_004858155.1	yaep	HMPREF9690_RS22030	Y
GCF_000248015.1	120087	120347	-	WP_002436992.1	rof	EH105704_RS14510	Y
GCF_000248015.1	120334	120534	-	WP_002436993.1	yaep	EH105704_RS14515	Y
GCF_000249055.1	212976	213236	-	WP_000062311.1	rof	BE46_RS21795	Y
GCF_000249055.1	213223	213423	-	WP_000417058.1	yaep	BE46_RS21790	Y
GCF_000249095.1	217169	217429	-	WP_000062311.1	rof	BC57_RS0124405	Y
GCF_000249095.1	217416	217616	-	WP_000417058.1	yaep	BC57_RS22560	Y
GCF_000249115.1	570719	570979	-	WP_000062311.1	rof	BC41_RS20645	Y
GCF_000249115.1	570966	571166	-	WP_000417058.1	yaep	BC41_RS20640	Y
GCF_000249135.1	364633	364893	-	WP_000062311.1	rof	BF02_RS21885	Y
GCF_000249135.1	364880	365080	-	WP_000417058.1	yaep	BF02_RS21880	Y
GCF_000249175.1	311028	311288	-	WP_000062311.1	rof	BC68_RS22000	Y
GCF_000249175.1	311275	311475	-	WP_000417058.1	yaep	BC68_RS21995	Y
GCF_000249215.1	341620	341880	-	WP_000062311.1	rof	BE94_RS21240	Y
GCF_000249215.1	341867	342067	-	WP_000417058.1	yaep	BE94_RS21235	Y
GCF_000249255.1	507631	507891	-	WP_000062312.1	rof	BD49_RS00085	Y
GCF_000249255.1	507878	508078	-	WP_000417058.1	yaep	BD49_RS00080	Y
GCF_000249495.1	181935	182195	-	WP_000062312.1	rof	ECDEC5A_RS23005	Y
GCF_000249495.1	182182	182382	-	WP_000417058.1	yaep	ECDEC5A_RS23000	Y
GCF_000249515.1	351212	351472	-	WP_000062312.1	rof	ECDEC5B_RS23220	Y
GCF_000249515.1	351459	351659	-	WP_000417058.1	yaep	ECDEC5B_RS23215	Y
GCF_000249535.1	208901	209161	-	WP_000062312.1	rof	BC01_RS01410	Y
GCF_000249535.1	209148	209348	-	WP_000417058.1	yaep	BC01_RS01415	Y
GCF_000249555.1	40248	40508	-	WP_000062312.1	rof	BB99_RS20900	Y
GCF_000249555.1	40495	40695	-	WP_000417058.1	yaep	BB99_RS20895	Y
GCF_000249575.1	724005	724265	-	WP_000062312.1	rof	BC00_RS00845	Y
GCF_000249575.1	724252	724452	-	WP_000417058.1	yaep	BC00_RS00840	Y
GCF_000249595.1	49098	49358	-	WP_000062312.1	rof	ECDEC6A_RS23560	Y
GCF_000249595.1	49345	49545	-	WP_000417058.1	yaep	ECDEC6A_RS23555	Y
GCF_000249675.1	163128	163388	-	WP_000062312.1	rof	BB92_RS22115	Y
GCF_000249675.1	163375	163575	-	WP_000417058.1	yaep	BB92_RS22110	Y
GCF_000249695.1	293583	293843	-	WP_000062312.1	rof	ECDEC7A_RS21185	Y
GCF_000249695.1	293830	294030	-	WP_000417058.1	yaep	ECDEC7A_RS21180	Y
GCF_000249715.1	199019	199279	-	WP_000062312.1	rof	ECDEC7B_RS22720	Y
GCF_000249715.1	199266	199466	-	WP_000417058.1	yaep	ECDEC7B_RS22715	Y
GCF_000249735.1	314953	315213	-	WP_000062312.1	rof	ECDEC7C_RS22565	Y
GCF_000249735.1	315200	315400	-	WP_000417058.1	yaep	ECDEC7C_RS22560	Y
GCF_000249755.1	368556	368816	-	WP_000062312.1	rof	BC04_RS22560	Y
GCF_000249755.1	368803	369003	-	WP_000417058.1	yaep	BC04_RS22555	Y
GCF_000249775.1	195291	195551	-	WP_000062312.1	rof	ECDEC7E_RS21865	Y
GCF_000249775.1	195538	195738	-	WP_000417058.1	yaep	ECDEC7E_RS21860	Y
GCF_000249855.1	322391	322651	-	WP_000062312.1	rof	ECDEC8D_RS23670	Y
GCF_000249855.1	322638	322838	-	WP_000417058.1	yaep	ECDEC8D_RS23665	Y
GCF_000249895.1	102194	102454	-	WP_000062312.1	rof	BF03_RS23850	Y
GCF_000249895.1	102441	102641	-	WP_000417058.1	yaep	BF03_RS23845	Y
GCF_000249915.1	102608	102868	-	WP_000062312.1	rof	BD08_RS23045	Y
GCF_000249915.1	102855	103055	-	WP_000417058.1	yaep	BD08_RS23040	Y
GCF_000249935.1	101973	102233	-	WP_000062312.1	rof	BD56_RS0123855	Y
GCF_000249935.1	102220	102420	-	WP_000417058.1	yaep	BD56_RS22900	Y
GCF_000249955.1	102322	102582	-	WP_000062312.1	rof	BD26_RS23505	Y
GCF_000249955.1	102569	102769	-	WP_000417058.1	yaep	BD26_RS23500	Y
GCF_000249975.1	99916	100176	-	WP_000062312.1	rof	BE89_RS23825	Y
GCF_000249975.1	100163	100363	-	WP_000417058.1	yaep	BE89_RS23820	Y
GCF_000250075.1	48262	48522	-	WP_000062312.1	rof	BE83_RS22380	Y
GCF_000250075.1	48509	48709	-	WP_000417058.1	yaep	BE83_RS22375	Y
GCF_000250095.1	483963	484223	-	WP_000062312.1	rof	BD14_RS24460	Y
GCF_000250095.1	484210	484410	-	WP_000417058.1	yaep	BD14_RS24455	Y
GCF_000250115.1	48259	48519	-	WP_000062312.1	rof	BE91_RS23415	Y
GCF_000250115.1	48506	48706	-	WP_000417058.1	yaep	BE91_RS23410	Y
GCF_000250135.1	48260	48520	-	WP_000062312.1	rof	BD59_RS23705	Y
GCF_000250135.1	48507	48707	-	WP_000417058.1	yaep	BD59_RS23700	Y
GCF_000250175.1	250730	250990	-	WP_000062312.1	rof	BE97_RS21760	Y
GCF_000250175.1	250977	251177	-	WP_000417058.1	yaep	BE97_RS21755	Y
GCF_000250195.1	48245	48505	-	WP_000062312.1	rof	BD12_RS22405	Y
GCF_000250195.1	48492	48692	-	WP_000417058.1	yaep	BD12_RS22400	Y
GCF_000250215.1	327099	327359	-	WP_000062312.1	rof	BE86_RS23350	Y
GCF_000250215.1	327346	327546	-	WP_000417058.1	yaep	BE86_RS23345	Y
GCF_000250275.1	48258	48518	-	WP_000062312.1	rof	BC90_RS23990	Y
GCF_000250275.1	48505	48705	-	WP_000417058.1	yaep	BC90_RS23985	Y
GCF_000250295.1	48260	48520	-	WP_000062312.1	rof	BE06_RS01550	Y
GCF_000250295.1	48507	48707	-	WP_000417058.1	yaep	BE06_RS01555	Y
GCF_000250315.1	61586	61846	-	WP_000062312.1	rof	BE02_RS19635	Y
GCF_000250315.1	61833	62033	-	WP_000417058.1	yaep	BE02_RS19630	Y
GCF_000250335.1	48263	48523	-	WP_000062312.1	rof	BE67_RS20715	Y
GCF_000250335.1	48510	48710	-	WP_000417058.1	yaep	BE67_RS20710	Y
GCF_000194415.1	56969	57229	+	WP_000062311.1	rof	EC12264_RS01460	Y
GCF_000194415.1	56782	56982	+	WP_000417058.1	yaep	EC12264_RS01465	Y
GCF_000250355.1	48262	48522	-	WP_000062312.1	rof	BC76_RS22950	Y
GCF_000250355.1	48509	48709	-	WP_000417058.1	yaep	BC76_RS22945	Y
GCF_000250375.1	48254	48514	-	WP_000062312.1	rof	BE23_RS22020	Y
GCF_000250375.1	48501	48701	-	WP_000417058.1	yaep	BE23_RS22015	Y
GCF_000194435.1	319146	319406	+	WP_000062312.1	rof	EC970259_RS01930	Y
GCF_000194435.1	318959	319159	+	WP_000417058.1	yaep	EC970259_RS01935	Y
GCF_000194645.1	177586	177846	+	WP_000062312.1	rof	EC32303_RS01800	Y
GCF_000194645.1	177399	177599	+	WP_000417058.1	yaep	EC32303_RS01805	Y
GCF_000250395.1	63085	63345	-	WP_000062312.1	rof	BD77_RS21500	Y
GCF_000250395.1	63332	63532	-	WP_000417058.1	yaep	BD77_RS21495	Y
GCF_000250415.1	126042	126302	-	WP_000062312.1	rof	BE34_RS21100	Y
GCF_000250415.1	126289	126489	-	WP_000417058.1	yaep	BE34_RS21095	Y
GCF_000194665.1	581012	581272	+	WP_000062310.1	rof	EC3003_RS01320	Y
GCF_000194665.1	580825	581025	+	WP_000417058.1	yaep	EC3003_RS01325	Y
GCF_000208425.1	8515	8775	+	WP_000062309.1	rof	EQG_RS0114795	Y
GCF_000208425.1	8328	8528	+	WP_000417058.1	yaep	EQG_RS0114790	Y
GCF_000208565.1	2175228	2175488	+	WP_000062304.1	rof	ESM_RS0110470	Y
GCF_000208565.1	2175041	2175241	+	WP_000417058.1	yaep	ESM_RS0110465	Y
GCF_000211415.1	27272	27532	+	WP_010426685.1	rof	ENTMO_RS0102025	Y
GCF_000211415.1	27085	27285	+	WP_008501889.1	yaep	ENTMO_RS0102020	Y
GCF_000250475.1	48263	48523	-	WP_000062312.1	rof	BE27_RS22790	Y
GCF_000250475.1	48510	48710	-	WP_000417058.1	yaep	BE27_RS22785	Y
GCF_000250495.1	48258	48518	-	WP_000062312.1	rof	BC78_RS22860	Y
GCF_000250495.1	48505	48705	-	WP_000417058.1	yaep	BC78_RS22855	Y
GCF_000213995.1	1683120	1683380	+	WP_003856148.1	rof	HMPREF9086_RS08145	Y
GCF_000213995.1	1682933	1683133	+	WP_006810029.1	yaep	HMPREF9086_RS08140	Y
GCF_000250515.1	48259	48519	-	WP_000062312.1	rof	BE29_RS23685	Y
GCF_000250515.1	48506	48706	-	WP_000417058.1	yaep	BE29_RS23680	Y
GCF_000215165.1	1470358	1470618	+	WP_000062312.1	rof	ECH30_RS0111385	Y
GCF_000215165.1	1470171	1470371	+	WP_000417058.1	yaep	ECH30_RS0111380	Y
GCF_000250535.1	48260	48520	-	WP_000062312.1	rof	BE64_RS23290	Y
GCF_000250535.1	48507	48707	-	WP_000417058.1	yaep	BE64_RS23285	Y
GCF_000250555.1	658917	659177	-	WP_000062312.1	rof	BE35_RS00090	Y
GCF_000250555.1	659164	659364	-	WP_000417058.1	yaep	BE35_RS00085	Y
GCF_000250575.1	311652	311912	-	WP_000062312.1	rof	BD72_RS22365	Y
GCF_000250575.1	311899	312099	-	WP_000417058.1	yaep	BD72_RS22360	Y
GCF_000251025.1	245983	246243	-	WP_000062326.1	rof	SEHO0A_RS04775	Y
GCF_000251025.1	246230	246430	-	WP_001518678.1	yaep	SEHO0A_RS08060	Y
GCF_000215225.1	54214	54474	+	WP_000062312.1	rof	EC930624_RS17790	Y
GCF_000215225.1	54027	54227	+	WP_000417058.1	yaep	EC930624_RS17795	Y
GCF_000215285.1	895383	895643	+	WP_000062312.1	rof	EC33884_RS21560	Y
GCF_000215285.1	895196	895396	+	WP_000417058.1	yaep	EC33884_RS21555	Y
GCF_000252805.1	55433	55693	-	WP_000062311.1	rof	OQA_RS22065	Y
GCF_000252805.1	55680	55880	-	WP_000417058.1	yaep	OQA_RS22060	Y
GCF_000252875.1	280040	280300	-	WP_000062330.1	rof	UMN798_RS01200	Y
GCF_000252875.1	280287	280487	-	WP_001518678.1	yaep	UMN798_RS01205	Y
GCF_000221885.1	347849	348109	+	WP_000062312.1	rof	ECTY_RS0125530	Y
GCF_000221885.1	347662	347862	+	WP_000417058.1	yaep	ECTY_RS0125525	Y
GCF_000222975.1	4450666	4450926	+	WP_002218374.1	rof	A1122_RS20805	Y
GCF_000222975.1	4450479	4450679	+	WP_002212152.1	yaep	A1122_RS20800	Y
GCF_000252895.1	204326	204586	-	WP_000062314.1	rof	SF5M90T_RS00940	Y
GCF_000252895.1	204573	204773	-	WP_000417058.1	yaep	SF5M90T_RS00945	Y
GCF_000252915.2	26878	27138	-	WP_004107903.1	rof	O3W_RS0100690	Y
GCF_000252915.2	27125	27325	-	WP_004107902.1	yaep	O3W_RS0100695	Y
GCF_000252995.1	263312	263572	-	WP_000062328.1	rof	SBG_RS01140	Y
GCF_000252995.1	263559	263759	-	WP_013991363.1	yaep	SBG_RS01145	Y
GCF_000253175.1	4316613	4316873	-	WP_002218374.1	rof	Y11_RS19610	Y
GCF_000253175.1	4316860	4317060	-	WP_004391680.1	yaep	Y11_RS19615	Y
GCF_000255535.1	912827	913087	-	WP_013574214.1	rof	Q7S_RS04205	Y
GCF_000255535.1	913074	913274	-	WP_013574215.1	yaep	Q7S_RS04210	Y
GCF_000224395.1	9558	9818	+	WP_000062312.1	rof	IAM_RS16600	Y
GCF_000224395.1	9371	9571	+	WP_000417058.1	yaep	IAM_RS16605	Y
GCF_000255735.1	30049	30309	-	WP_002218374.1	rof	KKU_RS0120210	Y
GCF_000255735.1	30296	30496	-	WP_002212152.1	yaep	KKU_RS0120215	Y
GCF_000255795.1	30050	30310	-	WP_002218374.1	rof	KO5_RS0112070	Y
GCF_000255795.1	30297	30497	-	WP_002212152.1	yaep	KO5_RS0112075	Y
GCF_000225185.2	2377	2637	+	WP_000062312.1	rof	ECSTECH18_RS14715	Y
GCF_000225185.2	2190	2390	+	WP_000417058.1	yaep	ECSTECH18_RS14710	Y
GCF_000225565.1	3757448	3757708	+	WP_009114129.1	rof	BRE312_RS17170	Y
GCF_000225565.1	3757261	3757461	+	WP_009114128.1	yaep	BRE312_RS17165	Y
GCF_000230775.1	9182	9442	+	WP_002218374.1	rof	IOK_RS05625	Y
GCF_000230775.1	8995	9195	+	WP_004391680.1	yaep	IOK_RS05630	Y
GCF_000233595.1	3645875	3646135	+	WP_013024706.1	rof	PAGR_RS17380	Y
GCF_000233595.1	3645688	3645888	+	WP_014606545.1	yaep	PAGR_RS17375	Y
GCF_000255815.1	30041	30301	-	WP_002218374.1	rof	KO7_RS0106465	Y
GCF_000255815.1	30288	30488	-	WP_002212152.1	yaep	KO7_RS0106470	Y
GCF_000234235.1	2160	2420	+	WP_000062312.1	rof	KEM_RS0104255	Y
GCF_000234235.1	1973	2173	+	WP_000417058.1	yaep	KEM_RS0104250	Y
GCF_000256625.1	224351	224611	-	WP_000062330.1	rof	SEEH1579_RS46290	Y
GCF_000256625.1	224598	224798	-	WP_001518678.1	yaep	SEEH1579_RS46295	Y
GCF_000234275.2	9623	9883	+	WP_000062312.1	rof	KES_RS0105120	Y
GCF_000234275.2	9436	9636	+	WP_000417060.1	yaep	KES_RS0105115	Y
GCF_000257645.1	45514	45774	-	WP_009638370.1	rof	SPM24T3_RS18700	Y
GCF_000257645.1	45761	45961	-	WP_009638371.1	yaep	SPM24T3_RS18705	Y
GCF_000258365.1	1022452	1022712	-	WP_000062330.1	rof	SU5_RS04760	Y
GCF_000258365.1	1022699	1022899	-	WP_001518678.1	yaep	SU5_RS04765	Y
GCF_000234295.1	9555	9815	+	WP_000062312.1	rof	KEU_RS0100245	Y
GCF_000234295.1	9368	9568	+	WP_000417058.1	yaep	KEU_RS0100240	Y
GCF_000238455.2	3757035	3757295	+	WP_000062329.1	rof	SEEM42N_RS18520	Y
GCF_000238455.2	3756848	3757048	+	WP_001518678.1	yaep	SEEM42N_RS18515	Y
GCF_000238495.1	8835	9095	+	WP_000062329.1	rof	SEEM030_RS25735	Y
GCF_000238495.1	8648	8848	+	WP_001518678.1	yaep	SEEM030_RS25730	Y
GCF_000239255.1	14626	14886	+	WP_004094310.1	rof	HMPREF0454_RS14895	Y
GCF_000239255.1	14439	14639	+	WP_008814496.1	yaep	HMPREF0454_RS14890	Y
GCF_000240905.2	3442274	3442534	+	WP_000062329.1	rof	SEEPO729_RS17690	Y
GCF_000240905.2	3442087	3442287	+	WP_001518678.1	yaep	SEEPO729_RS17685	Y
GCF_000242035.1	186005	186265	+	WP_000062312.1	rof	ESQG_RS18025	Y
GCF_000242035.1	185818	186018	+	WP_000417058.1	yaep	ESQG_RS18030	Y
GCF_000242055.1	9859	10119	+	WP_000062311.1	rof	ESRG_RS16005	Y
GCF_000242055.1	9672	9872	+	WP_000417058.1	yaep	ESRG_RS16010	Y
GCF_000247855.1	9838	10098	+	WP_004107903.1	rof	HMPREF9687_RS04425	Y
GCF_000247855.1	9651	9851	+	WP_004107902.1	yaep	HMPREF9687_RS04430	Y
GCF_000258635.1	217137	217397	-	WP_000062312.1	rof	O77_RS0101455	Y
GCF_000258635.1	217384	217584	-	WP_000417058.1	yaep	O77_RS0101460	Y
GCF_000255755.1	8824	9084	+	WP_002218374.1	rof	KMY_RS0110265	Y
GCF_000255755.1	8637	8837	+	WP_002212152.1	yaep	KMY_RS0110260	Y
GCF_000258785.1	254736	254996	-	WP_000062312.1	rof	WAK_RS0103275	Y
GCF_000258785.1	254983	255183	-	WP_000417058.1	yaep	WAK_RS0103280	Y
GCF_000255775.1	8824	9084	+	WP_002218374.1	rof	KO3_RS0109615	Y
GCF_000255775.1	8637	8837	+	WP_002212152.1	yaep	KO3_RS0109610	Y
GCF_000258865.1	313567	313827	-	WP_000062312.1	rof	OQE_RS0122805	Y
GCF_000258865.1	313814	314014	-	WP_000417058.1	yaep	OQE_RS03305	Y
GCF_000255835.1	8824	9084	+	WP_002218374.1	rof	KO9_RS0108650	Y
GCF_000255835.1	8637	8837	+	WP_002212152.1	yaep	KO9_RS0108645	Y
GCF_000259135.1	48262	48522	-	WP_000062312.1	rof	ECAI27_RS0122150	Y
GCF_000259135.1	48509	48709	-	WP_000417058.1	yaep	ECAI27_RS13305	Y
GCF_000259695.1	740932	741192	-	WP_000062311.1	rof	UW5_RS0114740	Y
GCF_000259695.1	741179	741379	-	WP_000417060.1	yaep	UW5_RS0114745	Y
GCF_000260475.1	217006	217266	-	WP_000062312.1	rof	WAI_RS0100930	Y
GCF_000260475.1	217253	217453	-	WP_000417058.1	yaep	WAI_RS0100935	Y
GCF_000261145.1	783026	783286	-	WP_000062312.1	rof	ESMG_RS21065	Y
GCF_000261145.1	783273	783473	-	WP_000417058.1	yaep	ESMG_RS21060	Y
GCF_000261385.1	496561	496821	-	WP_000062312.1	rof	ESTG_RS03750	Y
GCF_000261385.1	496808	497008	-	WP_000417058.1	yaep	ESTG_RS03745	Y
GCF_000261405.1	542554	542814	-	WP_000062312.1	rof	ESSG_RS21325	Y
GCF_000261405.1	542801	543001	-	WP_000417058.1	yaep	ESSG_RS21320	Y
GCF_000261985.1	218896	219156	-	WP_000062330.1	rof	YOU_RS0115460	Y
GCF_000261985.1	219143	219343	-	WP_001518678.1	yaep	YOU_RS0115465	Y
GCF_000262125.1	217022	217282	-	WP_000062312.1	rof	CDCO157_RS00970	Y
GCF_000262125.1	217269	217469	-	WP_000417058.1	yaep	CDCO157_RS00975	Y
GCF_000262615.1	6030	6290	-	WP_000062330.1	rof	STUJ816A_RS0121005	Y
GCF_000262615.1	6277	6477	-	WP_001518678.1	yaep	STUJ816A_RS0121010	Y
GCF_000262635.1	6030	6290	-	WP_000062330.1	rof	STUJ308A_RS0123050	Y
GCF_000262635.1	6277	6477	-	WP_001518678.1	yaep	STUJ308A_RS0123055	Y
GCF_000263915.1	48259	48519	-	WP_000062312.1	rof	BD93_RS14160	Y
GCF_000263915.1	48506	48706	-	WP_000417058.1	yaep	BD93_RS14155	Y
GCF_000263955.1	61610	61870	-	WP_000062312.1	rof	BD05_RS03650	Y
GCF_000263955.1	61857	62057	-	WP_000417058.1	yaep	BD05_RS03655	Y
GCF_000263995.1	87088	87348	-	WP_000062312.1	rof	BC92_RS22910	Y
GCF_000263995.1	87335	87535	-	WP_000417058.1	yaep	BC92_RS22905	Y
GCF_000264015.1	101656	101916	-	WP_000062312.1	rof	BC14_RS28295	Y
GCF_000264015.1	101903	102103	-	WP_000417058.1	yaep	BC14_RS28300	Y
GCF_000264235.1	38932	39192	-	WP_000062312.1	rof	ECMT8_RS04045	Y
GCF_000264235.1	39179	39379	-	WP_000417058.1	yaep	ECMT8_RS04040	Y
GCF_000264765.2	2574893	2575153	-	WP_034163237.1	rof	ETEE_RS11540	Y
GCF_000264765.2	2575140	2575340	-	WP_034163238.1	yaep	ETEE_RS11545	Y
GCF_000264805.1	5818	6078	-	WP_005282992.1	rof	ETATCC_RS08470	Y
GCF_000264805.1	6065	6265	-	WP_035598496.1	yaep	ETATCC_RS08475	Y
GCF_000267005.2	192220	192480	-	WP_000062312.1	rof	ECFDA505_RS23650	Y
GCF_000267005.2	192467	192667	-	WP_000417058.1	yaep	ECFDA505_RS23645	Y
GCF_000267025.1	432094	432354	-	WP_000062312.1	rof	ECEC1738_RS23130	Y
GCF_000267025.1	432341	432541	-	WP_000417058.1	yaep	ECEC1738_RS23125	Y
GCF_000267045.1	365587	365847	-	WP_000062312.1	rof	ECEC1734_RS23780	Y
GCF_000267045.1	365834	366034	-	WP_000417058.1	yaep	ECEC1734_RS23775	Y
GCF_000267065.1	432192	432452	-	WP_000062312.1	rof	ECTW09109_RS23435	Y
GCF_000267065.1	432439	432639	-	WP_000417058.1	yaep	ECTW09109_RS23430	Y
GCF_000267085.1	432022	432282	-	WP_000062312.1	rof	ECPA22_RS23295	Y
GCF_000267085.1	432269	432469	-	WP_000417058.1	yaep	ECPA22_RS23290	Y
GCF_000267105.1	434146	434406	-	WP_000062312.1	rof	BE99_RS23330	Y
GCF_000267105.1	434393	434593	-	WP_000417058.1	yaep	BE99_RS23325	Y
GCF_000267125.1	597851	598111	-	WP_000062312.1	rof	ECTW06591_RS00435	Y
GCF_000267125.1	598098	598298	-	WP_000417058.1	yaep	ECTW06591_RS00430	Y
GCF_000267145.1	608015	608275	-	WP_000062312.1	rof	ECTW10246_RS21730	Y
GCF_000267145.1	608262	608462	-	WP_000417058.1	yaep	ECTW10246_RS21725	Y
GCF_000267165.1	365544	365804	-	WP_000062312.1	rof	ECTW11039_RS23600	Y
GCF_000267165.1	365791	365991	-	WP_000417058.1	yaep	ECTW11039_RS23595	Y
GCF_000267185.1	605919	606179	-	WP_000062312.1	rof	ECTW10119_RS22950	Y
GCF_000267185.1	606166	606366	-	WP_000417058.1	yaep	ECTW10119_RS22945	Y
GCF_000255875.1	8826	9086	+	WP_002218374.1	rof	KOC_RS0104000	Y
GCF_000255875.1	8639	8839	+	WP_002212152.1	yaep	KOC_RS0103995	Y
GCF_000267205.2	364890	365150	-	WP_000062312.1	rof	ECEC1863_RS00395	Y
GCF_000267205.2	365137	365337	-	WP_000417058.1	yaep	ECEC1863_RS00390	Y
GCF_000267225.2	192164	192424	-	WP_000062312.1	rof	ECEC1845_RS24105	Y
GCF_000267225.2	192411	192611	-	WP_000417058.1	yaep	ECEC1845_RS24100	Y
GCF_000267245.2	192189	192449	-	WP_000062312.1	rof	ECEC4448_RS01695	Y
GCF_000267245.2	192436	192636	-	WP_000417058.1	yaep	ECEC4448_RS01700	Y
GCF_000267265.2	304117	304377	-	WP_000062312.1	rof	ECEC4437_RS23430	Y
GCF_000267265.2	304364	304564	-	WP_000417058.1	yaep	ECEC4437_RS23425	Y
GCF_000267285.2	192177	192437	-	WP_000062312.1	rof	ECEC4436_RS24340	Y
GCF_000267285.2	192424	192624	-	WP_000417058.1	yaep	ECEC4436_RS24335	Y
GCF_000267305.2	192193	192453	-	WP_000062312.1	rof	ECEC4439_RS24510	Y
GCF_000267305.2	192440	192640	-	WP_000417058.1	yaep	ECEC4439_RS24505	Y
GCF_000267325.1	170541	170801	-	WP_000062312.1	rof	ECEC4402_RS01585	Y
GCF_000267325.1	170788	170988	-	WP_000417058.1	yaep	ECEC4402_RS01590	Y
GCF_000267345.2	430805	431065	-	WP_000062312.1	rof	ECEC4013_RS22610	Y
GCF_000267345.2	431052	431252	-	WP_000417058.1	yaep	ECEC4013_RS22605	Y
GCF_000267365.2	365010	365270	-	WP_000062312.1	rof	ECEC4422_RS22540	Y
GCF_000267365.2	365257	365457	-	WP_000417058.1	yaep	ECEC4422_RS22535	Y
GCF_000267385.2	192200	192460	-	WP_000062312.1	rof	ECEC4421_RS23955	Y
GCF_000267385.2	192447	192647	-	WP_000417058.1	yaep	ECEC4421_RS23950	Y
GCF_000267405.2	192373	192633	-	WP_000062312.1	rof	ECTW14301_RS23200	Y
GCF_000267405.2	192620	192820	-	WP_000417058.1	yaep	ECTW14301_RS23195	Y
GCF_000267425.2	55611	55871	-	WP_000062312.1	rof	ECTW14313_RS23805	Y
GCF_000267425.2	55858	56058	-	WP_000417058.1	yaep	ECTW14313_RS23800	Y
GCF_000267445.2	192257	192517	-	WP_000062312.1	rof	ECEC4196_RS24625	Y
GCF_000267445.2	192504	192704	-	WP_000417058.1	yaep	ECEC4196_RS24620	Y
GCF_000267465.2	192229	192489	-	WP_000062312.1	rof	ECEC4203_RS24660	Y
GCF_000267465.2	192476	192676	-	WP_000417058.1	yaep	ECEC4203_RS24655	Y
GCF_000267485.2	304151	304411	-	WP_000062312.1	rof	ECFDA517_RS01860	Y
GCF_000267485.2	304398	304598	-	WP_000417058.1	yaep	ECFDA517_RS01865	Y
GCF_000267505.2	304216	304476	-	WP_000062312.1	rof	ECFRIK1996_RS23380	Y
GCF_000267505.2	304463	304663	-	WP_000417058.1	yaep	ECFRIK1996_RS23375	Y
GCF_000267525.2	128351	128611	-	WP_000062312.1	rof	ECFRIK1985_RS02115	Y
GCF_000267525.2	128598	128798	-	WP_000417058.1	yaep	ECFRIK1985_RS02120	Y
GCF_000267605.2	289282	289542	-	WP_000062312.1	rof	ECTW09098_RS24020	Y
GCF_000267605.2	289529	289729	-	WP_000417058.1	yaep	ECTW09098_RS24015	Y
GCF_000267625.2	358318	358578	-	WP_000062312.1	rof	ECTW07945_RS23435	Y
GCF_000267625.2	358565	358765	-	WP_000417058.1	yaep	ECTW07945_RS23430	Y
GCF_000267645.2	365009	365269	-	WP_000062312.1	rof	ECPA42_RS23355	Y
GCF_000267645.2	365256	365456	-	WP_000417058.1	yaep	ECPA42_RS23350	Y
GCF_000267665.2	192179	192439	-	WP_000062312.1	rof	BF00_RS24335	Y
GCF_000267665.2	192426	192626	-	WP_000417058.1	yaep	BF00_RS24330	Y
GCF_000267685.2	55579	55839	-	WP_000062312.1	rof	ECPA39_RS23835	Y
GCF_000267685.2	55826	56026	-	WP_000417058.1	yaep	ECPA39_RS23830	Y
GCF_000267705.2	192149	192409	-	WP_000062312.1	rof	ECPA33_RS23785	Y
GCF_000267705.2	192396	192596	-	WP_000417058.1	yaep	ECPA33_RS23780	Y
GCF_000267725.2	192200	192460	-	WP_000062312.1	rof	ECPA32_RS23415	Y
GCF_000267725.2	192447	192647	-	WP_000417058.1	yaep	ECPA32_RS23410	Y
GCF_000267745.2	192208	192468	-	WP_000062312.1	rof	ECPA31_RS23535	Y
GCF_000267745.2	192455	192655	-	WP_000417058.1	yaep	ECPA31_RS23530	Y
GCF_000267765.2	364896	365156	-	WP_000062312.1	rof	ECPA28_RS23720	Y
GCF_000267765.2	365143	365343	-	WP_000417058.1	yaep	ECPA28_RS23715	Y
GCF_000267785.2	467615	467875	-	WP_000062312.1	rof	ECPA25_RS00065	Y
GCF_000267785.2	467862	468062	-	WP_000417058.1	yaep	ECPA25_RS00060	Y
GCF_000267805.2	192179	192439	-	WP_000062312.1	rof	ECPA24_RS23730	Y
GCF_000267805.2	192426	192626	-	WP_000417058.1	yaep	ECPA24_RS23725	Y
GCF_000267825.2	365023	365283	-	WP_000062312.1	rof	ECPA15_RS02130	Y
GCF_000267825.2	365270	365470	-	WP_000417058.1	yaep	ECPA15_RS02135	Y
GCF_000267845.2	192231	192491	-	WP_000062312.1	rof	ECPA14_RS01890	Y
GCF_000267845.2	192478	192678	-	WP_000417058.1	yaep	ECPA14_RS01895	Y
GCF_000267865.2	192275	192535	-	WP_000062312.1	rof	ECPA10_RS01325	Y
GCF_000267865.2	192522	192722	-	WP_000417058.1	yaep	ECPA10_RS01330	Y
GCF_000267885.2	364976	365236	-	WP_000062312.1	rof	ECPA9_RS23555	Y
GCF_000267885.2	365223	365423	-	WP_000417058.1	yaep	ECPA9_RS23550	Y
GCF_000267905.2	192203	192463	-	WP_000062312.1	rof	ECPA5_RS23815	Y
GCF_000267905.2	192450	192650	-	WP_000417058.1	yaep	ECPA5_RS23810	Y
GCF_000267925.2	304170	304430	-	WP_000062312.1	rof	ECPA3_RS0124985	Y
GCF_000267925.2	304417	304617	-	WP_000417058.1	yaep	ECPA3_RS23570	Y
GCF_000267945.2	304185	304445	-	WP_000062312.1	rof	EC93001_RS02200	Y
GCF_000267945.2	304432	304632	-	WP_000417058.1	yaep	EC93001_RS02205	Y
GCF_000267965.2	192170	192430	-	WP_000062312.1	rof	ECFRIK1990_RS00860	Y
GCF_000267965.2	192417	192617	-	WP_000417058.1	yaep	ECFRIK1990_RS00865	Y
GCF_000268185.1	179672	179932	-	WP_000928910.1	rof	BC79_RS20755	Y
GCF_000268185.1	179919	180119	-	WP_000417058.1	yaep	BC79_RS20750	Y
GCF_000268325.1	1140	1400	-	WP_002218374.1	rof	YPPY02_RS13825	Y
GCF_000268325.1	1387	1587	-	WP_002212152.1	yaep	YPPY02_RS13830	Y
GCF_000268345.1	1089	1349	-	WP_002218374.1	rof	YPPY05_RS122225	Y
GCF_000268345.1	1336	1536	-	WP_002212152.1	yaep	YPPY05_RS122220	Y
GCF_000268365.1	1074	1334	-	WP_002218374.1	rof	YPPY06_RS121800	Y
GCF_000268365.1	1321	1521	-	WP_002212152.1	yaep	YPPY06_RS121795	Y
GCF_000268385.1	1085	1345	-	WP_002218374.1	rof	YPPY07_RS121490	Y
GCF_000268385.1	1332	1532	-	WP_002212152.1	yaep	YPPY07_RS121485	Y
GCF_000268405.1	1141	1401	-	WP_002218374.1	rof	YPPY08_RS121565	Y
GCF_000268405.1	1388	1588	-	WP_002212152.1	yaep	YPPY08_RS121560	Y
GCF_000268425.1	1132	1392	-	WP_002218374.1	rof	YPPY09_RS122255	Y
GCF_000268425.1	1379	1579	-	WP_002212152.1	yaep	YPPY09_RS122250	Y
GCF_000268445.1	1076	1336	-	WP_002218374.1	rof	YPPY10_RS122390	Y
GCF_000268445.1	1323	1523	-	WP_002212152.1	yaep	YPPY10_RS122385	Y
GCF_000268465.1	1138	1398	-	WP_002218374.1	rof	YPPY13_RS121530	Y
GCF_000268465.1	1385	1585	-	WP_002212152.1	yaep	YPPY13_RS121525	Y
GCF_000268485.2	30122	30382	-	WP_002218374.1	rof	YPPY14_RS121520	Y
GCF_000268485.2	30369	30569	-	WP_002212152.1	yaep	YPPY14_RS121515	Y
GCF_000268505.1	1092	1352	-	WP_002218374.1	rof	YPPY16_RS122115	Y
GCF_000268505.1	1339	1539	-	WP_002212152.1	yaep	YPPY16_RS122110	Y
GCF_000268525.1	1024	1284	-	WP_002218374.1	rof	YPPY19_RS14240	Y
GCF_000268525.1	1271	1471	-	WP_002212152.1	yaep	YPPY19_RS14235	Y
GCF_000268545.1	1142	1402	-	WP_002218374.1	rof	YPPY01_RS121690	Y
GCF_000268545.1	1389	1589	-	WP_002212152.1	yaep	YPPY01_RS121685	Y
GCF_000268565.1	1138	1398	-	WP_002218374.1	rof	YPPY03_RS14460	Y
GCF_000268565.1	1385	1585	-	WP_002212152.1	yaep	YPPY03_RS14455	Y
GCF_000268585.1	1072	1332	-	WP_002218374.1	rof	YPPY04_RS121775	Y
GCF_000268585.1	1319	1519	-	WP_002212152.1	yaep	YPPY04_RS121770	Y
GCF_000268605.1	1070	1330	-	WP_002218374.1	rof	YPPY11_RS121905	Y
GCF_000268605.1	1317	1517	-	WP_002212152.1	yaep	YPPY11_RS121900	Y
GCF_000268625.1	1143	1403	-	WP_002218374.1	rof	YPPY12_RS121580	Y
GCF_000268625.1	1390	1590	-	WP_002212152.1	yaep	YPPY12_RS121575	Y
GCF_000268645.1	1140	1400	-	WP_002218374.1	rof	YPPY15_RS121350	Y
GCF_000268645.1	1387	1587	-	WP_002212152.1	yaep	YPPY15_RS121345	Y
GCF_000268665.1	1138	1398	-	WP_002218374.1	rof	YPPY25_RS122645	Y
GCF_000268665.1	1385	1585	-	WP_002212152.1	yaep	YPPY25_RS122640	Y
GCF_000268685.1	1147	1407	-	WP_002218374.1	rof	YPPY29_RS121105	Y
GCF_000268685.1	1394	1594	-	WP_002212152.1	yaep	YPPY29_RS121100	Y
GCF_000268705.1	1074	1334	-	WP_002218374.1	rof	YPPY32_RS123310	Y
GCF_000268705.1	1321	1521	-	WP_002212152.1	yaep	YPPY32_RS123305	Y
GCF_000268725.2	1026	1286	-	WP_002218374.1	rof	YPPY34_RS14360	Y
GCF_000268725.2	1273	1473	-	WP_002212152.1	yaep	YPPY34_RS14355	Y
GCF_000268745.1	1140	1400	-	WP_002218374.1	rof	YPPY45_RS15455	Y
GCF_000268745.1	1387	1587	-	WP_002212152.1	yaep	YPPY45_RS15450	Y
GCF_000268765.1	1142	1402	-	WP_002218374.1	rof	YPPY48_RS14380	Y
GCF_000268765.1	1389	1589	-	WP_002212152.1	yaep	YPPY48_RS14375	Y
GCF_000268785.1	1140	1400	-	WP_002218374.1	rof	YPPY53_RS14365	Y
GCF_000268785.1	1387	1587	-	WP_002212152.1	yaep	YPPY53_RS14360	Y
GCF_000268825.1	1078	1338	-	WP_002218374.1	rof	YPPY55_RS122140	Y
GCF_000268825.1	1325	1525	-	WP_002212152.1	yaep	YPPY55_RS122135	Y
GCF_000268845.1	1153	1413	-	WP_002218374.1	rof	YPPY56_RS122680	Y
GCF_000268845.1	1400	1600	-	WP_002212152.1	yaep	YPPY56_RS122675	Y
GCF_000268865.2	1140	1400	-	WP_002218374.1	rof	YPPY58_RS122630	Y
GCF_000268865.2	1387	1587	-	WP_002212152.1	yaep	YPPY58_RS122625	Y
GCF_000268885.1	1137	1397	-	WP_002218374.1	rof	YPPY59_RS122515	Y
GCF_000268885.1	1384	1584	-	WP_002212152.1	yaep	YPPY59_RS122510	Y
GCF_000268905.1	440	700	-	WP_002218374.1	rof	YPPY60_RS121360	Y
GCF_000268905.1	687	887	-	WP_002212152.1	yaep	YPPY60_RS121355	Y
GCF_000268925.1	1081	1341	-	WP_002218374.1	rof	YPPY63_RS121040	Y
GCF_000268925.1	1328	1528	-	WP_002212152.1	yaep	YPPY63_RS121035	Y
GCF_000268945.1	1073	1333	-	WP_002218374.1	rof	YPPY64_RS122635	Y
GCF_000268945.1	1320	1520	-	WP_002212152.1	yaep	YPPY64_RS122630	Y
GCF_000268965.1	1147	1407	-	WP_002218374.1	rof	YPPY65_RS121005	Y
GCF_000268965.1	1394	1594	-	WP_002212152.1	yaep	YPPY65_RS121000	Y
GCF_000268985.1	1094	1354	-	WP_002218374.1	rof	YPPY71_RS121555	Y
GCF_000268985.1	1341	1541	-	WP_002212152.1	yaep	YPPY71_RS121550	Y
GCF_000269005.1	1013	1273	-	WP_002218374.1	rof	YPPY72_RS121255	Y
GCF_000269005.1	1260	1460	-	WP_002212152.1	yaep	YPPY72_RS121250	Y
GCF_000269025.1	1079	1339	-	WP_002218374.1	rof	YPPY76_RS121225	Y
GCF_000269025.1	1326	1526	-	WP_002212152.1	yaep	YPPY76_RS121220	Y
GCF_000269045.1	290	550	-	WP_002218374.1	rof	YPPY89_RS121925	Y
GCF_000269045.1	537	737	-	WP_002212152.1	yaep	YPPY89_RS121920	Y
GCF_000269065.1	1143	1403	-	WP_002218374.1	rof	YPPY90_RS121920	Y
GCF_000269065.1	1390	1590	-	WP_002212152.1	yaep	YPPY90_RS121915	Y
GCF_000269085.1	1026	1286	-	WP_002218374.1	rof	YPPY91_RS14195	Y
GCF_000269085.1	1273	1473	-	WP_002212152.1	yaep	YPPY91_RS14190	Y
GCF_000269105.1	1081	1341	-	WP_002218374.1	rof	YPPY92_RS122535	Y
GCF_000269105.1	1328	1528	-	WP_002212152.1	yaep	YPPY92_RS122530	Y
GCF_000255975.2	4365256	4365516	+	WP_002889424.1	rof	UUW_RS0222330	Y
GCF_000255975.2	4365069	4365269	+	WP_002889429.1	yaep	UUW_RS0222325	Y
GCF_000256015.1	1795	2055	+	WP_000062330.1	rof	STBL196_RS0114985	Y
GCF_000256015.1	1608	1808	+	WP_001518678.1	yaep	STBL196_RS0114980	Y
GCF_000269145.1	1139	1399	-	WP_002218374.1	rof	YPPY96_RS121790	Y
GCF_000269145.1	1386	1586	-	WP_002212152.1	yaep	YPPY96_RS121785	Y
GCF_000269165.1	1078	1338	-	WP_002218374.1	rof	YPPY98_RS122690	Y
GCF_000269165.1	1325	1525	-	WP_002212152.1	yaep	YPPY98_RS122685	Y
GCF_000258225.1	9479	9739	+	WP_000062312.1	rof	ECW26_RS20940	Y
GCF_000258225.1	9292	9492	+	WP_000417058.1	yaep	ECW26_RS20945	Y
GCF_000258615.1	1323663	1323923	+	WP_000062312.1	rof	O79_RS0116100	Y
GCF_000258615.1	1323476	1323676	+	WP_000417058.1	yaep	O79_RS0116095	Y
GCF_000269185.1	1078	1338	-	WP_002218374.1	rof	YPPY99_RS121060	Y
GCF_000269185.1	1325	1525	-	WP_002212152.1	yaep	YPPY99_RS121055	Y
GCF_000269205.1	1138	1398	-	WP_002218374.1	rof	YPPY100_RS121725	Y
GCF_000269205.1	1385	1585	-	WP_002212152.1	yaep	YPPY100_RS121720	Y
GCF_000269225.1	1081	1341	-	WP_002218374.1	rof	YPPY102_RS14280	Y
GCF_000269225.1	1328	1528	-	WP_002212152.1	yaep	YPPY102_RS14275	Y
GCF_000259385.1	2093	2353	+	WP_000062312.1	rof	WA3_RS0110080	Y
GCF_000259385.1	1906	2106	+	WP_000417058.1	yaep	WA3_RS0110075	Y
GCF_000259425.1	9806	10066	+	WP_000062312.1	rof	UWO_RS03090	Y
GCF_000259425.1	9619	9819	+	WP_000417058.1	yaep	UWO_RS03095	Y
GCF_000269245.1	1077	1337	-	WP_002218374.1	rof	YPPY113_RS121855	Y
GCF_000269245.1	1324	1524	-	WP_002212152.1	yaep	YPPY113_RS121850	Y
GCF_000260925.1	3613102	3613362	+	WP_014700896.1	rof	W5S_RS16215	Y
GCF_000260925.1	3612915	3613115	+	WP_015731006.1	yaep	W5S_RS16210	Y
GCF_000261045.2	4217757	4218020	+	WP_006318653.1	rof	Q5A_RS19585	Y
GCF_000261045.2	4217570	4217770	+	WP_006318652.1	yaep	Q5A_RS19580	Y
GCF_000262305.1	3256252	3256512	+	WP_002441069.1	rof	EBL_RS15340	Y
GCF_000262305.1	3256065	3256265	+	WP_034920208.1	yaep	EBL_RS15335	Y
GCF_000269265.1	1138	1398	-	WP_002218374.1	rof	YPPY36_RS121470	Y
GCF_000269265.1	1385	1585	-	WP_002212152.1	yaep	YPPY36_RS121465	Y
GCF_000269285.2	1072	1332	-	WP_002218374.1	rof	YPPY42_RS121665	Y
GCF_000269285.2	1319	1519	-	WP_002212152.1	yaep	YPPY42_RS121660	Y
GCF_000269305.1	1143	1403	-	WP_002218374.1	rof	YPPY46_RS122275	Y
GCF_000269305.1	1390	1590	-	WP_002212152.1	yaep	YPPY46_RS122270	Y
GCF_000263095.1	9614	9874	+	WP_002889424.1	rof	Y1W_RS0111440	Y
GCF_000263095.1	9427	9627	+	WP_002889429.1	yaep	Y1W_RS0111435	Y
GCF_000263215.1	3383143	3383403	+	WP_007776988.1	rof	ES15_RS15740	Y
GCF_000263215.1	3382956	3383156	+	WP_004385445.1	yaep	ES15_RS15735	Y
GCF_000269325.1	970	1230	-	WP_002218374.1	rof	YPPY47_RS121455	Y
GCF_000269325.1	1217	1417	-	WP_002212152.1	yaep	YPPY47_RS121450	Y
GCF_000263295.1	8567	8827	+	WP_000062330.1	rof	SS209_RS15785	Y
GCF_000263295.1	8380	8580	+	WP_001518678.1	yaep	SS209_RS15780	Y
GCF_000263895.1	2085	2345	+	WP_000062312.1	rof	BD78_RS10840	Y
GCF_000263895.1	1898	2098	+	WP_000417058.1	yaep	BD78_RS10845	Y
GCF_000269345.1	1079	1339	-	WP_002218374.1	rof	YPPY52_RS122710	Y
GCF_000269345.1	1326	1526	-	WP_002212152.1	yaep	YPPY52_RS122705	Y
GCF_000269365.1	1143	1403	-	WP_002218374.1	rof	YPPY61_RS122070	Y
GCF_000269365.1	1390	1590	-	WP_002212152.1	yaep	YPPY61_RS122065	Y
GCF_000263935.1	2085	2345	+	WP_000062312.1	rof	BE43_RS12115	Y
GCF_000263935.1	1898	2098	+	WP_000417058.1	yaep	BE43_RS12110	Y
GCF_000269425.1	1132	1392	-	WP_002218374.1	rof	YPPY94_RS122880	Y
GCF_000269425.1	1379	1579	-	WP_002212152.1	yaep	YPPY94_RS122875	Y
GCF_000269445.1	1081	1341	-	WP_002218374.1	rof	YPPY95_RS120915	Y
GCF_000269445.1	1328	1528	-	WP_002212152.1	yaep	YPPY95_RS120910	Y
GCF_000263975.1	9482	9742	+	WP_000062312.1	rof	BD98_RS25885	Y
GCF_000263975.1	9295	9495	+	WP_000417058.1	yaep	BD98_RS25880	Y
GCF_000264035.1	2099	2359	+	WP_000062312.1	rof	BC59_RS04315	Y
GCF_000264035.1	1912	2112	+	WP_000417058.1	yaep	BC59_RS04310	Y
GCF_000269465.1	1076	1336	-	WP_002218374.1	rof	YPPY101_RS122530	Y
GCF_000269465.1	1323	1523	-	WP_002212152.1	yaep	YPPY101_RS122525	Y
GCF_000269485.1	1076	1336	-	WP_002218374.1	rof	YPPY103_RS14225	Y
GCF_000269485.1	1323	1523	-	WP_002212152.1	yaep	YPPY103_RS14220	Y
GCF_000264075.1	66981	67241	+	WP_012883679.1	rof	WYU_RS0110080	Y
GCF_000264075.1	66794	66994	+	WP_012883680.1	yaep	WYU_RS0110075	Y
GCF_000264095.1	9481	9741	+	WP_000062311.1	rof	ECKD1_RS16970	Y
GCF_000264095.1	9294	9494	+	WP_000417058.1	yaep	ECKD1_RS16975	Y
GCF_000264115.1	9549	9809	+	WP_000062312.1	rof	EC54115_RS21690	Y
GCF_000264115.1	9362	9562	+	WP_000417058.1	yaep	EC54115_RS21695	Y
GCF_000264135.1	9424	9684	+	WP_000062315.1	rof	EC5761_RS10345	Y
GCF_000264135.1	9237	9437	+	WP_000417058.1	yaep	EC5761_RS10350	Y
GCF_000264155.1	9527	9787	+	WP_000062312.1	rof	EC75_RS20365	Y
GCF_000264155.1	9340	9540	+	WP_000417058.1	yaep	EC75_RS20370	Y
GCF_000264195.1	9355	9615	+	WP_000062311.1	rof	ECKD2_RS10975	Y
GCF_000264195.1	9168	9368	+	WP_000417058.1	yaep	ECKD2_RS10980	Y
GCF_000270125.2	193085	193345	-	WP_013024706.1	rof	PAJ_RS00795	Y
GCF_000270125.2	193332	193532	-	WP_014606545.1	yaep	PAJ_RS00800	Y
GCF_000264215.1	2071	2331	+	WP_000062312.1	rof	EC5411_RS10475	Y
GCF_000264215.1	1884	2084	+	WP_000417058.1	yaep	EC5411_RS10480	Y
GCF_000272515.1	205388	205648	-	WP_000062330.1	rof	SEEN185_RS38000	Y
GCF_000272515.1	205635	205835	-	WP_001518678.1	yaep	SEEN185_RS38005	Y
GCF_000272535.1	101021	101281	-	WP_000062330.1	rof	SEEN188_RS33245	Y
GCF_000272535.1	101268	101468	-	WP_001518678.1	yaep	SEEN188_RS33250	Y
GCF_000272595.1	49791	50051	-	WP_000062330.1	rof	SEEN567_RS36395	Y
GCF_000272595.1	50038	50238	-	WP_001518678.1	yaep	SEEN567_RS36400	Y
GCF_000272615.1	49788	50048	-	WP_000062330.1	rof	SEEN202_RS42995	Y
GCF_000272615.1	50035	50235	-	WP_001518678.1	yaep	SEEN202_RS43000	Y
GCF_000272635.1	216500	216760	-	WP_000062330.1	rof	SEEN199_RS45105	Y
GCF_000272635.1	216747	216947	-	WP_001518678.1	yaep	SEEN199_RS45110	Y
GCF_000264275.1	182113	182376	+	WP_004931991.1	rof	UUS_RS0119745	Y
GCF_000264275.1	181926	182126	+	WP_004931993.1	yaep	UUS_RS0119740	Y
GCF_000272695.1	247405	247665	-	WP_000062330.1	rof	SEEN449_RS30280	Y
GCF_000272695.1	247652	247852	-	WP_001518678.1	yaep	SEEN449_RS30285	Y
GCF_000264785.1	33176	33436	+	WP_015870269.1	rof	EIEH_RS09175	Y
GCF_000264785.1	32989	33189	+	WP_012847630.1	yaep	EIEH_RS09170	Y
GCF_000264825.1	82975	83235	+	WP_005282992.1	rof	ETDT_RS11460	Y
GCF_000264825.1	82788	82988	+	WP_005282993.1	yaep	ETDT_RS11455	Y
GCF_000267565.1	2120	2380	+	WP_000062330.1	rof	Y3W_RS0120470	Y
GCF_000267565.1	1933	2133	+	WP_001518678.1	yaep	Y3W_RS0120465	Y
GCF_000272775.4	4661016	4661276	-	WP_000062330.1	rof	SEEN425_RS24975	Y
GCF_000272775.4	4661263	4661463	-	WP_001518678.1	yaep	SEEN425_RS24980	Y
GCF_000271885.2	3763412	3763672	+	WP_000062330.1	rof	F3X76_RS18775	Y
GCF_000271885.2	3763225	3763425	+	WP_001518678.1	yaep	F3X76_RS18770	Y
GCF_000271905.2	3817651	3817911	+	WP_000062330.1	rof	F3X60_RS19095	Y
GCF_000271905.2	3817464	3817664	+	WP_001518678.1	yaep	F3X60_RS19090	Y
GCF_000272815.2	2227961	2228221	-	WP_000062330.1	rof	SEEN486_RS10580	Y
GCF_000272815.2	2228208	2228408	-	WP_001518678.1	yaep	SEEN486_RS10585	Y
GCF_000272835.4	2757184	2757444	-	WP_000062330.1	rof	SEEN543_RS14450	Y
GCF_000272835.4	2757431	2757631	-	WP_001518678.1	yaep	SEEN543_RS14455	Y
GCF_000272555.1	8854	9114	+	WP_000062330.1	rof	SEEN559_RS43890	Y
GCF_000272555.1	8667	8867	+	WP_001518678.1	yaep	SEEN559_RS43885	Y
GCF_000272895.2	4470688	4470948	-	WP_000062330.1	rof	SEEN462_RS23295	Y
GCF_000272895.2	4470935	4471135	-	WP_001518678.1	yaep	SEEN462_RS23300	Y
GCF_000272955.1	15748	16008	-	WP_000062330.1	rof	SEEN593_RS35095	Y
GCF_000272955.1	15995	16195	-	WP_001518678.1	yaep	SEEN593_RS35100	Y
GCF_000272575.1	8695	8955	+	WP_000062330.1	rof	SEEN447_RS24550	Y
GCF_000272575.1	8508	8708	+	WP_001518678.1	yaep	SEEN447_RS24545	Y
GCF_000272655.1	8721	8981	+	WP_000062330.1	rof	SEEN539_RS30895	Y
GCF_000272655.1	8534	8734	+	WP_001518678.1	yaep	SEEN539_RS30890	Y
GCF_000272975.1	196870	197130	-	WP_000062330.1	rof	SEEN470_RS27265	Y
GCF_000272975.1	197117	197317	-	WP_001518678.1	yaep	SEEN470_RS27270	Y
GCF_000272675.1	8721	8981	+	WP_000062330.1	rof	SEEN953_RS44795	Y
GCF_000272675.1	8534	8734	+	WP_001518678.1	yaep	SEEN953_RS44790	Y
GCF_000276705.2	1095664	1095924	-	WP_004098776.1	rof	A225_RS04985	Y
GCF_000276705.2	1095911	1096111	-	WP_004098778.1	yaep	A225_RS04990	Y
GCF_000276745.1	280382	280642	-	WP_000062312.1	rof	BC49_RS23580	Y
GCF_000276745.1	280629	280829	-	WP_000417058.1	yaep	BC49_RS23575	Y
GCF_000272715.4	3429286	3429546	+	WP_000062330.1	rof	SEEN550_RS18780	Y
GCF_000272715.4	3429099	3429299	+	WP_001518678.1	yaep	SEEN550_RS18775	Y
GCF_000272735.4	2863085	2863345	+	WP_000062330.1	rof	SEEN513_RS15735	Y
GCF_000272735.4	2862898	2863098	+	WP_001518678.1	yaep	SEEN513_RS15730	Y
GCF_000276845.1	101653	101913	-	WP_000062312.1	rof	BC46_RS22180	Y
GCF_000276845.1	101900	102100	-	WP_000417058.1	yaep	BC46_RS22175	Y
GCF_000272755.4	3543036	3543296	+	WP_000062330.1	rof	SEEN538_RS18995	Y
GCF_000272755.4	3542849	3543049	+	WP_001518678.1	yaep	SEEN538_RS18990	Y
GCF_000276865.1	61615	61875	-	WP_000062312.1	rof	BC25_RS07370	Y
GCF_000276865.1	61862	62062	-	WP_000417058.1	yaep	BC25_RS07375	Y
GCF_000278505.1	150337	150597	-	WP_000062330.1	rof	YS3_RS0107045	Y
GCF_000278505.1	150584	150784	-	WP_001518678.1	yaep	YS3_RS0107050	Y
GCF_000272855.1	9052	9312	+	WP_000062330.1	rof	SEEN536_RS27365	Y
GCF_000272855.1	8865	9065	+	WP_001518678.1	yaep	SEEN536_RS27360	Y
GCF_000278545.1	85426	85686	-	WP_000062330.1	rof	YS7_RS0120375	Y
GCF_000278545.1	85673	85873	-	WP_001518678.1	yaep	YS7_RS0120380	Y
GCF_000280075.1	218451	218711	-	WP_000062330.1	rof	SEEE3139_RS25970	Y
GCF_000280075.1	218698	218898	-	WP_001518678.1	yaep	SEEE3139_RS25975	Y
GCF_000272875.1	8667	8927	+	WP_000062330.1	rof	SEEN176_RS47200	Y
GCF_000272875.1	8480	8680	+	WP_001518678.1	yaep	SEEN176_RS47195	Y
GCF_000280095.1	218453	218713	-	WP_000062330.1	rof	SEEE0166_RS35015	Y
GCF_000280095.1	218700	218900	-	WP_001518678.1	yaep	SEEE0166_RS35020	Y
GCF_000272915.1	8667	8927	+	WP_000062329.1	rof	SEEN443_RS46345	Y
GCF_000272915.1	8480	8680	+	WP_001518678.1	yaep	SEEN443_RS46340	Y
GCF_000280115.1	218453	218713	-	WP_000062330.1	rof	SEEE0631_RS27385	Y
GCF_000280115.1	218700	218900	-	WP_001518678.1	yaep	SEEE0631_RS27390	Y
GCF_000280135.1	218670	218930	-	WP_000062330.1	rof	SEEE0424_RS29290	Y
GCF_000280135.1	218917	219117	-	WP_001518678.1	yaep	SEEE0424_RS29295	Y
GCF_000280175.1	104366	104626	-	WP_000062330.1	rof	SEEE4917_RS37905	Y
GCF_000280175.1	104613	104813	-	WP_001518678.1	yaep	SEEE4917_RS37910	Y
GCF_000280255.1	218902	219162	-	WP_000062330.1	rof	SEEE6437_RS34825	Y
GCF_000280255.1	219149	219349	-	WP_001518678.1	yaep	SEEE6437_RS34830	Y
GCF_000280315.2	1896108	1896368	-	WP_000062330.1	rof	SEEE1427_RS08955	Y
GCF_000280315.2	1896355	1896555	-	WP_001518678.1	yaep	SEEE1427_RS08960	Y
GCF_000280335.1	218905	219165	-	WP_000062330.1	rof	SEEE2659_RS34255	Y
GCF_000280335.1	219152	219352	-	WP_001518678.1	yaep	SEEE2659_RS34260	Y
GCF_000280375.1	218903	219163	-	WP_000062330.1	rof	SEEE5101_RS33960	Y
GCF_000280375.1	219150	219350	-	WP_001518678.1	yaep	SEEE5101_RS33965	Y
GCF_000280395.1	218889	219149	-	WP_000062330.1	rof	SEEE8B1_RS39270	Y
GCF_000280395.1	219136	219336	-	WP_001518678.1	yaep	SEEE8B1_RS39275	Y
GCF_000272935.1	8670	8930	+	WP_000062330.1	rof	SEEN978_RS31990	Y
GCF_000272935.1	8483	8683	+	WP_001518678.1	yaep	SEEN978_RS31985	Y
GCF_000275685.1	8879	9139	+	WP_002218374.1	rof	A267_RS0110730	Y
GCF_000275685.1	8692	8892	+	WP_002212152.1	yaep	A267_RS0110725	Y
GCF_000276765.1	9483	9743	+	WP_000062312.1	rof	BC62_RS00070	Y
GCF_000276765.1	9296	9496	+	WP_000417058.1	yaep	BC62_RS00065	Y
GCF_000276785.1	2073	2333	+	WP_000062312.1	rof	BC18_RS22035	Y
GCF_000276785.1	1886	2086	+	WP_000417058.1	yaep	BC18_RS22040	Y
GCF_000276885.1	2070	2330	+	WP_000062312.1	rof	BD54_RS16195	Y
GCF_000276885.1	1883	2083	+	WP_000417058.1	yaep	BD54_RS16200	Y
GCF_000280455.1	104042	104302	-	WP_000062330.1	rof	SEEE3079_RS27150	Y
GCF_000280455.1	104289	104489	-	WP_001518678.1	yaep	SEEE3079_RS27155	Y
GCF_000276925.1	9481	9741	+	WP_000062312.1	rof	BC10_RS00880	Y
GCF_000276925.1	9294	9494	+	WP_000417058.1	yaep	BC10_RS00875	Y
GCF_000281255.1	86209	86469	-	WP_002889424.1	rof	KPNIH2_RS08055	Y
GCF_000281255.1	86456	86656	-	WP_002889429.1	yaep	KPNIH2_RS08050	Y
GCF_000281275.1	86223	86483	-	WP_002889424.1	rof	KPNIH5_RS11180	Y
GCF_000281275.1	86470	86670	-	WP_002889429.1	yaep	KPNIH5_RS11175	Y
GCF_000281335.1	86114	86374	-	WP_002889424.1	rof	KPNIH12_RS08530	Y
GCF_000281335.1	86361	86561	-	WP_002889429.1	yaep	KPNIH12_RS08525	Y
GCF_000281375.1	86165	86425	-	WP_002889424.1	rof	KPNIH20_RS07820	Y
GCF_000281375.1	86412	86612	-	WP_002889429.1	yaep	KPNIH20_RS07815	Y
GCF_000281395.1	86143	86403	-	WP_002889424.1	rof	KPNIH4_RS10520	Y
GCF_000281395.1	86390	86590	-	WP_002889429.1	yaep	KPNIH4_RS10515	Y
GCF_000281435.2	992646	992906	-	WP_002889424.1	rof	KPNIH10_RS04905	Y
GCF_000281435.2	992893	993093	-	WP_002889429.1	yaep	KPNIH10_RS04910	Y
GCF_000276945.1	2067	2327	+	WP_000062312.1	rof	BC55_RS23725	Y
GCF_000276945.1	1880	2080	+	WP_000417058.1	yaep	BC55_RS23730	Y
GCF_000281455.1	86062	86322	-	WP_002889424.1	rof	KPNIH14_RS09660	Y
GCF_000281455.1	86309	86509	-	WP_002889429.1	yaep	KPNIH14_RS09655	Y
GCF_000277565.1	8551	8811	+	WP_003018503.1	rof	WYG_RS13960	Y
GCF_000277565.1	8364	8564	+	WP_003018499.1	yaep	WYG_RS13965	Y
GCF_000281495.1	86248	86508	-	WP_002889424.1	rof	KPNIH21_RS10865	Y
GCF_000281495.1	86495	86695	-	WP_002889429.1	yaep	KPNIH21_RS10860	Y
GCF_000281535.2	992646	992906	-	WP_002889424.1	rof	KPNIH1_RS04905	Y
GCF_000281535.2	992893	993093	-	WP_002889429.1	yaep	KPNIH1_RS04910	Y
GCF_000278465.1	8721	8981	+	WP_000062330.1	rof	YS1_RS0115760	Y
GCF_000278465.1	8534	8734	+	WP_001518678.1	yaep	YS1_RS0115755	Y
GCF_000281555.1	86180	86440	-	WP_002889424.1	rof	KPNIH8_RS08140	Y
GCF_000281555.1	86427	86627	-	WP_002889429.1	yaep	KPNIH8_RS08135	Y
GCF_000281575.1	86111	86371	-	WP_002889424.1	rof	KPNIH11_RS09380	Y
GCF_000281575.1	86358	86558	-	WP_002889429.1	yaep	KPNIH11_RS09375	Y
GCF_000278485.1	8565	8825	+	WP_000062330.1	rof	YQY_RS0116085	Y
GCF_000278485.1	8378	8578	+	WP_001518678.1	yaep	YQY_RS0116080	Y
GCF_000278525.1	8721	8981	+	WP_000062330.1	rof	YS5_RS0113535	Y
GCF_000278525.1	8534	8734	+	WP_001518678.1	yaep	YS5_RS0113530	Y
GCF_000280155.1	8721	8981	+	WP_000062330.1	rof	SEEE3076_RS25095	Y
GCF_000280155.1	8534	8734	+	WP_001518678.1	yaep	SEEE3076_RS25090	Y
GCF_000281595.1	86150	86410	-	WP_002889424.1	rof	KPNIH16_RS07675	Y
GCF_000281595.1	86397	86597	-	WP_002889429.1	yaep	KPNIH16_RS07670	Y
GCF_000281635.1	10339	10599	-	WP_002889424.1	rof	KPNIH23_RS05485	Y
GCF_000281635.1	10586	10786	-	WP_002889429.1	yaep	KPNIH23_RS05480	Y
GCF_000281755.1	358385	358645	-	WP_002889424.1	rof	UUU_RS0115085	Y
GCF_000281755.1	358632	358832	-	WP_002889429.1	yaep	UUU_RS0115090	Y
GCF_000280195.1	8721	8981	+	WP_000062330.1	rof	SEEE6622_RS36495	Y
GCF_000280195.1	8534	8734	+	WP_001518678.1	yaep	SEEE6622_RS36490	Y
GCF_000280215.1	8721	8981	+	WP_000062330.1	rof	SEEE6670_RS37660	Y
GCF_000280215.1	8534	8734	+	WP_001518678.1	yaep	SEEE6670_RS37655	Y
GCF_000280235.1	8728	8988	+	WP_000062330.1	rof	SEEE6426_RS31820	Y
GCF_000280235.1	8541	8741	+	WP_001518678.1	yaep	SEEE6426_RS31815	Y
GCF_000280275.1	8721	8981	+	WP_000062330.1	rof	SEEE7246_RS33005	Y
GCF_000280275.1	8534	8734	+	WP_001518678.1	yaep	SEEE7246_RS33000	Y
GCF_000281775.1	48263	48523	-	WP_000062312.1	rof	BE44_RS23120	Y
GCF_000281775.1	48510	48710	-	WP_000417058.1	yaep	BE44_RS23115	Y
GCF_000282675.1	39686	39946	-	WP_007893946.1	rof	PMI17_RS24105	Y
GCF_000282675.1	39933	40133	-	WP_036622231.1	yaep	PMI17_RS24110	Y
GCF_000280295.1	8721	8981	+	WP_000062330.1	rof	SEEE7250_RS26885	Y
GCF_000280295.1	8534	8734	+	WP_001518678.1	yaep	SEEE7250_RS26880	Y
GCF_000280355.1	8721	8981	+	WP_000062330.1	rof	SEEE1757_RS39760	Y
GCF_000280355.1	8534	8734	+	WP_001518678.1	yaep	SEEE1757_RS39755	Y
GCF_000280415.1	8722	8982	+	WP_000062330.1	rof	SEEE5518_RS25345	Y
GCF_000280415.1	8535	8735	+	WP_001518678.1	yaep	SEEE5518_RS25340	Y
GCF_000280435.1	8565	8825	+	WP_000062330.1	rof	SEEE1618_RS33655	Y
GCF_000280435.1	8378	8578	+	WP_001518678.1	yaep	SEEE1618_RS33650	Y
GCF_000280475.1	8793	9053	+	WP_000062330.1	rof	SEEE6482_RS33995	Y
GCF_000280475.1	8606	8806	+	WP_001697052.1	yaep	SEEE6482_RS33990	Y
GCF_000281295.1	10127	10387	+	WP_002889424.1	rof	KPNIH6_RS08825	Y
GCF_000281295.1	9940	10140	+	WP_002889429.1	yaep	KPNIH6_RS08830	Y
GCF_000281315.1	10084	10344	+	WP_002889424.1	rof	KPNIH9_RS06830	Y
GCF_000281315.1	9897	10097	+	WP_002889429.1	yaep	KPNIH9_RS06835	Y
GCF_000284495.1	217449	217709	-	WP_000062305.1	rof	LF82_RS00985	Y
GCF_000284495.1	217696	217896	-	WP_000417058.1	yaep	LF82_RS00990	Y
GCF_000284775.2	32934	33194	-	WP_000062330.1	rof	SEEH1573_RS15845	Y
GCF_000284775.2	33181	33381	-	WP_001518678.1	yaep	SEEH1573_RS15850	Y
GCF_000281355.1	9921	10181	+	WP_002889424.1	rof	KPNIH17_RS07140	Y
GCF_000281355.1	9734	9934	+	WP_002889429.1	yaep	KPNIH17_RS07145	Y
GCF_000281415.1	10161	10421	+	WP_002889424.1	rof	KPNIH7_RS08240	Y
GCF_000281415.1	9974	10174	+	WP_002889429.1	yaep	KPNIH7_RS08245	Y
GCF_000281475.1	9868	10128	+	WP_002889424.1	rof	KPNIH18_RS09500	Y
GCF_000281475.1	9681	9881	+	WP_002889429.1	yaep	KPNIH18_RS09505	Y
GCF_000284795.1	76704	76964	-	WP_000062330.1	rof	SEEH1566_RS35345	Y
GCF_000284795.1	76951	77151	-	WP_001518678.1	yaep	SEEH1566_RS35350	Y
GCF_000284815.1	58334	58594	-	WP_000062330.1	rof	SEEH1565_RS36605	Y
GCF_000284815.1	58581	58781	-	WP_001518678.1	yaep	SEEH1565_RS36610	Y
GCF_000284935.1	941305	941565	-	WP_002218374.1	rof	YEPF_RS09025	Y
GCF_000284935.1	941552	941752	-	WP_004391680.1	yaep	YEPF_RS09030	Y
GCF_000284955.1	939988	940248	-	WP_002218374.1	rof	YEPA_RS10200	Y
GCF_000284955.1	940235	940435	-	WP_004391680.1	yaep	YEPA_RS10205	Y
GCF_000284975.1	608504	608764	-	WP_002218374.1	rof	YEPO527_RS07205	Y
GCF_000284975.1	608751	608951	-	WP_004391680.1	yaep	YEPO527_RS07210	Y
GCF_000285015.1	44189	44449	-	WP_002218374.1	rof	YEPO36_RS02885	Y
GCF_000285015.1	44436	44636	-	WP_004391680.1	yaep	YEPO36_RS02890	Y
GCF_000285655.3	230907	231167	-	WP_000062311.1	rof	EC958_RS01045	Y
GCF_000285655.3	231154	231354	-	WP_000417058.1	yaep	EC958_RS01050	Y
GCF_000286275.1	958658	958918	-	WP_014882644.1	rof	ECENHK_RS04510	Y
GCF_000286275.1	958905	959105	-	WP_008501889.1	yaep	ECENHK_RS04515	Y
GCF_000292365.1	213472	213735	-	WP_004931991.1	rof	B553_RS0120840	Y
GCF_000292365.1	213722	213922	-	WP_004931993.1	yaep	B553_RS0120845	Y
GCF_000292755.1	749213	749473	-	WP_000062330.1	rof	OG1_RS0124400	Y
GCF_000292755.1	749460	749660	-	WP_001518678.1	yaep	OG1_RS0124405	Y
GCF_000293115.1	5994	6254	-	WP_000062330.1	rof	B389_RS0122590	Y
GCF_000293115.1	6241	6441	-	WP_001518678.1	yaep	B389_RS0122595	Y
GCF_000293135.1	239552	239812	-	WP_004098776.1	rof	HMPREF1144_RS27145	Y
GCF_000293135.1	239799	239999	-	WP_004098778.1	yaep	HMPREF1144_RS27150	Y
GCF_000293905.1	172343	172603	-	WP_000062330.1	rof	CFSAN00322_RS38360	Y
GCF_000293905.1	172590	172790	-	WP_001518678.1	yaep	CFSAN00322_RS38365	Y
GCF_000294535.1	1121891	1122151	-	WP_029367608.1	rof	PCC21_RS04945	Y
GCF_000294535.1	1122138	1122338	-	WP_010285748.1	yaep	PCC21_RS04950	Y
GCF_000295775.2	149141	149401	-	WP_000062311.1	rof	B185_RS11070	Y
GCF_000295775.2	149388	149588	-	WP_000417058.1	yaep	B185_RS11065	Y
GCF_000300675.1	762092	762352	-	WP_002889424.1	rof	HMPREF1306_RS22780	Y
GCF_000300675.1	762339	762539	-	WP_002889429.1	yaep	HMPREF1306_RS22775	Y
GCF_000300735.3	358105	358365	-	WP_002889424.1	rof	C630_RS27125	Y
GCF_000300735.3	358352	358552	-	WP_002889429.1	yaep	C630_RS27130	Y
GCF_000300955.1	353057	353317	-	WP_002889424.1	rof	HMPREF1308_RS25125	Y
GCF_000300955.1	353304	353504	-	WP_002889429.1	yaep	HMPREF1308_RS25120	Y
GCF_000302715.1	251301	251561	-	WP_000062312.1	rof	ECFRIK920_RS02430	Y
GCF_000302715.1	251548	251748	-	WP_000417058.1	yaep	ECFRIK920_RS02435	Y
GCF_000302735.1	720184	720444	-	WP_000062312.1	rof	ECPA7_RS21820	Y
GCF_000302735.1	720431	720631	-	WP_000417058.1	yaep	ECPA7_RS21815	Y
GCF_000303235.2	248912	249172	-	WP_000062312.1	rof	BD88_RS23960	Y
GCF_000303235.2	249159	249359	-	WP_000417058.1	yaep	BD88_RS23955	Y
GCF_000303255.2	207549	207809	-	WP_000062312.1	rof	BC06_RS21395	Y
GCF_000303255.2	207796	207996	-	WP_000417058.1	yaep	BC06_RS21390	Y
GCF_000303275.2	201616	201876	-	WP_000062312.1	rof	BC86_RS02305	Y
GCF_000303275.2	201863	202063	-	WP_000417058.1	yaep	BC86_RS02310	Y
GCF_000303295.2	364962	365222	-	WP_000062312.1	rof	BC02_RS01660	Y
GCF_000303295.2	365209	365409	-	WP_000417058.1	yaep	BC02_RS01665	Y
GCF_000303315.2	364937	365197	-	WP_000062312.1	rof	BE41_RS28945	Y
GCF_000303315.2	365184	365384	-	WP_000417058.1	yaep	BE41_RS28950	Y
GCF_000303335.2	364988	365248	-	WP_000062312.1	rof	ECEC1869_RS23855	Y
GCF_000303335.2	365235	365435	-	WP_000417058.1	yaep	ECEC1869_RS23850	Y
GCF_000303355.2	364976	365236	-	WP_000062312.1	rof	BE01_RS02450	Y
GCF_000303355.2	365223	365423	-	WP_000417058.1	yaep	BE01_RS02455	Y
GCF_000303375.2	364880	365140	-	WP_000062312.1	rof	ECEC1866_RS00465	Y
GCF_000303375.2	365127	365327	-	WP_000417058.1	yaep	ECEC1866_RS00460	Y
GCF_000303395.2	101720	101980	-	WP_000062312.1	rof	BD95_RS02855	Y
GCF_000303395.2	101967	102167	-	WP_000417058.1	yaep	BD95_RS02860	Y
GCF_000303415.2	364931	365191	-	WP_000062312.1	rof	ECEC1864_RS23325	Y
GCF_000303415.2	365178	365378	-	WP_000417058.1	yaep	ECEC1864_RS23320	Y
GCF_000303435.2	128344	128604	-	WP_000062312.1	rof	BE33_RS24155	Y
GCF_000303435.2	128591	128791	-	WP_000417058.1	yaep	BE33_RS24150	Y
GCF_000303455.2	201606	201866	-	WP_000062312.1	rof	ECEC1856_RS24435	Y
GCF_000303455.2	201853	202053	-	WP_000417058.1	yaep	ECEC1856_RS24430	Y
GCF_000303475.2	381412	381672	-	WP_000062312.1	rof	BB97_RS23825	Y
GCF_000303475.2	381659	381859	-	WP_000417058.1	yaep	BB97_RS23820	Y
GCF_000303495.2	192249	192509	-	WP_000062312.1	rof	BD85_RS24025	Y
GCF_000303495.2	192496	192696	-	WP_000417058.1	yaep	BD85_RS24020	Y
GCF_000303515.2	430822	431082	-	WP_000062312.1	rof	BC05_RS23085	Y
GCF_000303515.2	431069	431269	-	WP_000417058.1	yaep	BC05_RS23080	Y
GCF_000303535.2	192190	192450	-	WP_000062312.1	rof	BE12_RS0125065	Y
GCF_000303535.2	192437	192637	-	WP_000417058.1	yaep	BE12_RS24210	Y
GCF_000303555.2	192193	192453	-	WP_000062312.1	rof	ECEC1846_RS24280	Y
GCF_000303555.2	192440	192640	-	WP_000417058.1	yaep	ECEC1846_RS24275	Y
GCF_000303575.2	128350	128610	-	WP_000062312.1	rof	BD82_RS01020	Y
GCF_000303575.2	128597	128797	-	WP_000417058.1	yaep	BD82_RS01025	Y
GCF_000303595.2	192213	192473	-	WP_000062312.1	rof	ECEC1736_RS24000	Y
GCF_000303595.2	192460	192660	-	WP_000417058.1	yaep	ECEC1736_RS23995	Y
GCF_000303615.2	304162	304422	-	WP_000062312.1	rof	BE10_RS23565	Y
GCF_000303615.2	304409	304609	-	WP_000417058.1	yaep	BE10_RS23560	Y
GCF_000303635.2	56396	56656	-	WP_000062312.1	rof	ECN1_RS21090	Y
GCF_000303635.2	56643	56843	-	WP_000417058.1	yaep	ECN1_RS21085	Y
GCF_000303655.2	301457	301717	-	WP_000062305.1	rof	BE42_RS21390	Y
GCF_000303655.2	301704	301904	-	WP_000417058.1	yaep	BE42_RS21385	Y
GCF_000303675.2	59327	59587	-	WP_000062312.1	rof	BC11_RS23840	Y
GCF_000303675.2	59574	59774	-	WP_000417058.1	yaep	BC11_RS23835	Y
GCF_000303695.2	364972	365232	-	WP_000062312.1	rof	BD44_RS0125010	Y
GCF_000303695.2	365219	365419	-	WP_000417058.1	yaep	BD44_RS23355	Y
GCF_000303715.2	683630	683890	-	WP_000062312.1	rof	BE93_RS21495	Y
GCF_000303715.2	683877	684077	-	WP_000417058.1	yaep	BE93_RS21490	Y
GCF_000303735.2	201538	201798	-	WP_000062312.1	rof	BD37_RS23910	Y
GCF_000303735.2	201785	201985	-	WP_000417058.1	yaep	BD37_RS23905	Y
GCF_000303755.2	365027	365287	-	WP_000062312.1	rof	BC21_RS0124545	Y
GCF_000303755.2	365274	365474	-	WP_000417058.1	yaep	BC21_RS22405	Y
GCF_000303775.2	345966	346226	-	WP_000062312.1	rof	BF05_RS0125550	Y
GCF_000303775.2	346213	346413	-	WP_000417058.1	yaep	BF05_RS23900	Y
GCF_000303795.2	365028	365288	-	WP_000062312.1	rof	BC48_RS01655	Y
GCF_000303795.2	365275	365475	-	WP_000417058.1	yaep	BC48_RS01660	Y
GCF_000281515.1	10269	10529	+	WP_002889424.1	rof	KPNIH22_RS10830	Y
GCF_000281515.1	10082	10282	+	WP_002889429.1	yaep	KPNIH22_RS10835	Y
GCF_000303815.2	470724	470984	-	WP_000062312.1	rof	BF01_RS23300	Y
GCF_000303815.2	470971	471171	-	WP_000417058.1	yaep	BF01_RS23295	Y
GCF_000303835.2	364863	365123	-	WP_000062312.1	rof	BE98_RS02390	Y
GCF_000303835.2	365110	365310	-	WP_000417058.1	yaep	BE98_RS02395	Y
GCF_000303855.2	604165	604425	-	WP_000062312.1	rof	BD69_RS03340	Y
GCF_000303855.2	604412	604612	-	WP_000417058.1	yaep	BD69_RS03345	Y
GCF_000303875.2	365020	365280	-	WP_000062312.1	rof	BC47_RS24100	Y
GCF_000303875.2	365267	365467	-	WP_000417058.1	yaep	BC47_RS24095	Y
GCF_000303895.2	152572	152832	-	WP_000062312.1	rof	BD06_RS24920	Y
GCF_000303895.2	152819	153019	-	WP_000417058.1	yaep	BD06_RS24915	Y
GCF_000303915.2	365042	365302	-	WP_000062312.1	rof	BC23_RS02330	Y
GCF_000303915.2	365289	365489	-	WP_000417058.1	yaep	BC23_RS02335	Y
GCF_000303935.2	365015	365275	-	WP_000062312.1	rof	BD57_RS23910	Y
GCF_000303935.2	365262	365462	-	WP_000417058.1	yaep	BD57_RS23905	Y
GCF_000303955.2	365023	365283	-	WP_000062312.1	rof	BC50_RS22545	Y
GCF_000303955.2	365270	365470	-	WP_000417058.1	yaep	BC50_RS22540	Y
GCF_000303975.2	62013	62273	-	WP_000062312.1	rof	BE28_RS0125665	Y
GCF_000303975.2	62260	62460	-	WP_000417058.1	yaep	BE28_RS22680	Y
GCF_000303995.2	423009	423269	-	WP_000062312.1	rof	BE22_RS23390	Y
GCF_000303995.2	423256	423456	-	WP_000417058.1	yaep	BE22_RS23385	Y
GCF_000304015.2	192211	192471	-	WP_000062312.1	rof	ECCB7326_RS00860	Y
GCF_000304015.2	192458	192658	-	WP_000417058.1	yaep	ECCB7326_RS00865	Y
GCF_000304035.2	136241	136501	-	WP_000062312.1	rof	BC81_RS23985	Y
GCF_000304035.2	136488	136688	-	WP_000417058.1	yaep	BC81_RS23980	Y
GCF_000304055.2	281852	282112	-	WP_000062312.1	rof	EC5412_RS0125170	Y
GCF_000304055.2	282099	282299	-	WP_000417058.1	yaep	EC5412_RS23860	Y
GCF_000282695.1	7306	7569	+	WP_008108461.1	rof	PMI39_RS17705	Y
GCF_000282695.1	7119	7319	+	WP_036622231.1	yaep	PMI39_RS17700	Y
GCF_000304075.2	56599	56859	-	WP_000062312.1	rof	BD75_RS0122460	Y
GCF_000304075.2	56846	57046	-	WP_000417058.1	yaep	BD75_RS21130	Y
GCF_000304095.2	50545	50805	-	WP_000062310.1	rof	ECARS42123_RS21830	Y
GCF_000304095.2	50792	50992	-	WP_000417058.1	yaep	ECARS42123_RS21825	Y
GCF_000282855.1	2116	2376	+	WP_000062330.1	rof	STCR63_RS19735	Y
GCF_000282855.1	1929	2129	+	WP_001518678.1	yaep	STCR63_RS19730	Y
GCF_000282875.1	2122	2382	+	WP_000062330.1	rof	Y3Y_RS0115150	Y
GCF_000282875.1	1935	2135	+	WP_001518678.1	yaep	Y3Y_RS0115145	Y
GCF_000304115.2	200458	200718	-	WP_000062312.1	rof	BD92_RS21550	Y
GCF_000304115.2	200705	200905	-	WP_000417058.1	yaep	BD92_RS21545	Y
GCF_000304135.2	244818	245078	-	WP_000062312.1	rof	EC3006_RS21945	Y
GCF_000304135.2	245065	245265	-	WP_000417058.1	yaep	EC3006_RS21940	Y
GCF_000304815.2	364993	365253	-	WP_000062312.1	rof	BC29_RS22885	Y
GCF_000304815.2	365240	365440	-	WP_000417058.1	yaep	BC29_RS22880	Y
GCF_000283455.1	9574	9834	+	WP_002889424.1	rof	B333_RS0110765	Y
GCF_000283455.1	9387	9587	+	WP_002889429.1	yaep	B333_RS0110760	Y
GCF_000304835.2	179777	180037	-	WP_000062312.1	rof	BF06_RS24330	Y
GCF_000304835.2	180024	180224	-	WP_000417058.1	yaep	BF06_RS24325	Y
GCF_000283875.1	3647432	3647692	+	WP_013024706.1	rof	PANA5342_RS39710	Y
GCF_000283875.1	3647245	3647445	+	WP_014606545.1	yaep	PANA5342_RS39705	Y
GCF_000284755.1	8855	9115	+	WP_000062330.1	rof	SEEH1563_RS44270	Y
GCF_000284755.1	8668	8868	+	WP_001518678.1	yaep	SEEH1563_RS44265	Y
GCF_000284995.1	8817	9077	+	WP_002218374.1	rof	NFO_RS00065	Y
GCF_000284995.1	8630	8830	+	WP_004391680.1	yaep	NFO_RS00060	Y
GCF_000304855.2	361504	361764	-	WP_000062312.1	rof	BD73_RS0123765	Y
GCF_000304855.2	361751	361951	-	WP_000417058.1	yaep	BD73_RS21600	Y
GCF_000304875.2	364859	365119	-	WP_000062312.1	rof	BD27_RS02300	Y
GCF_000304875.2	365106	365306	-	WP_000417058.1	yaep	BD27_RS02305	Y
GCF_000285375.1	1101590	1101850	+	WP_000026223.1	rof	ECHM_RS05715	Y
GCF_000285375.1	1101403	1101603	+	WP_000417059.1	yaep	ECHM_RS05710	Y
GCF_000305155.2	365007	365267	-	WP_000062312.1	rof	BC30_RS23060	Y
GCF_000305155.2	365254	365454	-	WP_000417058.1	yaep	BC30_RS23055	Y
GCF_000305175.1	57887	58147	-	WP_000062312.1	rof	BE82_RS20405	Y
GCF_000305175.1	58134	58334	-	WP_000417058.1	yaep	BE82_RS20400	Y
GCF_000286655.1	8680	8940	+	WP_008501890.1	rof	B498_RS08430	Y
GCF_000286655.1	8493	8693	+	WP_008501889.1	yaep	B498_RS08435	Y
GCF_000293055.1	8721	8981	+	WP_000062330.1	rof	B387_RS0122735	Y
GCF_000293055.1	8534	8734	+	WP_001518678.1	yaep	B387_RS0122730	Y
GCF_000293075.1	8320	8580	+	WP_000062330.1	rof	B386_RS0105485	Y
GCF_000293075.1	8133	8333	+	WP_001518678.1	yaep	B386_RS0105480	Y
GCF_000305355.1	57889	58149	-	WP_000062312.1	rof	BC17_RS0121575	Y
GCF_000305355.1	58136	58336	-	WP_000417058.1	yaep	BC17_RS20635	Y
GCF_000293095.1	2077	2337	+	WP_000062330.1	rof	B388_RS0100025	Y
GCF_000293095.1	1890	2090	+	WP_001518678.1	yaep	B388_RS0100020	Y
GCF_000293925.1	9120	9380	+	WP_000062330.1	rof	CFSAN00328_RS30455	Y
GCF_000293925.1	8933	9133	+	WP_001518678.1	yaep	CFSAN00328_RS30450	Y
GCF_000305375.2	364978	365238	-	WP_000062312.1	rof	BD70_RS02335	Y
GCF_000305375.2	365225	365425	-	WP_000417058.1	yaep	BD70_RS02340	Y
GCF_000305395.2	223454	223714	-	WP_000062312.1	rof	BC58_RS24585	Y
GCF_000305395.2	223701	223901	-	WP_000417058.1	yaep	BC58_RS24580	Y
GCF_000305415.2	430776	431036	-	WP_000062312.1	rof	BD51_RS23620	Y
GCF_000305415.2	431023	431223	-	WP_000417058.1	yaep	BD51_RS23615	Y
GCF_000305435.2	136255	136515	-	WP_000062312.1	rof	BC20_RS23590	Y
GCF_000305435.2	136502	136702	-	WP_000417058.1	yaep	BC20_RS23585	Y
GCF_000305455.2	432967	433227	-	WP_000062312.1	rof	BD07_RS21685	Y
GCF_000305455.2	433214	433414	-	WP_000417058.1	yaep	BD07_RS21680	Y
GCF_000309505.2	438	698	-	WP_002889424.1	rof	BN18_RS14565	Y
GCF_000309505.2	685	885	-	WP_002889429.1	yaep	BN18_RS26020	Y
GCF_000311885.1	113234	113494	-	WP_002218374.1	rof	INS_RS137615	Y
GCF_000311885.1	113481	113681	-	WP_002212152.1	yaep	INS_RS137610	Y
GCF_000312765.2	214015	214275	-	WP_000062330.1	rof	B579_RS34920	Y
GCF_000312765.2	214262	214462	-	WP_001518678.1	yaep	B579_RS34925	Y
GCF_000312785.2	214419	214679	-	WP_000062330.1	rof	B580_RS42410	Y
GCF_000312785.2	214666	214866	-	WP_001518678.1	yaep	B580_RS42415	Y
GCF_000312805.2	19120	19380	-	WP_000062330.1	rof	B581_RS54435	Y
GCF_000312805.2	19367	19567	-	WP_001518678.1	yaep	B581_RS54440	Y
GCF_000312845.2	213556	213816	-	WP_001739217.1	rof	B576_RS33955	Y
GCF_000312845.2	213803	214003	-	WP_001518678.1	yaep	B576_RS33960	Y
GCF_000313365.1	40135	40395	-	WP_002889424.1	rof	BN427_RS01660	Y
GCF_000313365.1	40382	40582	-	WP_002889429.1	yaep	BN427_RS29135	Y
GCF_000313405.1	101655	101915	-	WP_000062312.1	rof	CFSAN001629_RS24935	Y
GCF_000313405.1	101902	102102	-	WP_000417058.1	yaep	CFSAN001629_RS24930	Y
GCF_000313445.1	280619	280879	-	WP_000062312.1	rof	CFSAN001632_RS00175	Y
GCF_000313445.1	280866	281066	-	WP_000417058.1	yaep	CFSAN001632_RS00170	Y
GCF_000313465.1	50214	50474	-	WP_002889424.1	rof	BN426_RS00970	Y
GCF_000313465.1	50461	50661	-	WP_002889429.1	yaep	BN426_RS00965	Y
GCF_000315385.1	757562	757822	-	WP_002889424.1	rof	BN373_RS21105	Y
GCF_000315385.1	757809	758009	-	WP_002889429.1	yaep	BN373_RS25695	Y
GCF_000316245.2	85849	86109	-	WP_002889424.1	rof	MTE2_RS14350	Y
GCF_000316245.2	86096	86296	-	WP_002889429.1	yaep	MTE2_RS14345	Y
GCF_000316265.2	98315	98575	-	WP_002889424.1	rof	MTE1_RS07630	Y
GCF_000316265.2	98562	98762	-	WP_002889429.1	yaep	MTE1_RS07635	Y
GCF_000316325.2	358818	359078	-	WP_000062312.1	rof	BD99_RS23085	Y
GCF_000316325.2	359065	359265	-	WP_000417058.1	yaep	BD99_RS23080	Y
GCF_000316345.2	364967	365227	-	WP_000062312.1	rof	EC881042_RS23150	Y
GCF_000316345.2	365214	365414	-	WP_000417058.1	yaep	EC881042_RS23145	Y
GCF_000316365.2	201522	201782	-	WP_000062312.1	rof	BE19_RS23585	Y
GCF_000316365.2	201769	201969	-	WP_000417058.1	yaep	BE19_RS23580	Y
GCF_000316385.2	431046	431306	-	WP_000062312.1	rof	BC08_RS02450	Y
GCF_000316385.2	431293	431493	-	WP_000417058.1	yaep	BC08_RS02455	Y
GCF_000316405.2	101215	101475	-	WP_000062312.1	rof	BC82_RS24695	Y
GCF_000316405.2	101462	101662	-	WP_000417058.1	yaep	BC82_RS24690	Y
GCF_000316425.2	365003	365263	-	WP_000062312.1	rof	BC09_RS22645	Y
GCF_000316425.2	365250	365450	-	WP_000417058.1	yaep	BC09_RS22640	Y
GCF_000316445.2	201632	201892	-	WP_000062312.1	rof	BE32_RS24330	Y
GCF_000316445.2	201879	202079	-	WP_000417058.1	yaep	BE32_RS24325	Y
GCF_000316465.1	365015	365275	-	WP_000062312.1	rof	EC930056_RS22900	Y
GCF_000316465.1	365262	365462	-	WP_000417058.1	yaep	EC930056_RS22895	Y
GCF_000316485.1	201625	201885	-	WP_000062312.1	rof	BD84_RS0124820	Y
GCF_000316485.1	201872	202072	-	WP_000417058.1	yaep	BD84_RS23370	Y
GCF_000316505.2	134476	134736	-	WP_000062312.1	rof	BD66_RS21960	Y
GCF_000316505.2	134723	134923	-	WP_000417058.1	yaep	BD66_RS21955	Y
GCF_000316545.2	430410	430670	-	WP_000062312.1	rof	BD10_RS0124025	Y
GCF_000316545.2	430657	430857	-	WP_000417058.1	yaep	BD10_RS21400	Y
GCF_000316565.2	365154	365414	-	WP_000062312.1	rof	BE07_RS22070	Y
GCF_000316565.2	365401	365601	-	WP_000417058.1	yaep	BE07_RS22065	Y
GCF_000316705.2	192166	192426	-	WP_000062312.1	rof	BD83_RS24380	Y
GCF_000316705.2	192413	192613	-	WP_000417058.1	yaep	BD83_RS24375	Y
GCF_000316725.2	34804	35064	-	WP_000062312.1	rof	EC971742_RS22230	Y
GCF_000316725.2	35051	35251	-	WP_000417058.1	yaep	EC971742_RS22225	Y
GCF_000316745.2	365172	365432	-	WP_000062312.1	rof	EC970003_RS21910	Y
GCF_000316745.2	365419	365619	-	WP_000417058.1	yaep	EC970003_RS21905	Y
GCF_000316765.2	364990	365250	-	WP_000062312.1	rof	BD89_RS22400	Y
GCF_000316765.2	365237	365437	-	WP_000417058.1	yaep	BD89_RS22395	Y
GCF_000316785.2	251867	252127	-	WP_000062312.1	rof	BE40_RS23430	Y
GCF_000316785.2	252114	252314	-	WP_000417058.1	yaep	BE40_RS23425	Y
GCF_000316805.2	431035	431295	-	WP_000062312.1	rof	EC960932_RS22515	Y
GCF_000316805.2	431282	431482	-	WP_000417058.1	yaep	EC960932_RS22510	Y
GCF_000316825.2	192220	192480	-	WP_000062312.1	rof	BB96_RS23395	Y
GCF_000316825.2	192467	192667	-	WP_000417058.1	yaep	BB96_RS23390	Y
GCF_000316845.2	348842	349102	-	WP_000062312.1	rof	EC950183_RS23505	Y
GCF_000316845.2	349089	349289	-	WP_000417058.1	yaep	EC950183_RS23500	Y
GCF_000316865.2	55574	55834	-	WP_000062312.1	rof	BE14_RS0124180	Y
GCF_000316865.2	55821	56021	-	WP_000417058.1	yaep	BE14_RS23315	Y
GCF_000316885.2	365052	365312	-	WP_000062312.1	rof	EC950943_RS23285	Y
GCF_000316885.2	365299	365499	-	WP_000417058.1	yaep	EC950943_RS23280	Y
GCF_000316905.2	365019	365279	-	WP_000062312.1	rof	BE38_RS22240	Y
GCF_000316905.2	365266	365466	-	WP_000417058.1	yaep	BE38_RS22235	Y
GCF_000317395.1	311148	311408	-	WP_000062311.1	rof	D836_RS0114590	Y
GCF_000317395.1	311395	311595	-	WP_000417060.1	yaep	D836_RS0114595	Y
GCF_000318425.2	192175	192435	-	WP_000062312.1	rof	BE05_RS01775	Y
GCF_000318425.2	192422	192622	-	WP_000417058.1	yaep	BE05_RS01780	Y
GCF_000318445.2	55613	55873	-	WP_000062312.1	rof	EC970010_RS01335	Y
GCF_000318445.2	55860	56060	-	WP_000417058.1	yaep	EC970010_RS01340	Y
GCF_000319345.1	43623	43883	-	WP_032966924.1	rof	BN134_RS12385	Y
GCF_000319345.1	43870	44070	-	WP_007718147.1	yaep	BN134_RS12380	Y
GCF_000319495.1	348205	348465	-	WP_032966924.1	rof	BN133_RS13795	Y
GCF_000319495.1	348452	348652	-	WP_007718147.1	yaep	BN133_RS13790	Y
GCF_000319795.2	214408	214668	-	WP_000062330.1	rof	B577_RS44145	Y
GCF_000319795.2	214655	214855	-	WP_001518678.1	yaep	B577_RS44150	Y
GCF_000319835.1	298321	298581	-	WP_000062312.1	rof	BAE66_RS21360	Y
GCF_000319835.1	298568	298768	-	WP_000417058.1	yaep	BAE66_RS21365	Y
GCF_000319855.1	513604	513864	-	WP_000062312.1	rof	MO3_RS06540	Y
GCF_000319855.1	513851	514051	-	WP_000417058.1	yaep	MO3_RS06535	Y
GCF_000319875.1	517106	517366	-	WP_000062312.1	rof	AK816_RS20725	Y
GCF_000319875.1	517353	517553	-	WP_000417058.1	yaep	AK816_RS20730	Y
GCF_000319915.1	536300	536560	-	WP_000062312.1	rof	BAE68_RS19350	Y
GCF_000319915.1	536547	536747	-	WP_000417058.1	yaep	BAE68_RS19355	Y
GCF_000319935.1	516487	516747	-	WP_000062312.1	rof	BAE70_RS19395	Y
GCF_000319935.1	516734	516934	-	WP_000417058.1	yaep	BAE70_RS19400	Y
GCF_000319955.1	533372	533632	-	WP_000062312.1	rof	AK819_RS23680	Y
GCF_000319955.1	533619	533819	-	WP_000417058.1	yaep	AK819_RS23685	Y
GCF_000319975.1	539732	539992	-	WP_000062312.1	rof	BAE69_RS17770	Y
GCF_000319975.1	539979	540179	-	WP_000417058.1	yaep	BAE69_RS17775	Y
GCF_000319995.1	197643	197903	-	WP_000062312.1	rof	BAE56_RS17210	Y
GCF_000319995.1	197890	198090	-	WP_000417058.1	yaep	BAE56_RS17215	Y
GCF_000320015.1	354216	354476	-	WP_000062312.1	rof	BAE60_RS17375	Y
GCF_000320015.1	354463	354663	-	WP_000417058.1	yaep	BAE60_RS17380	Y
GCF_000293945.1	8724	8984	+	WP_000062330.1	rof	CFSAN00325_RS36450	Y
GCF_000293945.1	8537	8737	+	WP_001518678.1	yaep	CFSAN00325_RS36445	Y
GCF_000320035.1	354216	354476	-	WP_000062312.1	rof	BAE64_RS11250	Y
GCF_000320035.1	354463	354663	-	WP_000417058.1	yaep	BAE64_RS11255	Y
GCF_000320045.1	556753	557013	-	WP_000062312.1	rof	AK817_RS16005	Y
GCF_000320045.1	557000	557200	-	WP_000417058.1	yaep	AK817_RS16010	Y
GCF_000320075.1	298321	298581	-	WP_000062312.1	rof	BAE58_RS12070	Y
GCF_000320075.1	298568	298768	-	WP_000417058.1	yaep	BAE58_RS12075	Y
GCF_000320095.1	298672	298932	-	WP_000062312.1	rof	BAE61_RS17555	Y
GCF_000320095.1	298919	299119	-	WP_000417058.1	yaep	BAE61_RS17560	Y
GCF_000320115.1	354216	354476	-	WP_000062312.1	rof	BAE57_RS13065	Y
GCF_000320115.1	354463	354663	-	WP_000417058.1	yaep	BAE57_RS13070	Y
GCF_000320135.1	197643	197903	-	WP_000062312.1	rof	BAE62_RS10910	Y
GCF_000320135.1	197890	198090	-	WP_000417058.1	yaep	BAE62_RS10915	Y
GCF_000320155.1	307385	307645	-	WP_000062312.1	rof	BAE63_RS13840	Y
GCF_000320155.1	307632	307832	-	WP_000417058.1	yaep	BAE63_RS13845	Y
GCF_000320175.1	354216	354476	-	WP_000062312.1	rof	BAE59_RS13845	Y
GCF_000320175.1	354463	354663	-	WP_000417058.1	yaep	BAE59_RS13850	Y
GCF_000320195.1	515729	515989	-	WP_000062312.1	rof	BAE65_RS25870	Y
GCF_000320195.1	515976	516176	-	WP_000417058.1	yaep	BAE65_RS25875	Y
GCF_000320215.1	531768	532028	-	WP_000062312.1	rof	BAE71_RS02605	Y
GCF_000320215.1	532015	532215	-	WP_000417058.1	yaep	BAE71_RS02610	Y
GCF_000320235.1	530876	531136	-	WP_000062312.1	rof	BAE67_RS15800	Y
GCF_000320235.1	531123	531323	-	WP_000417058.1	yaep	BAE67_RS15805	Y
GCF_000320255.1	543772	544032	-	WP_000062312.1	rof	AK820_RS02640	Y
GCF_000320255.1	544019	544219	-	WP_000417058.1	yaep	AK820_RS02645	Y
GCF_000320275.1	543086	543346	-	WP_000062312.1	rof	AK818_RS19830	Y
GCF_000320275.1	543333	543533	-	WP_000417058.1	yaep	AK818_RS19835	Y
GCF_000320465.1	2690	2950	-	WP_002218374.1	rof	DV68_RS0101645	Y
GCF_000320465.1	2937	3137	-	WP_002212152.1	yaep	DV68_RS0101650	Y
GCF_000321045.1	725216	725476	-	WP_044182438.1	rof	ENTHG_RS17340	Y
GCF_000321045.1	725463	725663	-	WP_044182441.1	yaep	ENTHG_RS17345	Y
GCF_000293965.1	9120	9380	+	WP_000062330.1	rof	CFSAN00326_RS26910	Y
GCF_000293965.1	8933	9133	+	WP_001518678.1	yaep	CFSAN00326_RS26905	Y
GCF_000321145.1	315628	315888	-	WP_000062312.1	rof	QZ19_RS01470	Y
GCF_000321145.1	315875	316075	-	WP_000417058.1	yaep	QZ19_RS01475	Y
GCF_000323225.1	2690	2950	-	WP_002218374.1	rof	DV64_RS0103215	Y
GCF_000323225.1	2937	3137	-	WP_002212152.1	yaep	DV64_RS0103220	Y
GCF_000323285.1	2690	2950	-	WP_002218374.1	rof	MZ76_RS19890	Y
GCF_000323285.1	2937	3137	-	WP_002212152.1	yaep	MZ76_RS19885	Y
GCF_000294365.1	4327391	4327651	+	WP_002889424.1	rof	A79E_RS20990	Y
GCF_000294365.1	4327204	4327404	+	WP_002889429.1	yaep	A79E_RS20985	Y
GCF_000323365.1	2690	2950	-	WP_002218374.1	rof	DV88_RS0103305	Y
GCF_000323365.1	2937	3137	-	WP_002212152.1	yaep	DV88_RS0103310	Y
GCF_000323405.1	2690	2950	-	WP_002218374.1	rof	DV67_RS0103725	Y
GCF_000323405.1	2937	3137	-	WP_002212152.1	yaep	DV67_RS0103730	Y
GCF_000297175.1	8913	9173	+	WP_002218374.1	rof	YWA314_RS07620	Y
GCF_000297175.1	8726	8926	+	WP_004391680.1	yaep	YWA314_RS07625	Y
GCF_000323465.1	2690	2950	-	WP_002218374.1	rof	DV85_RS0102825	Y
GCF_000323465.1	2937	3137	-	WP_002212152.1	yaep	DV85_RS0102830	Y
GCF_000323505.1	2690	2950	-	WP_002218374.1	rof	MZ89_RS17000	Y
GCF_000323505.1	2937	3137	-	WP_002212152.1	yaep	MZ89_RS16995	Y
GCF_000323585.1	2690	2950	-	WP_002218374.1	rof	DV65_RS0103090	Y
GCF_000323585.1	2937	3137	-	WP_002212152.1	yaep	DV65_RS0103095	Y
GCF_000323605.1	2690	2950	-	WP_002218374.1	rof	MZ77_RS16765	Y
GCF_000323605.1	2937	3137	-	WP_002212152.1	yaep	MZ77_RS16760	Y
GCF_000297235.3	9408	9668	+	WP_000062311.1	rof	C381_RS03240	Y
GCF_000297235.3	9221	9421	+	WP_000417058.1	yaep	C381_RS03235	Y
GCF_000323645.1	2690	2950	-	WP_002218374.1	rof	MZ87_RS00040	Y
GCF_000323645.1	2937	3137	-	WP_002212152.1	yaep	MZ87_RS00035	Y
GCF_000323705.1	2690	2950	-	WP_002218374.1	rof	DV90_RS0103420	Y
GCF_000323705.1	2937	3137	-	WP_002212152.1	yaep	DV90_RS0103425	Y
GCF_000323765.1	2690	2950	-	WP_002218374.1	rof	IO74_RS0110525	Y
GCF_000323765.1	2937	3137	-	WP_002212152.1	yaep	IO74_RS0110530	Y
GCF_000323785.1	2690	2950	-	WP_002218374.1	rof	IO72_RS0121280	Y
GCF_000323785.1	2937	3137	-	WP_002212152.1	yaep	IO72_RS0121285	Y
GCF_000324025.1	2690	2950	-	WP_002218374.1	rof	DV91_RS0109195	Y
GCF_000324025.1	2937	3137	-	WP_002212152.1	yaep	DV91_RS0109200	Y
GCF_000324145.1	2690	2950	-	WP_002218374.1	rof	MZ92_RS19810	Y
GCF_000324145.1	2937	3137	-	WP_002212152.1	yaep	MZ92_RS19805	Y
GCF_000324225.1	2690	2950	-	WP_002218374.1	rof	MZ91_RS16620	Y
GCF_000324225.1	2937	3137	-	WP_002212152.1	yaep	MZ91_RS16615	Y
GCF_000324345.1	2690	2950	-	WP_002218374.1	rof	MZ99_RS11730	Y
GCF_000324345.1	2937	3137	-	WP_002212152.1	yaep	MZ99_RS11725	Y
GCF_000324425.1	2690	2950	-	WP_002218374.1	rof	DW05_RS0110630	Y
GCF_000324425.1	2937	3137	-	WP_002212152.1	yaep	DW05_RS0110635	Y
GCF_000324465.1	2690	2950	-	WP_002218374.1	rof	M505_RS00405	Y
GCF_000324465.1	2937	3137	-	WP_002212152.1	yaep	M505_RS00400	Y
GCF_000324565.1	2690	2950	-	WP_002218374.1	rof	DW11_RS0120055	Y
GCF_000324565.1	2937	3137	-	WP_002212152.1	yaep	DW11_RS0120060	Y
GCF_000324725.1	2690	2950	-	WP_002218374.1	rof	IO73_RS0104685	Y
GCF_000324725.1	2937	3137	-	WP_002212152.1	yaep	IO73_RS0104690	Y
GCF_000324885.1	2690	2950	-	WP_002218374.1	rof	NA06_RS17415	Y
GCF_000324885.1	2937	3137	-	WP_002212152.1	yaep	NA06_RS17410	Y
GCF_000324905.1	2690	2950	-	WP_002218374.1	rof	M566_RS12420	Y
GCF_000324905.1	2937	3137	-	WP_002212152.1	yaep	M566_RS12415	Y
GCF_000324925.1	2690	2950	-	WP_002218374.1	rof	DW24_RS0101440	Y
GCF_000324925.1	2937	3137	-	WP_002212152.1	yaep	DW24_RS0101445	Y
GCF_000324965.1	2690	2950	-	WP_002218374.1	rof	DW26_RS0102980	Y
GCF_000324965.1	2937	3137	-	WP_002212152.1	yaep	DW26_RS0102985	Y
GCF_000325205.1	2690	2950	-	WP_002218374.1	rof	DW31_RS0102025	Y
GCF_000325205.1	2937	3137	-	WP_002212152.1	yaep	DW31_RS0102030	Y
GCF_000325425.1	2690	2950	-	WP_002218374.1	rof	M563_RS17610	Y
GCF_000325425.1	2937	3137	-	WP_002212152.1	yaep	M563_RS17605	Y
GCF_000326145.1	145616	145876	-	WP_000062315.1	rof	WI7_RS21845	Y
GCF_000326145.1	145863	146063	-	WP_000417058.1	yaep	WI7_RS21840	Y
GCF_000326165.1	330343	330603	-	WP_000062311.1	rof	WI9_RS01315	Y
GCF_000326165.1	330590	330790	-	WP_000417058.1	yaep	WI9_RS01310	Y
GCF_000326185.1	150072	150332	-	WP_000062311.1	rof	WIA_RS20430	Y
GCF_000326185.1	150319	150519	-	WP_000417058.1	yaep	WIA_RS20425	Y
GCF_000326205.1	242491	242751	-	WP_000062312.1	rof	WIG_RS20920	Y
GCF_000326205.1	242738	242938	-	WP_000417058.1	yaep	WIG_RS20915	Y
GCF_000326225.1	105329	105589	-	WP_000062311.1	rof	WIM_RS22155	Y
GCF_000326225.1	105576	105776	-	WP_000417060.1	yaep	WIM_RS22150	Y
GCF_000326245.1	145616	145876	-	WP_000062315.1	rof	WIQ_RS22450	Y
GCF_000326245.1	145863	146063	-	WP_000417058.1	yaep	WIQ_RS22445	Y
GCF_000326265.1	91741	92001	-	WP_000062305.1	rof	WIS_RS23940	Y
GCF_000326265.1	91988	92188	-	WP_000417058.1	yaep	WIS_RS23935	Y
GCF_000326285.1	150467	150727	-	WP_000062311.1	rof	WIU_RS21835	Y
GCF_000326285.1	150714	150914	-	WP_000417058.1	yaep	WIU_RS21830	Y
GCF_000326305.1	253458	253718	-	WP_000062311.1	rof	WIW_RS21845	Y
GCF_000326305.1	253705	253905	-	WP_000417058.1	yaep	WIW_RS21840	Y
GCF_000326325.1	65067	65327	-	WP_000062311.1	rof	WIY_RS21835	Y
GCF_000326325.1	65314	65514	-	WP_000417060.1	yaep	WIY_RS21830	Y
GCF_000326345.1	96271	96531	-	WP_000062311.1	rof	WK3_RS21175	Y
GCF_000326345.1	96518	96718	-	WP_000417058.1	yaep	WK3_RS21170	Y
GCF_000326365.1	96262	96522	-	WP_000062311.1	rof	WK7_RS22875	Y
GCF_000326365.1	96509	96709	-	WP_000417058.1	yaep	WK7_RS22870	Y
GCF_000326385.1	106079	106339	-	WP_000062311.1	rof	WKA_RS21400	Y
GCF_000326385.1	106326	106526	-	WP_000417060.1	yaep	WKA_RS21395	Y
GCF_000326405.1	105044	105304	-	WP_000062311.1	rof	WKE_RS21470	Y
GCF_000326405.1	105291	105491	-	WP_000417060.1	yaep	WKE_RS21465	Y
GCF_000326425.1	82894	83154	-	WP_000062312.1	rof	WKG_RS22120	Y
GCF_000326425.1	83141	83341	-	WP_000417058.1	yaep	WKG_RS22115	Y
GCF_000326445.1	258412	258672	-	WP_000062311.1	rof	WKO_RS22565	Y
GCF_000326445.1	258659	258859	-	WP_000417058.1	yaep	WKO_RS22560	Y
GCF_000326465.1	91370	91630	-	WP_000026223.1	rof	WKS_RS22095	Y
GCF_000326465.1	91617	91817	-	WP_000417059.1	yaep	WKS_RS22090	Y
GCF_000326485.1	181782	182042	-	WP_000026223.1	rof	WKW_RS23040	Y
GCF_000326485.1	182029	182229	-	WP_000417059.1	yaep	WKW_RS23035	Y
GCF_000326505.1	177555	177815	-	WP_000062315.1	rof	WGM_RS23585	Y
GCF_000326505.1	177802	178002	-	WP_000417058.1	yaep	WGM_RS23580	Y
GCF_000326525.1	91465	91725	-	WP_000062311.1	rof	WGW_RS22200	Y
GCF_000326525.1	91712	91912	-	WP_000417058.1	yaep	WGW_RS22195	Y
GCF_000326545.1	104507	104767	-	WP_000062311.1	rof	WI1_RS21685	Y
GCF_000326545.1	104754	104954	-	WP_000417058.1	yaep	WI1_RS21680	Y
GCF_000326565.1	64813	65073	-	WP_001624594.1	rof	WIC_RS23570	Y
GCF_000326565.1	65060	65260	-	WP_000417058.1	yaep	WIC_RS23565	Y
GCF_000326585.1	497792	498052	-	WP_000062311.1	rof	WIE_RS20975	Y
GCF_000326585.1	498039	498239	-	WP_000417058.1	yaep	WIE_RS20970	Y
GCF_000326605.1	65151	65411	-	WP_000062311.1	rof	WKQ_RS21475	Y
GCF_000326605.1	65398	65598	-	WP_000417060.1	yaep	WKQ_RS21470	Y
GCF_000326625.1	336892	337152	-	WP_000062311.1	rof	WGS_RS00605	Y
GCF_000326625.1	337139	337339	-	WP_000417058.1	yaep	WGS_RS00600	Y
GCF_000299255.1	4215052	4215312	+	WP_000062312.1	rof	O3M_RS21385	Y
GCF_000299255.1	4214865	4215065	+	WP_000417058.1	yaep	O3M_RS21380	Y
GCF_000299455.1	4237343	4237603	+	WP_000062312.1	rof	O3K_RS20805	Y
GCF_000299455.1	4237156	4237356	+	WP_000417058.1	yaep	O3K_RS20800	Y
GCF_000326645.1	315631	315891	-	WP_000062312.1	rof	WGU_RS21550	Y
GCF_000326645.1	315878	316078	-	WP_000417058.1	yaep	WGU_RS21545	Y
GCF_000326665.1	105032	105292	-	WP_000062311.1	rof	WI3_RS21875	Y
GCF_000326665.1	105279	105479	-	WP_000417060.1	yaep	WI3_RS21870	Y
GCF_000326685.1	208885	209145	-	WP_000062312.1	rof	WK1_RS20765	Y
GCF_000326685.1	209132	209332	-	WP_000417058.1	yaep	WK1_RS20760	Y
GCF_000326705.1	91405	91665	-	WP_000062311.1	rof	WK5_RS21300	Y
GCF_000326705.1	91652	91852	-	WP_000417058.1	yaep	WK5_RS21295	Y
GCF_000326725.1	263585	263845	-	WP_000062311.1	rof	WK9_RS21715	Y
GCF_000326725.1	263832	264032	-	WP_000417058.1	yaep	WK9_RS21710	Y
GCF_000326745.1	91740	92000	-	WP_000062305.1	rof	WKC_RS23345	Y
GCF_000326745.1	91987	92187	-	WP_000417058.1	yaep	WKC_RS23340	Y
GCF_000326765.1	82894	83154	-	WP_000062312.1	rof	WKI_RS20910	Y
GCF_000326765.1	83141	83341	-	WP_000417058.1	yaep	WKI_RS20905	Y
GCF_000326785.1	145616	145876	-	WP_000062315.1	rof	WKU_RS22490	Y
GCF_000326785.1	145863	146063	-	WP_000417058.1	yaep	WKU_RS22485	Y
GCF_000326805.1	182226	182486	-	WP_000026223.1	rof	WKY_RS23235	Y
GCF_000326805.1	182473	182673	-	WP_000417059.1	yaep	WKY_RS23230	Y
GCF_000326825.1	192874	193134	-	WP_000062312.1	rof	WGQ_RS20940	Y
GCF_000326825.1	193121	193321	-	WP_000417058.1	yaep	WGQ_RS20935	Y
GCF_000299475.1	4274023	4274283	+	WP_000062312.1	rof	O3O_RS21770	Y
GCF_000299475.1	4273836	4274036	+	WP_000417058.1	yaep	O3O_RS21765	Y
GCF_000326845.1	145526	145786	-	WP_000062315.1	rof	WGY_RS22155	Y
GCF_000326845.1	145773	145973	-	WP_000417058.1	yaep	WGY_RS22150	Y
GCF_000326885.1	91741	92001	-	WP_000062305.1	rof	WGO_RS17060	Y
GCF_000326885.1	91988	92188	-	WP_000417058.1	yaep	WGO_RS17055	Y
GCF_000326905.1	65149	65409	-	WP_000062311.1	rof	WKM_RS13965	Y
GCF_000326905.1	65396	65596	-	WP_000417060.1	yaep	WKM_RS13960	Y
GCF_000326925.1	60178	60438	-	WP_000062312.1	rof	WII_RS10940	Y
GCF_000326925.1	60425	60625	-	WP_000417058.1	yaep	WII_RS10935	Y
GCF_000300455.3	3931867	3932127	+	WP_017458015.1	rof	C813_RS41645	Y
GCF_000300455.3	3931680	3931880	+	WP_017458016.1	yaep	C813_RS41640	Y
GCF_000300655.1	4415724	4415984	+	WP_002889424.1	rof	HMPREF1305_RS05065	Y
GCF_000300655.1	4415537	4415737	+	WP_002889429.1	yaep	HMPREF1305_RS05070	Y
GCF_000300835.1	4520236	4520496	+	WP_002889424.1	rof	B819_RS03980	Y
GCF_000300835.1	4520049	4520249	+	WP_002889429.1	yaep	B819_RS03985	Y
GCF_000300935.1	4609418	4609678	+	WP_002889424.1	rof	HMPREF1307_RS04235	Y
GCF_000300935.1	4609231	4609431	+	WP_002889429.1	yaep	HMPREF1307_RS04240	Y
GCF_000326945.1	145616	145876	-	WP_000062315.1	rof	WIK_RS08810	Y
GCF_000326945.1	145863	146063	-	WP_000417058.1	yaep	WIK_RS08805	Y
GCF_000326965.1	247019	247279	-	WP_000062315.1	rof	WIO_RS19060	Y
GCF_000326965.1	247266	247466	-	WP_000417058.1	yaep	WIO_RS19055	Y
GCF_000328985.1	4820	5080	-	WP_000062330.1	rof	SEE22704_RS33425	Y
GCF_000328985.1	5067	5267	-	WP_001518678.1	yaep	SEE22704_RS33430	Y
GCF_000304255.1	9562	9822	+	WP_000062312.1	rof	ECAD30_RS17030	Y
GCF_000304255.1	9375	9575	+	WP_000417058.1	yaep	ECAD30_RS17035	Y
GCF_000308035.1	8923	9183	+	WP_000062326.1	rof	SASAL_RS06525	Y
GCF_000308035.1	8736	8936	+	WP_001518678.1	yaep	SASAL_RS06520	Y
GCF_000329025.1	93542	93802	-	WP_000062330.1	rof	SEECHS44_RS29300	Y
GCF_000329025.1	93789	93989	-	WP_001518678.1	yaep	SEECHS44_RS29305	Y
GCF_000312485.1	8815	9075	+	WP_019211527.1	rof	BN68_RS12645	Y
GCF_000312485.1	8628	8828	+	WP_019211526.1	yaep	BN68_RS12640	Y
GCF_000312745.2	8867	9127	+	WP_000062330.1	rof	B575_RS43210	Y
GCF_000312745.2	8680	8880	+	WP_001518678.1	yaep	B575_RS43205	Y
GCF_000312825.2	8800	9060	+	WP_000062330.1	rof	B571_RS43460	Y
GCF_000312825.2	8613	8813	+	WP_001518678.1	yaep	B571_RS43455	Y
GCF_000312865.2	8867	9127	+	WP_000062330.1	rof	B573_RS32105	Y
GCF_000312865.2	8680	8880	+	WP_001518678.1	yaep	B573_RS32100	Y
GCF_000329045.1	218451	218711	-	WP_000062330.1	rof	SEEE1882_RS27660	Y
GCF_000329045.1	218698	218898	-	WP_001518678.1	yaep	SEEE1882_RS27665	Y
GCF_000329065.1	218451	218711	-	WP_000062330.1	rof	SEEE1884_RS27035	Y
GCF_000329065.1	218698	218898	-	WP_001518678.1	yaep	SEEE1884_RS27040	Y
GCF_000312885.2	8867	9127	+	WP_000062330.1	rof	B574_RS37900	Y
GCF_000312885.2	8680	8880	+	WP_001518678.1	yaep	B574_RS37895	Y
GCF_000329085.1	218449	218709	-	WP_000062330.1	rof	SEEE1594_RS27190	Y
GCF_000329085.1	218696	218896	-	WP_001518678.1	yaep	SEEE1594_RS27195	Y
GCF_000329105.1	218903	219163	-	WP_000062330.1	rof	SEEE1566_RS38695	Y
GCF_000329105.1	219150	219350	-	WP_001518678.1	yaep	SEEE1566_RS38700	Y
GCF_000312905.2	8800	9060	+	WP_000062330.1	rof	B578_RS31980	Y
GCF_000312905.2	8613	8813	+	WP_001518678.1	yaep	B578_RS31975	Y
GCF_000313425.1	2060	2320	+	WP_000062312.1	rof	CFSAN001630_RS04125	Y
GCF_000313425.1	1873	2073	+	WP_000417058.1	yaep	CFSAN001630_RS04120	Y
GCF_000313715.1	8718	8978	+	WP_000062330.1	rof	SELA5_RS18750	Y
GCF_000313715.1	8531	8731	+	WP_001518678.1	yaep	SELA5_RS18745	Y
GCF_000329125.1	218903	219163	-	WP_000062330.1	rof	SEEE1580_RS27095	Y
GCF_000329125.1	219150	219350	-	WP_001518678.1	yaep	SEEE1580_RS27100	Y
GCF_000329145.1	218451	218711	-	WP_000062330.1	rof	SEEE1543_RS40170	Y
GCF_000329145.1	218698	218898	-	WP_001518678.1	yaep	SEEE1543_RS40175	Y
GCF_000329165.1	218903	219163	-	WP_000062330.1	rof	SEEE1441_RS30740	Y
GCF_000329165.1	219150	219350	-	WP_001518678.1	yaep	SEEE1441_RS30745	Y
GCF_000329185.1	218452	218712	-	WP_000062330.1	rof	SEEE1810_RS27790	Y
GCF_000329185.1	218699	218899	-	WP_001518678.1	yaep	SEEE1810_RS27795	Y
GCF_000329225.1	218903	219163	-	WP_000062330.1	rof	SEEE1018_RS32410	Y
GCF_000329225.1	219150	219350	-	WP_001518678.1	yaep	SEEE1018_RS32415	Y
GCF_000329245.1	218903	219163	-	WP_000062330.1	rof	SEEE1010_RS33710	Y
GCF_000329245.1	219150	219350	-	WP_001518678.1	yaep	SEEE1010_RS33715	Y
GCF_000313895.1	8550	8810	+	WP_003018503.1	rof	B397_RS19940	Y
GCF_000313895.1	8363	8563	+	WP_003018499.1	yaep	B397_RS19945	Y
GCF_000329265.1	218451	218711	-	WP_000062330.1	rof	SEEE1729_RS26500	Y
GCF_000329265.1	218698	218898	-	WP_001518678.1	yaep	SEEE1729_RS26505	Y
GCF_000329285.1	154312	154572	-	WP_000062330.1	rof	SEEE0895_RS26655	Y
GCF_000329285.1	154559	154759	-	WP_001518678.1	yaep	SEEE0895_RS26660	Y
GCF_000314915.2	8751	9011	+	WP_000062330.1	rof	B572_RS12960	Y
GCF_000314915.2	8564	8764	+	WP_001518678.1	yaep	B572_RS12955	Y
GCF_000329385.1	218450	218710	-	WP_000062330.1	rof	SEEE1444_RS28005	Y
GCF_000329385.1	218697	218897	-	WP_001518678.1	yaep	SEEE1444_RS28010	Y
GCF_000329405.1	218451	218711	-	WP_000062330.1	rof	SEEE1445_RS39530	Y
GCF_000329405.1	218698	218898	-	WP_001518678.1	yaep	SEEE1445_RS39535	Y
GCF_000329425.1	218448	218708	-	WP_000062330.1	rof	SEEE1559_RS29620	Y
GCF_000329425.1	218695	218895	-	WP_001518678.1	yaep	SEEE1559_RS29625	Y
GCF_000329485.1	52952	53212	-	WP_000062330.1	rof	SEEE1811_RS42995	Y
GCF_000329485.1	53199	53399	-	WP_001518678.1	yaep	SEEE1811_RS43000	Y
GCF_000315995.1	9006	9266	+	WP_000062330.1	rof	C764_RS0116020	Y
GCF_000315995.1	8819	9019	+	WP_001518678.1	yaep	C764_RS0116015	Y
GCF_000316015.1	8721	8981	+	WP_000062330.1	rof	C763_RS0111125	Y
GCF_000316015.1	8534	8734	+	WP_001518678.1	yaep	C763_RS0111120	Y
GCF_000323205.1	5317	5577	+	WP_002218374.1	rof	DV82_RS0113830	Y
GCF_000323205.1	5130	5330	+	WP_002212152.1	yaep	DV82_RS0113825	Y
GCF_000329585.1	218452	218712	-	WP_000062330.1	rof	SEEE1745_RS28655	Y
GCF_000329585.1	218699	218899	-	WP_001518678.1	yaep	SEEE1745_RS28660	Y
GCF_000324265.1	5317	5577	+	WP_002218374.1	rof	DV93_RS0113015	Y
GCF_000324265.1	5130	5330	+	WP_002212152.1	yaep	DV93_RS0113010	Y
GCF_000329605.1	218777	219037	-	WP_000062330.1	rof	SEEE1791_RS27940	Y
GCF_000329605.1	219024	219224	-	WP_001518678.1	yaep	SEEE1791_RS27945	Y
GCF_000329645.1	218452	218712	-	WP_000062330.1	rof	SEEE6709_RS39045	Y
GCF_000329645.1	218699	218899	-	WP_001518678.1	yaep	SEEE6709_RS39050	Y
GCF_000329665.1	41188	41448	-	WP_000062330.1	rof	SEEE9058_RS39205	Y
GCF_000329665.1	41435	41635	-	WP_001518678.1	yaep	SEEE9058_RS39210	Y
GCF_000329745.1	218451	218711	-	WP_000062330.1	rof	SEEE3089_RS26700	Y
GCF_000329745.1	218698	218898	-	WP_001518678.1	yaep	SEEE3089_RS26705	Y
GCF_000324525.1	5317	5577	+	WP_002218374.1	rof	DW10_RS0114920	Y
GCF_000324525.1	5130	5330	+	WP_002212152.1	yaep	DW10_RS0114915	Y
GCF_000324805.2	8849	9109	+	WP_002218374.1	rof	DW23_RS0218245	Y
GCF_000324805.2	8662	8862	+	WP_002212152.1	yaep	DW23_RS0218240	Y
GCF_000329765.1	218671	218931	-	WP_000062330.1	rof	SEEE9163_RS34350	Y
GCF_000329765.1	218918	219118	-	WP_001518678.1	yaep	SEEE9163_RS34355	Y
[truncated: 9,626 more rows]

## Sheet: c
c, Rof and yaeP overlapping (Fig. 8e) were investigated for genomes harboring both of them in Vibrionaceae.
Assembly ID	Chromosome	Genomic_accession	Gene_start	Gene_end	Strand	Product_accession	Symbol	Locus_tag	Overlapping?
GCF_000006745.1	II	NC_002506.1	899732	899977	+	WP_000253074.1	rof	VC_RS17835	N
GCF_000006745.1	I	NC_002505.1	936662	936865	-	WP_000870111.1	yaep	VC_RS04335	N
GCF_000009745.1	II	NC_005140.1	1613120	1613425	+	WP_011152684.1	rof	BJE04_RS22505	N
GCF_000009745.1	I	NC_005139.1	2602051	2602254	+	WP_011079742.1	yaep	BJE04_RS12280	N
GCF_000016245.1	II	NC_009456.1	325055	325300	-	WP_000253074.1	rof	VC0395_RS01410	N
GCF_000016245.1	I	NC_009457.1	427402	427605	-	WP_000870111.1	yaep	VC0395_RS07335	N
GCF_000017705.1	II	NC_009784.1	2000218	2000463	+	WP_012130247.1	rof	VIBHAR_RS26620	N
GCF_000017705.1	I	NC_009783.1	3279336	3279542	+	WP_005529380.1	yaep	VIBHAR_RS15205	N
GCF_000021605.1	II	NC_012580.1	873800	874045	+	WP_000253074.1	rof	VCM66_RS17525	N
GCF_000021605.1	I	NC_012578.1	894114	894317	-	WP_000870111.1	yaep	VCM66_RS04265	N
GCF_000022585.1	II	NC_012667.1	445858	446103	-	WP_000253074.1	rof	VCD_RS16530	N
GCF_000022585.1	I	NC_012668.1	2726939	2727142	+	WP_000870111.1	yaep	VCD_RS12750	N
GCF_000024825.1	II	NC_013457.1	1031001	1031246	+	WP_005460845.1	rof	VEA_RS19500	N
GCF_000024825.1	I	NC_013456.1	1252158	1252364	-	WP_005391765.1	yaep	VEA_RS05930	N
GCF_000039765.1	II	NC_004460.2	1050272	1050577	+	WP_011152684.1	rof	VV1_RS19665	N
GCF_000039765.1	I	NC_004459.3	1833421	1833624	-	WP_011079742.1	yaep	VV1_RS08680	N
GCF_000091465.1	I	NC_011753.2	1705299	1705550	-	WP_004733849.1	rof	VS_RS07345	N
GCF_000091465.1	I	NC_011753.2	2538279	2538482	+	WP_009847436.1	yaep	VS_RS11135	N
GCF_000152445.1		NZ_GG774556.1	474944	475189	-	WP_000253074.1	rof	VCRC385_RS11015	N
GCF_000152445.1		NZ_GG774559.1	164614	164817	-	WP_000870111.1	yaep	VCRC385_RS04935	N
GCF_000152465.2		NZ_KQ257370.1	588157	588402	-	WP_000253074.1	rof	VCV51_RS02535	N
GCF_000152465.2		NZ_KQ257372.1	271496	271699	-	WP_000870111.1	yaep	VCV51_RS07755	N
GCF_000153005.1		NZ_CH902607.1	613888	614139	-	WP_004733849.1	rof	MED222_RS12215	N
GCF_000153005.1		NZ_CH902608.1	345996	346199	+	WP_009847436.1	yaep	MED222_RS09050	N
GCF_000153265.1		NZ_CH902599.1	1642828	1643070	-	WP_005366784.1	rof	VAS14_RS08170	N
GCF_000153265.1		NZ_CH902602.1	411903	412109	-	WP_005371691.1	yaep	VAS14_RS20265	N
GCF_000153325.1		NZ_CH724141.1	961008	961250	-	WP_006644572.1	rof	SKA34_RS05820	N
GCF_000153325.1		NZ_CH724145.1	97024	97230	+	WP_006647118.1	yaep	SKA34_RS18900	N
GCF_000153425.1		NZ_CH724136.1	792146	792412	-	WP_006233052.1	rof	P3TCK_RS23220	N
GCF_000153425.1		NZ_CH724136.1	382939	383142	-	WP_006232685.1	yaep	P3TCK_RS21340	N
GCF_000153505.1		NZ_CH902589.1	610277	610522	+	WP_005374351.1	rof	V12G01_RS27615	N
GCF_000153505.1		NZ_CH902592.1	221568	221774	-	WP_005380290.1	yaep	V12G01_RS41870	N
GCF_000153785.2		NZ_KQ257252.1	483785	484030	+	WP_000253074.1	rof	A33_RS08660	N
GCF_000153785.2		NZ_KQ257253.1	358467	358670	+	WP_000870111.1	yaep	A33_RS13280	N
GCF_000153865.1		NZ_GG774579.1	585024	585269	+	WP_000253074.1	rof	A53_RS07780	N
GCF_000153865.1		NZ_GG774578.1	1379692	1379895	+	WP_000870111.1	yaep	A53_RS11095	N
GCF_000153945.1		NZ_DS177950.1	236440	236685	-	WP_000253074.1	rof	A5C_RS02710	N
GCF_000153945.1		NZ_DS177951.1	90260	90463	+	WP_000870111.1	yaep	A5C_RS04010	N
GCF_000153965.1		NZ_DS178113.1	236568	236813	-	WP_000253074.1	rof	A5E_RS11645	N
GCF_000153965.1		NZ_DS178082.1	57581	57784	-	WP_000870111.1	yaep	A5E_RS06370	N
GCF_000153985.2		NZ_KQ257215.1	492044	492289	+	WP_000253074.1	rof	A5A_RS02295	N
GCF_000153985.2		NZ_KQ257217.1	363279	363482	+	WP_000870111.1	yaep	A5A_RS10700	N
GCF_000154005.2		NZ_KQ410585.1	551729	551974	+	WP_000253074.1	rof	A59_RS10335	N
GCF_000154005.2		NZ_KQ410584.1	1434143	1434346	+	WP_000870111.1	yaep	A59_RS06470	N
GCF_000158115.1		NZ_DS999334.1	65573	65839	-	WP_043886871.1	rof	VPMS16_RS08340	N
GCF_000158115.1		NZ_DS999374.1	16155	16361	-	WP_005476399.1	yaep	VPMS16_RS19220	N
GCF_000166455.1	II	NC_016446.1	600264	600509	+	WP_000253074.1	rof	HJ37_RS17000	N
GCF_000166455.1	I	NC_016445.1	414163	414366	-	WP_000870111.1	yaep	HJ37_RS01825	N
GCF_000166475.1		NZ_AELI01000027.1	7505	7750	+	WP_000253074.1	rof	H1798_RS0103195	N
GCF_000166475.1		NZ_AELI01000069.1	36306	36509	+	WP_000870111.1	yaep	H1798_RS0113460	N
GCF_000166495.1		NZ_AELJ01000077.1	73291	73536	-	WP_000253074.1	rof	H1792_RS0113765	N
GCF_000166495.1		NZ_AELJ01000089.1	243	446	-	WP_000870111.1	yaep	H1792_RS0116395	N
GCF_000167935.2		NZ_KQ410497.1	516077	516322	-	WP_000253074.1	rof	VCV52_RS02325	N
GCF_000167935.2		NZ_KQ410503.1	36320	36523	+	WP_000870111.1	yaep	VCV52_RS13395	N
GCF_000168895.2		NZ_KQ410623.1	502156	502401	-	WP_000253074.1	rof	A55_RS02195	N
GCF_000168895.2		NZ_KQ410625.1	139823	140026	-	WP_000870111.1	yaep	A55_RS09115	N
GCF_000168935.2		NZ_KQ257285.1	542306	542551	-	WP_001897084.1	rof	A51_RS08775	N
GCF_000168935.2		NZ_KQ257291.1	142558	142761	-	WP_000870111.1	yaep	A51_RS17050	N
GCF_000174115.1		NZ_ACFQ01000009.1	628440	628685	-	WP_000253075.1	rof	VCG_RS11465	N
GCF_000174115.1		NZ_ACFQ01000010.1	1629997	1630200	+	WP_000870111.1	yaep	VCG_RS02480	N
GCF_000174235.1		NZ_ACHV01000002.1	620114	620359	-	WP_000253074.1	rof	VCA_RS02020	N
GCF_000174235.1		NZ_ACHV01000001.1	2344579	2344782	-	WP_000870111.1	yaep	VCA_RS06685	N
GCF_000174255.1		NZ_ACHW01000026.1	289759	290004	+	WP_000253074.1	rof	VIF_RS04480	N
GCF_000174255.1		NZ_ACHW01000035.1	191238	191441	+	WP_000870111.1	yaep	VIF_RS00635	N
GCF_000174275.1		NZ_ACHX01000009.1	515373	515618	-	WP_000253074.1	rof	VCC_RS08855	N
GCF_000174275.1		NZ_ACHX01000010.1	169905	170108	-	WP_000870111.1	yaep	VCC_RS10350	N
GCF_000174295.1		NZ_ACHY01000016.1	289338	289583	+	WP_000253074.1	rof	VCB_RS10445	N
GCF_000174295.1		NZ_ACHY01000012.1	94965	95168	+	WP_000870111.1	yaep	VCB_RS03665	N
GCF_000174335.1		NZ_ACIA01000003.1	144395	144640	-	WP_000253074.1	rof	VCF_RS12810	N
GCF_000174335.1		NZ_ACIA01000002.1	629992	630195	+	WP_000870111.1	yaep	VCF_RS14680	N
GCF_000175695.1		NZ_ACVW01000014.1	541448	541693	-	WP_000253074.1	rof	VCH_RS0118525	N
GCF_000175695.1		NZ_ACVW01000010.1	170981	171184	-	WP_000870111.1	yaep	VCH_RS12195	N
GCF_000175975.1		NZ_ACYU01000032.1	6003	6248	+	WP_000253072.1	rof	VMB_RS13830	N
GCF_000175975.1		NZ_ACYU01000054.1	2689	2892	+	WP_001267017.1	yaep	VMB_RS0119075	N
GCF_000175995.1		NZ_ACYV01000020.1	117811	118056	-	WP_000253073.1	rof	VMD_RS05525	N
GCF_000175995.1		NZ_ACYV01000002.1	136511	136714	-	WP_001267018.1	yaep	VMD_RS0117990	N
GCF_000176135.1		NZ_ACZN01000016.1	575819	576073	-	WP_006960581.1	rof	VIC_RS13760	N
GCF_000176135.1		NZ_ACZN01000015.1	650680	650886	+	WP_006959610.1	yaep	VIC_RS10310	N
GCF_000176175.1		NZ_ACZP01000014.1	1013620	1013871	-	WP_004727652.1	rof	VFA_RS14765	N
GCF_000176175.1		NZ_ACZP01000021.1	4316	4519	+	WP_004729231.1	yaep	VFA_RS21615	N
GCF_000176235.1		NZ_ACZV01000005.1	853230	853475	+	WP_038210866.1	rof	VIA_RS14760	N
GCF_000176235.1		NZ_ACZV01000005.1	204927	205133	-	WP_004413160.1	yaep	VIA_RS11470	N
GCF_000176375.1		NZ_ADAF01000002.1	553745	553990	-	WP_000253073.1	rof	VII_RS03080	N
GCF_000176375.1		NZ_ADAF01000001.1	2047990	2048193	+	WP_001267018.1	yaep	VII_RS09525	N
GCF_000176395.1		NZ_ADAI01000039.1	202953	203198	+	WP_000253074.1	rof	VIJ_RS12910	N
GCF_000176395.1		NZ_ADAI01000037.1	92597	92800	+	WP_000870111.1	yaep	VIJ_RS10235	N
GCF_000176415.1		NZ_ADAJ01000007.1	495328	495573	+	WP_000253073.1	rof	VMA_RS06685	N
GCF_000176415.1		NZ_ADAJ01000008.1	119757	119960	-	WP_001267017.1	yaep	VMA_RS10495	N
GCF_000176435.1		NZ_ADAK01000047.1	80784	81029	-	WP_000253074.1	rof	VIG_RS07815	N
GCF_000176435.1		NZ_ADAK01000054.1	92916	93119	+	WP_000870111.1	yaep	VIG_RS13005	N
GCF_000176515.1		NZ_ADAQ01000012.1	325744	325992	-	WP_005504861.1	rof	VHA_RS12555	N
GCF_000176515.1		NZ_ADAQ01000013.1	1097754	1097960	+	WP_005506875.1	yaep	VHA_RS17855	N
GCF_000176715.1		NZ_ADBD01000008.1	163962	164207	+	WP_000253070.1	rof	VOA_RS0117770	N
GCF_000176715.1		NZ_ADBD01000007.1	772231	772434	+	WP_001267016.1	yaep	VOA_RS10765	N
GCF_000176795.1		NZ_ADBS01000001.1	588273	588554	-	WP_036763465.1	rof	VDA_RS02895	N
GCF_000176795.1		NZ_ADBS01000001.1	279139	279342	-	WP_036763319.1	yaep	VDA_RS01380	N
GCF_000181535.1		NZ_ABCH01000061.1	19934	20179	+	WP_038223163.1	rof	VSAK1_RS22625	N
GCF_000181535.1		NZ_ABCH01000128.1	1623	1829	+	WP_006075713.1	yaep	VSAK1_RS25945	N
GCF_000182345.1		NZ_ACFM01000139.1	40853	41098	+	WP_005460845.1	rof	VIPARP466_RS20335	N
GCF_000182345.1		NZ_ACFM01000030.1	16708	16914	+	WP_005391765.1	yaep	VIPARP466_RS07195	N
GCF_000182365.1		NZ_ACFN01000103.1	49061	49306	-	WP_005460845.1	rof	VIPARAQ4037_RS15750	N
GCF_000182365.1		NZ_ACFN01000037.1	57315	57521	-	WP_005391765.1	yaep	VIPARAQ4037_RS06220	N
GCF_000182385.1		NZ_ACFO01000050.1	869471	869716	-	WP_005460845.1	rof	VIPARAN5034_RS21955	N
GCF_000182385.1		NZ_ACFO01000008.1	101350	101556	-	WP_005391765.1	yaep	VIPARAN5034_RS03085	N
GCF_000182465.1		NZ_ACKB01000054.1	615903	616148	-	WP_005460845.1	rof	VIPARK5030_RS08675	N
GCF_000182465.1		NZ_ACKB01000123.1	47714	47920	-	WP_005391765.1	yaep	VIPARK5030_RS15000	N
GCF_000182685.1		NZ_ACZC01000003.1	77266	77511	-	WP_005434844.1	rof	VME_RS22295	N
GCF_000182685.1		NZ_ACZC01000013.1	142550	142756	-	WP_005529380.1	yaep	VME_RS0124510	N
GCF_000184325.1	II	NC_016628.1	1323720	1323971	-	WP_014258037.1	rof	VFU_RS21370	N
GCF_000184325.1	I	NC_016602.1	2808694	2808897	+	WP_004729231.1	yaep	VFU_RS13160	N
GCF_000186585.1	II	NC_014966.1	1590939	1591244	+	WP_052299117.1	rof	VVMO6_RS21595	N
GCF_000186585.1	I	NC_014965.1	821019	821222	-	WP_011079742.1	yaep	VVMO6_RS03865	N
GCF_000189255.1		NZ_AEVS01000008.1	137431	137676	+	WP_006877656.1	rof	RH46_RS01635	N
GCF_000189255.1		NZ_AEVS01000098.1	3485	3691	+	WP_006881059.1	yaep	RH46_RS18560	N
GCF_000189275.1		NZ_AEVT01000122.1	55719	55964	-	WP_008081645.1	rof	RH45_RS22040	N
GCF_000189275.1		NZ_AEVT01000117.1	639	845	+	WP_008081084.1	yaep	RH45_RS20570	N
GCF_000195225.1		NZ_AFAJ01000064.1	41188	41433	+	WP_010453422.1	rof	G79_RS0123415	N
GCF_000195225.1		NZ_AFAJ01000039.1	143534	143737	+	WP_010449800.1	yaep	G79_RS0113690	N
GCF_000195475.1		NZ_AEQS01000114.1	2334	2588	-	WP_019276188.1	rof	VCR_RS0113780	N
GCF_000195475.1		NZ_AEQS01000080.1	9660	9866	-	WP_006959610.1	yaep	VCR_RS0109890	N
GCF_000196095.1	II	NC_004605.1	91472	91717	-	WP_005460845.1	rof	VP_RS15725	N
GCF_000196095.1	I	NC_004603.1	2446319	2446525	+	WP_005391765.1	yaep	VP_RS11335	N
GCF_000211495.1		NZ_DF093600.1	22920	23162	+	WP_008988518.1	rof	PMSV_RS13355	N
GCF_000211495.1		NZ_DF093596.1	75486	75692	-	WP_008986249.1	yaep	PMSV_RS01660	N
GCF_000217675.1	II	NC_015637.1	399270	399515	+	WP_013868119.1	rof	VAA_RS15865	N
GCF_000217675.1	I	NC_015633.1	2393486	2393692	+	WP_010319078.1	yaep	VAA_RS10910	N
GCF_000220725.1		NZ_AFOM01000010.1	464370	464615	+	WP_000253074.1	rof	VCHC49A2_RS13835	N
GCF_000220725.1		NZ_AFOM01000014.1	169796	169999	-	WP_000870111.1	yaep	VCHC49A2_RS09030	N
GCF_000220745.2		NZ_AFOO01000017.1	496589	496834	-	WP_000253074.1	rof	VCHCUF01_RS0118500	N
GCF_000220745.2		NZ_AFOO01000015.1	169855	170058	-	WP_000870111.1	yaep	VCHCUF01_RS13130	N
GCF_000220765.2		NZ_AFOQ01000008.1	191988	192233	-	WP_000253074.1	rof	VCHE39_RS11265	N
GCF_000220765.2		NZ_AFOQ01000009.1	176775	176978	-	WP_000870115.1	yaep	VCHE39_RS08625	N
GCF_000220785.1		NZ_AFOR01000005.1	284310	284555	+	WP_000253074.1	rof	VCHE48_RS15290	N
GCF_000220785.1		NZ_AFOR01000012.1	163984	164187	-	WP_000870111.1	yaep	VCHE48_RS09630	N
GCF_000221365.1		NZ_GL988323.1	67312	67557	+	WP_000253074.1	rof	VCHC48A1_RS0118075	N
GCF_000221365.1		NZ_GL988404.1	314	517	-	WP_000870111.1	yaep	VCHC48A1_RS08800	N
GCF_000221385.1		NZ_GL988525.1	96956	97201	+	WP_000253074.1	rof	VCHC70A1_RS14855	N
GCF_000221385.1		NZ_GL988578.1	373	576	-	WP_000870111.1	yaep	VCHC70A1_RS08875	N
GCF_000221405.1		NZ_GL988712.1	58491	58736	+	WP_000253071.1	rof	VCHE09_RS15010	N
GCF_000221405.1		NZ_GL988759.1	161255	161458	-	WP_000870111.1	yaep	VCHE09_RS10725	N
GCF_000221425.1		NZ_GL988955.1	162883	163128	+	WP_000253074.1	rof	VCHFU02_RS01685	N
GCF_000221425.1		NZ_GL988886.1	373	576	-	WP_000870111.1	yaep	VCHFU02_RS13205	N
GCF_000221445.1		NZ_GL989074.1	189137	189382	-	WP_000253074.1	rof	VCHC02A1_RS08540	N
GCF_000221445.1		NZ_GL989070.1	43521	43724	-	WP_000870115.1	yaep	VCHC02A1_RS05230	N
GCF_000221465.1		NZ_GL989269.1	37252	37497	-	WP_000253074.1	rof	VCBJG01_RS0117780	N
GCF_000221465.1		NZ_GL989258.1	15308	15511	-	WP_000870113.1	yaep	VCBJG01_RS09125	N
GCF_000221485.1		NZ_GL989506.1	162780	163025	+	WP_000253074.1	rof	VCHC38A1_RS00815	N
GCF_000221485.1		NZ_GL989425.1	369	572	-	WP_000870111.1	yaep	VCHC38A1_RS13140	N
GCF_000222145.1		NZ_GL989608.1	115736	115981	+	WP_000253073.1	rof	SX4_RS11285	N
GCF_000222145.1		NZ_GL989607.1	529899	530102	+	WP_001267018.1	yaep	SX4_RS12435	N
GCF_000222565.1		NZ_AFWD01000024.1	144329	144577	+	WP_009385164.1	rof	RH86_RS04315	N
GCF_000222565.1		NZ_AFWD01000006.1	137935	138138	+	WP_005599321.1	yaep	RH86_RS01795	N
GCF_000222585.1		NZ_AFWE01000112.1	81181	81429	-	WP_005595326.1	rof	RH88_RS09470	N
GCF_000222585.1		NZ_AFWE01000217.1	807	1010	-	WP_005599321.1	yaep	RH88_RS19600	N
GCF_000222605.1		NZ_AFWF01000166.1	11212	11460	-	WP_006712472.1	rof	RH85_RS11790	N
GCF_000222605.1		NZ_AFWF01000143.1	19282	19485	+	WP_006712203.1	yaep	RH85_RS10470	N
GCF_000222625.1		NZ_AFWG01000037.1	10742	10993	-	WP_004741015.1	rof	NC15_RS06525	N
GCF_000222625.1		NZ_AFWG01000013.1	31172	31375	-	WP_004738556.1	yaep	NC15_RS14900	N
GCF_000222685.1		NZ_AFWJ01000024.1	62756	63022	+	WP_004399222.1	rof	RH89_RS03945	N
GCF_000222685.1		NZ_AFWJ01000102.1	6988	7194	+	WP_004401622.1	yaep	RH89_RS10200	N
GCF_000223095.1		NZ_AFSV01000028.1	27722	27967	+	WP_000253074.1	rof	GYK_RS0115515	N
GCF_000223095.1		NZ_AFSV01000031.1	23665	23868	-	WP_000870111.1	yaep	GYK_RS0116065	N
GCF_000234375.1		NZ_AGUI01000055.1	23977	24222	+	WP_000253074.1	rof	VCHC06A1_RS0117925	N
GCF_000234375.1		NZ_AGUI01000098.1	379	582	-	WP_000870111.1	yaep	VCHC06A1_RS08590	N
GCF_000234395.1		NZ_AGUM01000010.1	508523	508768	-	WP_000253074.1	rof	VCHC23A1_RS0118795	N
GCF_000234395.1		NZ_AGUM01000007.1	172563	172766	-	WP_000870111.1	yaep	VCHC23A1_RS13405	N
GCF_000234415.1		NZ_AGUN01000058.1	162790	163035	+	WP_000253074.1	rof	VCHC28A1_RS0118075	N
GCF_000234415.1		NZ_AGUN01000098.1	379	582	-	WP_000870111.1	yaep	VCHC28A1_RS10005	N
GCF_000234435.1		NZ_AGUQ01000017.1	508363	508608	-	WP_000253074.1	rof	VCHC43A1_RS07965	N
GCF_000234435.1		NZ_AGUQ01000015.1	169812	170015	-	WP_000870111.1	yaep	VCHC43A1_RS12855	N
GCF_000234455.2		NZ_AGUS01000004.1	465265	465510	+	WP_000253074.1	rof	VCHC61A1_RS0117915	N
GCF_000234455.2		NZ_AGUS01000008.1	171880	172083	-	WP_000870111.1	yaep	VCHC61A1_RS09565	N
GCF_000234865.1		NZ_JH377495.1	80186	80431	+	WP_000253074.1	rof	VCHC48B2_RS14395	N
GCF_000234865.1		NZ_JH377542.1	373	576	-	WP_000870111.1	yaep	VCHC48B2_RS09270	N
GCF_000234885.1		NZ_JH377442.1	162786	163031	+	WP_000253074.1	rof	VCHC33A2_RS0118610	N
GCF_000234885.1		NZ_JH377403.1	375	578	-	WP_000870111.1	yaep	VCHC33A2_RS12860	N
GCF_000234905.1		NZ_JH377687.1	162840	163085	+	WP_000253074.1	rof	VCHC32A1_RS01625	N
GCF_000234905.1		NZ_JH377629.1	379	582	-	WP_000870111.1	yaep	VCHC32A1_RS13150	N
GCF_000234925.1		NZ_JH377733.1	162786	163031	+	WP_000253074.1	rof	VCHC22A1_RS14915	N
GCF_000234925.1		NZ_JH377752.1	375	578	-	WP_000870111.1	yaep	VCHC22A1_RS08825	N
GCF_000234945.1		NZ_JH377827.1	162810	163055	+	WP_000253074.1	rof	VCHC21A1_RS0118065	N
GCF_000234945.1		NZ_JH377852.1	377	580	-	WP_000870111.1	yaep	VCHC21A1_RS08685	N
GCF_000234965.1		NZ_JH377958.1	162843	163088	+	WP_000253074.1	rof	VCHC19A1_RS00875	N
GCF_000234965.1		NZ_JH377894.1	383	586	-	WP_000870111.1	yaep	VCHC19A1_RS11880	N
GCF_000237405.1		NZ_AHFX01000050.1	392126	392371	-	WP_000253074.1	rof	MZ20_RS05740	N
GCF_000237405.1		NZ_AHFX01000068.1	168782	168985	-	WP_000870111.1	yaep	MZ20_RS01335	N
GCF_000237425.1		NZ_AHFY01000030.1	392037	392282	-	WP_000253074.1	rof	MZ14_RS13050	N
GCF_000237425.1		NZ_AHFY01000037.1	168782	168985	-	WP_000870111.1	yaep	MZ14_RS09155	N
GCF_000237445.1		NZ_AHFZ01000047.1	392021	392266	-	WP_000253074.1	rof	MZ23_RS07350	N
GCF_000237445.1		NZ_AHFZ01000062.1	168783	168986	-	WP_000870111.1	yaep	MZ23_RS01440	N
GCF_000237465.1		NZ_AHGA01000069.1	191978	192223	-	WP_000253074.1	rof	MZ15_RS01815	N
GCF_000237465.1		NZ_AHGA01000062.1	168791	168994	-	WP_000870111.1	yaep	MZ15_RS03715	N
GCF_000237485.1		NZ_AHGB01000018.1	94447	94692	-	WP_000253074.1	rof	MZ25_RS14090	N
GCF_000237485.1		NZ_AHGB01000044.1	55050	55253	+	WP_000870111.1	yaep	MZ25_RS10400	N
GCF_000237505.1		NZ_AHGC01000045.1	49938	50183	-	WP_000253074.1	rof	MZ31_RS12845	N
GCF_000237505.1		NZ_AHGC01000134.1	303	506	-	WP_000870111.1	yaep	MZ31_RS01440	N
GCF_000237525.1		NZ_AHGD01000001.1	389348	389593	-	WP_000253074.1	rof	MZ29_RS16220	N
GCF_000237525.1		NZ_AHGD01000028.1	36431	36634	+	WP_000870111.1	yaep	MZ29_RS01675	N
GCF_000237545.1		NZ_AHGE01000014.1	73326	73571	-	WP_000253074.1	rof	MZ13_RS04900	N
GCF_000237545.1		NZ_AHGE01000025.1	241	444	-	WP_000870111.1	yaep	MZ13_RS01710	N
GCF_000237565.1		NZ_AHGF01000005.1	73330	73575	-	WP_000253074.1	rof	MZ19_RS11785	N
GCF_000237565.1		NZ_AHGF01000023.1	34387	34590	-	WP_000870111.1	yaep	MZ19_RS02275	N
GCF_000237585.1		NZ_AHGG01000016.1	392109	392354	-	WP_000253074.1	rof	MZ16_RS14540	N
GCF_000237585.1		NZ_AHGG01000071.1	36413	36616	+	WP_000870111.1	yaep	MZ16_RS01205	N
GCF_000237605.1		NZ_AHGH01000004.1	73328	73573	-	WP_000253074.1	rof	MZ24_RS13670	N
GCF_000237605.1		NZ_AHGH01000013.1	130955	131158	+	WP_000870111.1	yaep	MZ24_RS06550	N
GCF_000237645.1		NZ_AHGJ01000006.1	162717	162962	+	WP_000253074.1	rof	MZ12_RS09795	N
GCF_000237645.1		NZ_AHGJ01000020.1	36303	36506	+	WP_000870111.1	yaep	MZ12_RS02290	N
GCF_000237665.1		NZ_AHGK01000004.1	162717	162962	+	WP_000253074.1	rof	MZ27_RS13105	N
GCF_000237665.1		NZ_AHGK01000023.1	32229	32432	-	WP_000870111.1	yaep	MZ27_RS03480	N
GCF_000237685.1		NZ_AHGL01000035.1	162717	162962	+	WP_000253074.1	rof	MZ18_RS10555	N
GCF_000237685.1		NZ_AHGL01000036.1	36428	36631	+	WP_000870111.1	yaep	MZ18_RS08760	N
GCF_000237705.1		NZ_AHGM01000038.1	93088	93333	+	WP_000253074.1	rof	MZ30_RS11105	N
GCF_000237705.1		NZ_AHGM01000075.1	130836	131039	+	WP_000870111.1	yaep	MZ30_RS02070	N
GCF_000237725.1		NZ_AHGN01000001.1	306667	306912	-	WP_000253074.1	rof	MZ21_RS16675	N
GCF_000237725.1		NZ_AHGN01000008.1	168790	168993	-	WP_000870111.1	yaep	MZ21_RS08505	N
GCF_000237765.1		NZ_AHGP01000049.1	162717	162962	+	WP_000253074.1	rof	MZ10_RS06900	N
GCF_000237765.1		NZ_AHGP01000057.1	36460	36663	+	WP_000870111.1	yaep	MZ10_RS01645	N
GCF_000237785.1		NZ_AHGQ01000020.1	162717	162962	+	WP_000253074.1	rof	MZ17_RS15315	N
GCF_000237785.1		NZ_AHGQ01000027.1	22538	22741	+	WP_000870111.1	yaep	MZ17_RS12085	N
GCF_000241385.1	II	NC_016614.1	60819	61064	-	WP_014233485.1	rof	VEJY3_RS16205	N
GCF_000241385.1	I	NC_016613.1	2701349	2701555	+	WP_014232780.1	yaep	VEJY3_RS12180	N
GCF_000241785.1		NZ_JH584329.1	6301	6546	-	WP_038155800.1	rof	VFSR5_RS18845	N
GCF_000241785.1	I	NZ_CM001400.1	691748	691954	-	WP_005418000.1	yaep	VFSR5_RS03280	N
GCF_000247005.2		NZ_AHTI02000155.1	148680	148931	+	WP_004733849.1	rof	OA5_RS22655	N
GCF_000247005.2		NZ_AHTI02000077.1	60742	60945	+	WP_016767591.1	yaep	OA5_RS07970	N
GCF_000250855.1	II	NC_016945.1	899558	899803	+	WP_000253074.1	rof	O3Y_RS18375	N
GCF_000250855.1	I	NC_016944.1	933683	933886	-	WP_000870111.1	yaep	O3Y_RS04460	N
GCF_000256095.2		NZ_AICZ02000004.1	40250	40501	-	WP_004733849.1	rof	OA7_RS00565	N
GCF_000256095.2		NZ_AICZ02000036.1	331582	331785	-	WP_016784989.1	yaep	OA7_RS18595	N
GCF_000256115.2		NZ_AIDA02000097.1	5770	6021	-	WP_004733849.1	rof	OA9_RS17740	N
GCF_000256115.2		NZ_AIDA02000014.1	60648	60851	+	WP_016767591.1	yaep	OA9_RS01690	N
GCF_000256135.2		NZ_AIDB02000038.1	41745	41996	-	WP_004733849.1	rof	OAA_RS07640	N
GCF_000256135.2		NZ_AIDB02000056.1	60683	60886	+	WP_016784989.1	yaep	OAA_RS11695	N
GCF_000256165.2		NZ_AIDC02000200.1	11049	11300	-	WP_004733849.1	rof	OAC_RS16740	N
GCF_000256165.2		NZ_AIDC02000162.1	5296	5499	-	WP_016767591.1	yaep	OAC_RS11655	N
GCF_000256185.2		NZ_AIDD02000011.1	121725	121976	-	WP_016788695.1	rof	OAE_RS07290	N
GCF_000256185.2		NZ_AIDD02000007.1	302246	302449	+	WP_016767591.1	yaep	OAE_RS04320	N
GCF_000256205.2		NZ_AIDE02000026.1	312723	312974	+	WP_016788695.1	rof	OAG_RS06720	N
GCF_000256205.2		NZ_AIDE02000011.1	32955	33158	-	WP_016767591.1	yaep	OAG_RS01840	N
GCF_000256245.1		NZ_AIDG01000085.1	14042	14293	-	WP_004733849.1	rof	OAK_RS0110685	N
GCF_000256245.1		NZ_AIDG01000014.1	32870	33073	-	WP_016767591.1	yaep	OAK_RS0101660	N
GCF_000256265.2		NZ_AIDH02000010.1	186149	186400	-	WP_004733849.1	rof	OAM_RS00900	N
GCF_000256265.2		NZ_AIDH02000012.1	337742	337945	-	WP_008222923.1	yaep	OAM_RS03950	N
GCF_000256285.2		NZ_AIDI02000002.1	304674	304925	+	WP_004733849.1	rof	OAO_RS02275	N
GCF_000256285.2		NZ_AIDI02000026.1	60698	60901	+	WP_016767591.1	yaep	OAO_RS06950	N
GCF_000256305.2		NZ_AIDJ02000033.1	15818	16069	-	WP_016788695.1	rof	OAQ_RS09745	N
GCF_000256305.2		NZ_AIDJ02000076.1	218150	218353	-	WP_016767591.1	yaep	OAQ_RS20300	N
GCF_000256325.2		NZ_AIDK02000046.1	196846	197097	-	WP_004733849.1	rof	OAS_RS06985	N
GCF_000256325.2		NZ_AIDK02000013.1	45750	45953	-	WP_016767591.1	yaep	OAS_RS02575	N
GCF_000256345.2		NZ_AIDL02000017.1	23875	24126	-	WP_004733849.1	rof	OAU_RS05790	N
GCF_000256345.2		NZ_AIDL02000074.1	592184	592387	+	WP_016767591.1	yaep	OAU_RS20250	N
GCF_000256365.2		NZ_AIDM02000013.1	613977	614228	+	WP_004733849.1	rof	OAW_RS07020	N
GCF_000256365.2		NZ_AIDM02000031.1	248085	248288	-	WP_016767591.1	yaep	OAW_RS15110	N
GCF_000256385.2		NZ_AIDN02000023.1	15820	16071	-	WP_016788695.1	rof	OC1_RS07380	N
GCF_000256385.2		NZ_AIDN02000026.1	107303	107506	-	WP_016767591.1	yaep	OC1_RS10570	N
GCF_000256405.2		NZ_AIDO02000026.1	149631	149882	+	WP_016788695.1	rof	OAY_RS07020	N
GCF_000256405.2		NZ_AIDO02000048.1	756799	757002	+	WP_016767591.1	yaep	OAY_RS15965	N
GCF_000256425.1		NZ_AIDP01000045.1	165643	165894	-	WP_016788695.1	rof	OC3_RS0105215	N
GCF_000256425.1		NZ_AIDP01000105.1	25963	26166	-	WP_016767591.1	yaep	OC3_RS0115000	N
GCF_000256445.2		NZ_AIDQ02000040.1	299652	299903	-	WP_004733849.1	rof	OC5_RS14685	N
GCF_000256445.2		NZ_AIDQ02000054.1	259300	259503	+	WP_016767591.1	yaep	OC5_RS19920	N
GCF_000256465.2		NZ_AIDR02000018.1	196791	197042	-	WP_016788695.1	rof	OC7_RS03465	N
GCF_000256465.2		NZ_AIDR02000034.1	331832	332035	-	WP_016767591.1	yaep	OC7_RS18720	N
GCF_000256605.2		NZ_AIDF02000103.1	355449	355700	+	WP_004733849.1	rof	OAI_RS20115	N
GCF_000256605.2		NZ_AIDF02000046.1	52936	53139	-	WP_016767591.1	yaep	OAI_RS10130	N
GCF_000257165.1		NZ_AEZA01000061.1	68814	69059	-	WP_013868119.1	rof	VAF_RS0115160	N
GCF_000257165.1		NZ_AEZA01000048.1	39064	39270	+	WP_010319078.1	yaep	VAF_RS0112865	N
GCF_000257415.2		NZ_AJFN02000019.1	122548	122793	+	WP_000253074.1	rof	OSQ_RS0209405	N
GCF_000257415.2		NZ_AJFN02000030.1	324	527	-	WP_000870111.1	yaep	OSQ_RS0213610	N
GCF_000259295.1		NZ_AHHF01000080.1	52443	52688	-	WP_004748349.1	rof	VT1337_RS15550	N
GCF_000259295.1		NZ_AHHF01000105.1	720	926	-	WP_004742991.1	yaep	VT1337_RS22715	N
GCF_000259875.1		NZ_AGIE01000030.1	30032	30277	-	WP_010645437.1	rof	NG80_RS16575	N
GCF_000259875.1		NZ_AGIE01000090.1	188017	188223	-	WP_005529380.1	yaep	NG80_RS02670	N
GCF_000259935.1		NZ_AHHQ01000026.1	32026	32271	-	WP_005447321.1	rof	MUQ_RS17810	N
GCF_000259935.1		NZ_AHHQ01000015.1	52783	52989	+	WP_005446221.1	yaep	MUQ_RS20895	N
GCF_000264435.2		NZ_AJWN02000058.1	18775	19029	-	WP_016959145.1	rof	A1OK_RS10260	N
GCF_000264435.2		NZ_AJWN02000091.1	27198	27404	-	WP_016958037.1	yaep	A1OK_RS17445	N
GCF_000269725.1		NZ_AFSW01000096.1	167415	167663	+	WP_026050528.1	rof	VVJY1305_RS12960	N
GCF_000269725.1		NZ_AFSW01000141.1	144348	144551	+	WP_017420216.1	yaep	VVJY1305_RS19520	N
GCF_000272045.2		NZ_AJYZ02000042.1	250230	250481	-	WP_004733849.1	rof	A136_RS19755	N
GCF_000272045.2		NZ_AJYZ02000041.1	337104	337307	-	WP_008222923.1	yaep	A136_RS15955	N
GCF_000272065.2		NZ_AJZA02000271.1	13152	13403	+	WP_004733849.1	rof	A138_RS13435	N
GCF_000272065.2		NZ_AJZA02000518.1	29622	29825	+	WP_008222923.1	yaep	A138_RS19565	N
GCF_000272085.2		NZ_AJZC02000286.1	11382	11633	-	WP_004733849.1	rof	A141_RS20740	N
GCF_000272085.2		NZ_AJZC02000021.1	18068	18271	-	WP_008222923.1	yaep	A141_RS03435	N
GCF_000272105.2		NZ_AJZD02000268.1	92246	92497	+	WP_029405537.1	rof	A142_RS16925	N
GCF_000272105.2		NZ_AJZD02000295.1	264	467	-	WP_008222923.1	yaep	A142_RS18085	N
GCF_000272125.2		NZ_AJZF02000058.1	29117	29368	+	WP_004733849.1	rof	A144_RS08985	N
GCF_000272125.2		NZ_AJZF02000043.1	7988	8191	-	WP_009847436.1	yaep	A144_RS07240	N
GCF_000272165.2		NZ_AJYX02000009.1	996084	996335	-	WP_017057338.1	rof	A132_RS05825	N
GCF_000272165.2		NZ_AJYX02000021.1	462453	462656	-	WP_017056286.1	yaep	A132_RS17680	N
GCF_000272185.2	I	NZ_CP016228.1	2077793	2078044	-	WP_004733849.1	rof	A134_RS09565	N
GCF_000272185.2	I	NZ_CP016228.1	1094945	1095148	-	WP_008222923.1	yaep	A134_RS05315	N
GCF_000272205.2		NZ_AJZB02000022.1	111363	111614	+	WP_017068339.1	rof	A140_RS03625	N
GCF_000272205.2		NZ_AJZB02000118.1	1033	1236	+	WP_008222923.1	yaep	A140_RS16360	N
GCF_000272225.2		NZ_AJZE02000047.1	26708	26959	-	WP_029225055.1	rof	A143_RS07740	N
GCF_000272225.2		NZ_AJZE02000030.1	60898	61101	+	WP_017072685.1	yaep	A143_RS05625	N
GCF_000272245.2		NZ_AJZG02000038.1	1317756	1318007	-	WP_004733849.1	rof	A145_RS19690	N
GCF_000272245.2		NZ_AJZG02000040.1	178003	178206	+	WP_009847436.1	yaep	A145_RS22230	N
GCF_000272265.2		NZ_AJZH02000013.1	3065960	3066211	+	WP_029224550.1	rof	A146_RS20030	N
GCF_000272265.2		NZ_AJZH02000014.1	639083	639286	+	WP_009847436.1	yaep	A146_RS23660	N
GCF_000272285.1		NZ_AJZK01000052.1	48886	49137	+	WP_004733849.1	rof	A149_RS0103880	N
GCF_000272285.1		NZ_AJZK01000225.1	7895	8098	-	WP_009847436.1	yaep	A149_RS0121075	N
GCF_000272305.2		NZ_AJZL02000285.1	34961	35212	+	WP_004733849.1	rof	A150_RS20645	N
GCF_000272305.2		NZ_AJZL02000181.1	1069	1272	+	WP_009847436.1	yaep	A150_RS14270	N
GCF_000272325.2		NZ_AJZI02000241.1	4822	5073	+	WP_004733849.1	rof	A147_RS18515	N
GCF_000272325.2		NZ_AJZI02000272.1	8014	8217	-	WP_017086219.1	yaep	A147_RS20625	N
GCF_000272345.2		NZ_AJZJ02000371.1	451	702	+	WP_029406455.1	rof	A148_RS18825	N
GCF_000272345.2		NZ_AJZJ02000334.1	897	1100	-	WP_009847436.1	yaep	A148_RS17485	N
GCF_000272365.2		NZ_AJZO02000194.1	36522	36773	+	WP_004733849.1	rof	A163_RS15005	N
GCF_000272365.2		NZ_AJZO02000008.1	48148	48351	+	WP_009847436.1	yaep	A163_RS01630	N
GCF_000272385.2		NZ_AJZN02000646.1	4061	4312	+	WP_029225366.1	rof	A162_RS21455	N
GCF_000272385.2		NZ_AJZN02000230.1	6851	7054	+	WP_009847436.1	yaep	A162_RS07980	N
GCF_000272405.2		NZ_AJZM02000278.1	36940	37191	+	WP_029223861.1	rof	A152_RS15930	N
GCF_000272405.2		NZ_AJZM02000307.1	70463	70666	+	WP_009847436.1	yaep	A152_RS16965	N
GCF_000272425.1		NZ_AJZP01000351.1	14585	14836	-	WP_029226055.1	rof	A164_RS0124155	N
GCF_000272425.1		NZ_AJZP01000265.1	911	1114	-	WP_009847436.1	yaep	A164_RS0116990	N
GCF_000272445.2		NZ_AJZQ02000058.1	386770	387021	+	WP_004733849.1	rof	A165_RS24785	N
GCF_000272445.2		NZ_AJZQ02000015.1	821932	822135	+	WP_009847436.1	yaep	A165_RS06205	N
GCF_000275645.1	II	NZ_AKGH01000002.1	460058	460303	+	WP_000253074.1	rof	KW3_RS0116045	N
GCF_000275645.1	I	NZ_AKGH01000001.1	614404	614607	-	WP_000870111.1	yaep	KW3_RS0102820	N
GCF_000275705.1		NZ_JH720474.1	474402	474647	+	WP_009695972.1	rof	A3UI_RS0118215	N
GCF_000275705.1		NZ_JH720473.1	340041	340247	-	WP_005446221.1	yaep	A3UI_RS0113295	N
GCF_000279205.1		NZ_JH724488.1	162868	163113	+	WP_000253074.1	rof	VCHC56A2_RS15935	N
GCF_000279205.1		NZ_JH724516.1	367	570	-	WP_000870111.1	yaep	VCHC56A2_RS08540	N
GCF_000279245.1		NZ_ALDE01000019.1	507288	507533	-	WP_000253074.1	rof	VCCP104114_RS10610	N
GCF_000279245.1		NZ_ALDE01000020.1	170531	170734	-	WP_000870111.1	yaep	VCCP104114_RS08635	N
GCF_000279265.1		NZ_ALEC01000003.1	537822	538067	+	WP_000253074.1	rof	VCHE25_RS14790	N
GCF_000279265.1		NZ_ALEC01000007.1	132031	132234	-	WP_000870111.1	yaep	VCHE25_RS09220	N
GCF_000279285.1		NZ_ALED01000027.1	498257	498502	-	WP_000253074.1	rof	VCHE45_RS03610	N
GCF_000279285.1		NZ_ALED01000026.1	158423	158626	-	WP_000870111.1	yaep	VCHE45_RS12980	N
GCF_000279305.1		NZ_ALDA01000013.1	496563	496808	-	WP_000253074.1	rof	VCCP10325_RS0118255	N
GCF_000279305.1		NZ_ALDA01000012.1	169837	170040	-	WP_000870111.1	yaep	VCCP10325_RS12830	N
GCF_000279325.1		NZ_ALDC01000007.1	514857	515102	-	WP_000253074.1	rof	VCCP103811_RS0118180	N
GCF_000279325.1		NZ_ALDC01000008.1	169871	170074	-	WP_000870111.1	yaep	VCCP103811_RS09490	N
GCF_000279345.1		NZ_ALDF01000004.1	496638	496883	-	WP_000253074.1	rof	VCCP104215_RS14150	N
GCF_000279345.1		NZ_ALDF01000008.1	169746	169949	-	WP_000870111.1	yaep	VCCP104215_RS08845	N
GCF_000279395.1		NZ_ALDJ01000012.1	494852	495097	-	WP_000253074.1	rof	VCCP104821_RS0118400	N
GCF_000279395.1		NZ_ALDJ01000008.1	173429	173632	-	WP_000870111.1	yaep	VCCP104821_RS13615	N
GCF_000279415.1		NZ_ALDL01000013.1	340286	340531	+	WP_000253074.1	rof	VCHC20A2_RS07410	N
GCF_000279415.1		NZ_ALDL01000012.1	172167	172370	-	WP_000870111.1	yaep	VCHC20A2_RS13165	N
GCF_000279435.1		NZ_ALDP01000015.1	449744	449989	+	WP_000253074.1	rof	VCHC43B1_RS07830	N
GCF_000279435.1		NZ_ALDP01000013.1	121969	122172	-	WP_000870111.1	yaep	VCHC43B1_RS12380	N
GCF_000279455.1		NZ_ALDQ01000014.1	349822	350067	+	WP_000253074.1	rof	VCHC46A1_RS13135	N
GCF_000279455.1		NZ_ALDQ01000016.1	172218	172421	-	WP_000870111.1	yaep	VCHC46A1_RS09605	N
GCF_000279555.1		NZ_JH724756.1	163027	163272	+	WP_000253074.1	rof	VCCP10303_RS00790	N
GCF_000279555.1		NZ_JH724661.1	300	503	-	WP_000870111.1	yaep	VCCP10303_RS13275	N
GCF_000279785.1		NZ_JH724796.1	33623	33868	+	WP_000253074.1	rof	VCCP1047_RS0118405	N
GCF_000279785.1		NZ_JH724776.1	300	503	-	WP_000870111.1	yaep	VCCP1047_RS13260	N
GCF_000281655.1		NZ_ALDH01000022.1	392533	392778	-	WP_000253074.1	rof	VCCP104619_RS0118945	N
GCF_000281655.1		NZ_ALDH01000021.1	172653	172856	-	WP_000870111.1	yaep	VCCP104619_RS12960	N
GCF_000286835.2		NZ_AJYD02000038.1	2079417	2079671	+	WP_017003850.1	rof	A1OO_RS17460	N
GCF_000286835.2		NZ_AJYD02000038.1	3157892	3158098	+	WP_016958037.1	yaep	A1OO_RS22080	N
GCF_000286855.2		NZ_AJYE02000451.1	15822	16076	+	WP_016959145.1	rof	A1OQ_RS21815	N
GCF_000286855.2		NZ_AJYE02000459.1	6916	7122	+	WP_016958037.1	yaep	A1OQ_RS22510	N
GCF_000286875.2		NZ_AJYF02000317.1	33011	33262	+	WP_017011021.1	rof	A1OS_RS18755	N
GCF_000286875.2		NZ_AJYF02000107.1	5774	5980	-	WP_017011460.1	yaep	A1OS_RS09770	N
GCF_000286955.2		NZ_AJYK02000078.1	18752	18994	+	WP_017023952.1	rof	A1QC_RS10195	N
GCF_000286955.2		NZ_AJYK02000082.1	7623	7826	-	WP_017025829.1	yaep	A1QC_RS10835	N
GCF_000287075.2		NZ_AJYR02000196.1	7210	7455	+	WP_013868119.1	rof	A1QQ_RS10625	N
GCF_000287075.2		NZ_AJYR02000030.1	7989	8195	-	WP_010319078.1	yaep	A1QQ_RS02570	N
GCF_000287155.2		NZ_AJYS02000212.1	6491	6736	-	WP_017045964.1	rof	A1QS_RS10865	N
GCF_000287155.2		NZ_AJYS02000228.1	2643	2849	-	WP_010319078.1	yaep	A1QS_RS11975	N
GCF_000287175.2		NZ_AJYI02000181.1	101	346	+	WP_026029357.1	rof	A1Q3_RS18390	N
GCF_000287175.2		NZ_AJYI02000146.1	103651	103857	+	WP_005418000.1	yaep	A1Q3_RS11280	N
GCF_000299495.2		NZ_AMBR01000026.1	91318	91563	-	WP_000253074.1	rof	B933_RS0114890	N
GCF_000299495.2		NZ_AMBR01000014.1	17794	17997	+	WP_000870111.1	yaep	B933_RS0109490	N
GCF_000299515.2		NZ_AMBS01000036.1	21111	21356	+	WP_000253074.1	rof	B935_RS0115325	N
GCF_000299515.2		NZ_AMBS01000020.1	15800	16003	+	WP_000870111.1	yaep	B935_RS0108890	N
GCF_000299535.2		NZ_AMBT01000018.1	162735	162980	+	WP_000253074.1	rof	B934_RS0109105	N
GCF_000299535.2		NZ_AMBT01000055.1	15800	16003	+	WP_000870111.1	yaep	B934_RS0117120	N
GCF_000300355.2		NZ_KB405046.1	908097	908378	-	WP_044175036.1	rof	A613_RS04560	N
GCF_000300355.2		NZ_KB405046.1	622738	622941	-	WP_044174675.1	yaep	A613_RS03330	N
GCF_000302835.1		NZ_JH941911.1	189171	189416	-	WP_000253074.1	rof	VCHC50A1_RS0117485	N
GCF_000302835.1		NZ_JH941909.1	43467	43670	-	WP_000870115.1	yaep	VCHC50A1_RS12690	N
GCF_000302875.1		NZ_JH942772.1	189163	189408	-	WP_000253074.1	rof	VCHC55A1_RS0117435	N
GCF_000302875.1		NZ_JH942770.1	43436	43639	-	WP_000870115.1	yaep	VCHC55A1_RS12140	N
GCF_000302895.1		NZ_JH942404.1	189133	189378	-	WP_000253074.1	rof	VCHC56A1_RS08690	N
GCF_000302895.1		NZ_JH942402.1	43452	43655	-	WP_000870115.1	yaep	VCHC56A1_RS11850	N
GCF_000302965.1		NZ_JH942313.1	193867	194112	-	WP_000253074.1	rof	VCCP103710_RS07920	N
GCF_000302965.1		NZ_JH942310.1	300	503	-	WP_000870111.1	yaep	VCCP103710_RS10820	N
GCF_000302985.1		NZ_JH942512.1	162897	163142	+	WP_000253074.1	rof	VCCP1040_RS13830	N
GCF_000302985.1		NZ_JH942537.1	300	503	-	WP_000870111.1	yaep	VCCP1040_RS08545	N
GCF_000303005.1		NZ_JH941825.1	189143	189388	-	WP_000253074.1	rof	VCHC57A1_RS06860	N
GCF_000303005.1		NZ_JH941823.1	43453	43656	-	WP_000870115.1	yaep	VCHC57A1_RS10015	N
GCF_000303065.1		NZ_JH941713.1	162864	163109	+	WP_000253074.1	rof	VCCP1050_RS0117775	N
GCF_000303065.1		NZ_JH941739.1	367	570	-	WP_000870111.1	yaep	VCCP1050_RS08505	N
GCF_000303085.1		NZ_JH941438.1	187560	187805	-	WP_000253071.1	rof	VCHE16_RS0117000	N
GCF_000303085.1		NZ_JH941435.1	43962	44165	-	WP_000870111.1	yaep	VCHE16_RS12655	N
GCF_000303105.1		NZ_JH941344.1	189137	189382	-	WP_000253074.1	rof	VCHC51A1_RS0117725	N
GCF_000303105.1		NZ_JH941341.1	43443	43646	-	WP_000870115.1	yaep	VCHC51A1_RS09815	N
GCF_000303125.1		NZ_JH941232.1	162927	163172	+	WP_000253074.1	rof	VCHC81A2_RS0117540	N
GCF_000303125.1		NZ_JH941251.1	365	568	-	WP_000870111.1	yaep	VCHC81A2_RS08400	N
GCF_000303175.1		NZ_AMQR01000179.1	65534	65782	-	WP_026050528.1	rof	C224_RS0112705	N
GCF_000303175.1		NZ_AMQR01000019.1	13888	14091	+	WP_017420216.1	yaep	C224_RS0104470	N
GCF_000304755.1		NZ_AJRL01000027.1	192182	192427	-	WP_000253074.1	rof	VCCP10336_RS0118130	N
GCF_000304755.1		NZ_AJRL01000025.1	169407	169610	-	WP_000870111.1	yaep	VCCP10336_RS11305	N
GCF_000304775.1		NZ_AJRO01000005.1	476467	476712	-	WP_000253074.1	rof	VCHC1A2_RS0117460	N
GCF_000304775.1		NZ_AJRO01000010.1	121616	121819	-	WP_000870115.1	yaep	VCHC1A2_RS08655	N
GCF_000304795.1		NZ_AJRU01000015.1	474473	474718	-	WP_000253074.1	rof	VCHC61A2_RS0117960	N
GCF_000304795.1		NZ_AJRU01000014.1	121336	121539	-	WP_000870115.1	yaep	VCHC61A2_RS11665	N
GCF_000304915.2		NZ_JH966234.1	79572	79817	-	WP_000253074.1	rof	VCCP1035_RS0117375	N
GCF_000304915.2		NZ_JH966225.1	35749	35952	-	WP_000870111.1	yaep	VCCP1035_RS11750	N
GCF_000304935.2		NZ_JH966707.1	33685	33930	+	WP_000253074.1	rof	VCHC17A1_RS19360	N
GCF_000304935.2		NZ_JH966634.1	387	590	-	WP_000870111.1	yaep	VCHC17A1_RS06920	N
GCF_000304955.2		NZ_JH966736.1	71526	71771	-	WP_000253074.1	rof	VCHC41B1_RS07940	N
GCF_000304955.2		NZ_JH966733.1	117892	118095	-	WP_000870111.1	yaep	VCHC41B1_RS04335	N
GCF_000304995.1		NZ_JH967120.1	20158	20403	+	WP_000253074.1	rof	VCHC50A2_RS0118820	N
GCF_000304995.1		NZ_JH967004.1	298	501	-	WP_000870111.1	yaep	VCHC50A2_RS09970	N
GCF_000305015.2		NZ_JH967237.1	189104	189349	-	WP_000253074.1	rof	VCHC55C2_RS06600	N
GCF_000305015.2		NZ_JH967236.1	43464	43667	-	WP_000870115.1	yaep	VCHC55C2_RS09790	N
GCF_000305055.2		NZ_JH967526.1	189100	189345	-	WP_000253074.1	rof	VCHC60A1_RS0118200	N
GCF_000305055.2		NZ_JH967523.1	43460	43663	-	WP_000870115.1	yaep	VCHC60A1_RS09375	N
GCF_000305075.2		NZ_JH967647.1	162788	163033	+	WP_000253074.1	rof	VCHC62A1_RS00815	N
GCF_000305075.2		NZ_JH967567.1	377	580	-	WP_000870111.1	yaep	VCHC62A1_RS13185	N
GCF_000305095.2		NZ_JH967688.1	162780	163025	+	WP_000253074.1	rof	VCHC77A1_RS14485	N
GCF_000305095.2		NZ_JH967725.1	369	572	-	WP_000870111.1	yaep	VCHC77A1_RS09070	N
GCF_000305115.2		NZ_JH967815.1	189912	190157	-	WP_000253074.1	rof	VCHE40_RS0117715	N
GCF_000305115.2		NZ_JH967810.1	95855	96058	-	WP_000870115.1	yaep	VCHE40_RS09965	N
GCF_000305135.2		NZ_JH967920.1	189902	190147	-	WP_000253074.1	rof	VCHE46_RS0117620	N
GCF_000305135.2		NZ_JH967911.1	168969	169172	-	WP_000870115.1	yaep	VCHE46_RS09950	N
GCF_000305195.2		NZ_JH967391.1	189090	189335	-	WP_000253074.1	rof	VCHC59A1_RS0118095	N
GCF_000305195.2		NZ_JH967385.1	10111	10314	-	WP_000870115.1	yaep	VCHC59A1_RS09170	N
GCF_000305525.2		NZ_JH973424.1	189090	189335	-	WP_000253074.1	rof	VCHC02C1_RS0117595	N
GCF_000305525.2		NZ_JH973423.1	43475	43678	-	WP_000870115.1	yaep	VCHC02C1_RS12885	N
GCF_000305545.2		NZ_JH973546.1	189090	189335	-	WP_000253074.1	rof	VCHC59B1_RS10500	N
GCF_000305545.2		NZ_JH973545.1	43447	43650	-	WP_000870115.1	yaep	VCHC59B1_RS13685	N
GCF_000305565.2		NZ_JH973823.1	71972	72217	-	WP_000253074.1	rof	VCHC44C1_RS08955	N
GCF_000305565.2		NZ_JH973814.1	117874	118077	-	WP_000870111.1	yaep	VCHC44C1_RS12805	N
GCF_000305585.2		NZ_JH973686.1	162776	163021	+	WP_000253074.1	rof	VCHC37A1_RS15180	N
GCF_000305585.2		NZ_JH973712.1	365	568	-	WP_000870111.1	yaep	VCHC37A1_RS09210	N
GCF_000305605.1		NZ_AJSL01000011.1	374873	375118	+	WP_000253074.1	rof	VCHC46B1_RS0117580	N
GCF_000305605.1		NZ_AJSL01000007.1	121843	122046	-	WP_000870111.1	yaep	VCHC46B1_RS12825	N
GCF_000305625.2		NZ_JH976161.1	162832	163077	+	WP_000253074.1	rof	VCHC62B1_RS02735	N
GCF_000305625.2		NZ_JH976184.1	377	580	-	WP_000870111.1	yaep	VCHC62B1_RS09495	N
GCF_000305645.2		NZ_JH973981.1	189074	189319	-	WP_000253074.1	rof	VCHC55B2_RS07080	N
GCF_000305645.2		NZ_JH973980.1	43439	43642	-	WP_000870115.1	yaep	VCHC55B2_RS10230	N
GCF_000305675.2		NZ_JH974074.1	162809	163054	+	WP_000253074.1	rof	VCHC17A2_RS07580	N
GCF_000305675.2		NZ_JH974073.1	363	566	-	WP_000870111.1	yaep	VCHC17A2_RS10795	N
GCF_000305695.2		NZ_JH974182.1	162782	163027	+	WP_000253074.1	rof	VCHC69A1_RS00910	N
GCF_000305695.2		NZ_JH974120.1	371	574	-	WP_000870111.1	yaep	VCHC69A1_RS13140	N
GCF_000305755.2		NZ_JH976124.1	848955	849200	-	WP_032802839.1	rof	VCHENC03_RS08735	N
GCF_000305755.2		NZ_JH976128.1	79691	79897	+	WP_005529380.1	yaep	VCHENC03_RS04620	N
GCF_000315135.1		NZ_AMRZ01000001.1	46888	47133	+	WP_005460845.1	rof	C748_RS0100230	N
GCF_000315135.1		NZ_AMRZ01000003.1	240930	241136	-	WP_005391765.1	yaep	C748_RS0106395	N
GCF_000316985.1		NZ_ANBW01000244.1	24649	24900	-	WP_017631889.1	rof	C658_RS0115940	N
GCF_000316985.1		NZ_ANBW01000130.1	28374	28577	+	WP_008222923.1	yaep	C658_RS0109110	N
GCF_000318075.1		NZ_AIJR01000093.1	101360	101605	+	WP_000253074.1	rof	OSU_RS04090	N
GCF_000318075.1		NZ_AIJR01000029.1	878	1081	+	WP_000870111.1	yaep	OSU_RS13015	N
GCF_000318485.2		NZ_AGVA02000008.1	518000	518245	+	WP_000253074.1	rof	VCHC7A1_RS0218220	N
GCF_000318485.2		NZ_AGVA02000010.1	170176	170379	-	WP_000870111.1	yaep	VCHC7A1_RS08620	N
GCF_000318505.2		NZ_AGVC02000003.1	486837	487082	+	WP_000253074.1	rof	VCHC81A1_RS0218335	N
GCF_000318505.2		NZ_AGVC02000006.1	170237	170440	-	WP_000870111.1	yaep	VCHC81A1_RS09920	N
GCF_000327105.3		NZ_KB454253.1	162812	163057	+	WP_000253074.1	rof	VCHC64A1_RS00815	N
GCF_000327105.3		NZ_KB454181.1	375	578	-	WP_000870111.1	yaep	VCHC64A1_RS13335	N
GCF_000327125.3		NZ_KB454349.1	162902	163147	+	WP_000253074.1	rof	VCHC65A1_RS0218730	N
GCF_000327125.3		NZ_KB454284.1	377	580	-	WP_000870111.1	yaep	VCHC65A1_RS13240	N
GCF_000327145.3		NZ_KB454444.1	162784	163029	+	WP_000253074.1	rof	VCHC67A1_RS00820	N
GCF_000327145.3		NZ_KB454374.1	373	576	-	WP_000870111.1	yaep	VCHC67A1_RS11940	N
GCF_000327165.3		NZ_KB454160.1	162784	163029	+	WP_000253074.1	rof	VCHC68A1_RS0218695	N
GCF_000327165.3		NZ_KB454098.1	373	576	-	WP_000870111.1	yaep	VCHC68A1_RS13220	N
GCF_000327185.3		NZ_KB454065.1	162830	163075	+	WP_000253074.1	rof	VCHC71A1_RS01520	N
GCF_000327185.3		NZ_KB454007.1	371	574	-	WP_000870111.1	yaep	VCHC71A1_RS13195	N
GCF_000327205.3		NZ_KB453924.1	162784	163029	+	WP_000253074.1	rof	VCHC72A2_RS0218100	N
GCF_000327205.3		NZ_KB453957.1	373	576	-	WP_000870111.1	yaep	VCHC72A2_RS08725	N
GCF_000327225.3		NZ_KB453860.1	189125	189370	-	WP_000253074.1	rof	VCHC78A1_RS0218035	N
GCF_000327225.3		NZ_KB453854.1	43450	43653	-	WP_000870115.1	yaep	VCHC78A1_RS10510	N
GCF_000327245.3		NZ_KB453687.1	67275	67520	+	WP_000253074.1	rof	VCHC80A1_RS0217940	N
GCF_000327245.3		NZ_KB453720.1	369	572	-	WP_000870111.1	yaep	VCHC80A1_RS08770	N
GCF_000328405.1	II	NC_019971.1	91480	91725	-	WP_005460845.1	rof	VPBB_RS15685	N
GCF_000328405.1	I	NC_019955.1	2383666	2383872	+	WP_015297151.1	yaep	VPBB_RS10895	N
GCF_000330905.1		NZ_AMVL01000022.1	392217	392462	-	WP_000253074.1	rof	VC4260B_RS04325	N
GCF_000330905.1		NZ_AMVL01000005.1	168799	169002	-	WP_000870111.1	yaep	VC4260B_RS15115	N
GCF_000333895.2		NZ_ANFM02000027.1	13172	13417	-	WP_002539816.1	rof	D515_RS15105	N
GCF_000333895.2		NZ_ANFM02000007.1	74976	75182	-	WP_002536417.1	yaep	D515_RS04505	N
GCF_000338075.1	II	NZ_CM001786.1	483707	483952	-	WP_000253074.1	rof	B839_RS02510	N
GCF_000338075.1	I	NZ_CM001785.1	2968593	2968796	+	WP_000870111.1	yaep	B839_RS05410	N
GCF_000338215.2		NZ_ANHS01000075.1	62028	62273	-	WP_000253074.1	rof	D832_RS04465	N
GCF_000338215.2		NZ_ANHS01000010.1	842	1045	+	WP_000870111.1	yaep	D832_RS00855	N
GCF_000338875.1		NZ_AOMO01000002.1	29664	29909	+	WP_000253073.1	rof	D908_RS18460	N
GCF_000338875.1		NZ_AOMO01000088.1	78164	78367	+	WP_001267018.1	yaep	D908_RS01485	N
GCF_000341445.1		NZ_AMPD01000005.1	41340	41585	+	WP_005391956.1	rof	C408_RS10480	N
GCF_000341445.1		NZ_AMPD01000004.1	112255	112461	-	WP_005391765.1	yaep	C408_RS10000	N
GCF_000342305.2	II	NZ_CM001800.1	989508	989813	+	WP_011152684.1	rof	VVBT3_RS22200	N
GCF_000342305.2	I	NZ_CM001799.1	1784982	1785185	-	WP_017420216.1	yaep	VVBT3_RS11810	N
GCF_000347495.1		NZ_AOCL01000009.1	41174	41419	+	WP_005460845.1	rof	VPPCV08_RS0106560	N
GCF_000347495.1		NZ_AOCL01000005.1	281506	281712	-	WP_005391765.1	yaep	VPPCV08_RS0103960	N
GCF_000347555.1		NZ_KB659989.1	325232	325477	-	WP_009695972.1	rof	H272_RS0114630	N
GCF_000347555.1		NZ_KB659985.1	323149	323355	-	WP_005446221.1	yaep	H272_RS0107865	N
GCF_000348045.2		NZ_KB661176.1	162796	163041	+	WP_000253074.1	rof	VC116059_RS09885	N
GCF_000348045.2		NZ_KB661199.1	324	527	-	WP_000870111.1	yaep	VC116059_RS03760	N
GCF_000348065.2		NZ_KB661254.1	44438	44683	-	WP_000253074.1	rof	VC116063_RS11715	N
GCF_000348065.2		NZ_KB661250.1	23747	23950	-	WP_000870111.1	yaep	VC116063_RS13510	N
GCF_000348085.2		NZ_KB661492.1	113839	114084	-	WP_000253071.1	rof	VC87395_RS11145	N
GCF_000348085.2		NZ_KB661494.1	25961	26164	-	WP_000870111.1	yaep	VC87395_RS09820	N
GCF_000348105.2		NZ_KB662027.1	162883	163128	+	WP_000253074.1	rof	VC95412_RS09640	N
GCF_000348105.2		NZ_KB662024.1	324	527	-	WP_000870111.1	yaep	VC95412_RS12845	N
GCF_000348125.2		NZ_KB662706.1	162796	163041	+	WP_000253074.1	rof	VCAG7404_RS0117700	N
GCF_000348125.2		NZ_KB662734.1	385	588	-	WP_000870111.1	yaep	VCAG7404_RS03355	N
GCF_000348145.2		NZ_KB663059.1	162796	163041	+	WP_000253074.1	rof	VCAG8040_RS15125	N
GCF_000348145.2		NZ_KB663083.1	385	588	-	WP_000870111.1	yaep	VCAG8040_RS10815	N
GCF_000348165.2		NZ_KB663554.1	162790	163035	+	WP_000253074.1	rof	VCEC0009_RS0118120	N
GCF_000348165.2		NZ_KB663590.1	379	582	-	WP_000870111.1	yaep	VCEC0009_RS03375	N
GCF_000348185.2		NZ_KB661730.1	162798	163043	+	WP_000253074.1	rof	VCEC0012_RS14680	N
GCF_000348185.2		NZ_KB661745.1	387	590	-	WP_000870111.1	yaep	VCEC0012_RS10795	N
GCF_000348205.2		NZ_KB663480.1	67268	67513	+	WP_000253074.1	rof	VCEC0027_RS0118270	N
GCF_000348205.2		NZ_KB663509.1	377	580	-	WP_000870111.1	yaep	VCEC0027_RS02745	N
GCF_000348225.2		NZ_KB661683.1	162796	163041	+	WP_000253074.1	rof	VCEC0051_RS08225	N
GCF_000348225.2		NZ_KB661714.1	385	588	-	WP_000870111.1	yaep	VCEC0051_RS00655	N
GCF_000348245.2		NZ_KB663341.1	162792	163037	+	WP_000253074.1	rof	VCEDC020_RS16480	N
GCF_000348245.2		NZ_KB663366.1	381	584	-	WP_000870111.1	yaep	VCEDC020_RS11495	N
GCF_000348265.2		NZ_KB663255.1	162794	163039	+	WP_000253074.1	rof	VCEDC022_RS15660	N
GCF_000348265.2		NZ_KB663284.1	383	586	-	WP_000870111.1	yaep	VCEDC022_RS10235	N
GCF_000348285.2		NZ_KB662997.1	162798	163043	+	WP_000253074.1	rof	VCEM1536_RS08255	N
GCF_000348285.2		NZ_KB663027.1	387	590	-	WP_000870111.1	yaep	VCEM1536_RS02775	N
GCF_000348305.2		NZ_KB663150.1	162792	163037	+	WP_000253074.1	rof	VCEM1546_RS16960	N
GCF_000348305.2		NZ_KB663179.1	381	584	-	WP_000870111.1	yaep	VCEM1546_RS10240	N
GCF_000348325.2		NZ_KB662848.1	162792	163037	+	WP_000253074.1	rof	VCEM1626_RS0117905	N
GCF_000348325.2		NZ_KB662870.1	381	584	-	WP_000870111.1	yaep	VCEM1626_RS10105	N
GCF_000348345.2		NZ_KB662793.1	331947	332192	+	WP_000253074.1	rof	VCEM1676A_RS03805	N
GCF_000348345.2		NZ_KB662756.1	126924	127127	-	WP_000870111.1	yaep	VCEM1676A_RS15035	N
GCF_000348365.1		NZ_KB662452.1	162796	163041	+	WP_000253074.1	rof	VCEM1727_RS08445	N
GCF_000348365.1		NZ_KB662480.1	324	527	-	WP_000870111.1	yaep	VCEM1727_RS02200	N
GCF_000348385.2		NZ_KB662544.1	162794	163039	+	WP_000253074.1	rof	VCNHCC004A_RS07410	N
GCF_000348385.2		NZ_KB662542.1	866	1069	-	WP_000870111.1	yaep	VCNHCC004A_RS10620	N
GCF_000348405.2		NZ_KB662573.1	162792	163037	+	WP_000253074.1	rof	VCONHCC006C_RS0117915	N
GCF_000348405.2		NZ_KB662593.1	381	584	-	WP_000870111.1	yaep	VCONHCC006C_RS11675	N
GCF_000348425.2		NZ_KB661848.1	200889	201134	-	WP_000253075.1	rof	VCNHCC008D_RS10690	N
GCF_000348425.2		NZ_KB661847.1	126967	127170	-	WP_002051479.1	yaep	VCNHCC008D_RS13845	N
GCF_000348445.2		NZ_KB662285.1	162792	163037	+	WP_000253074.1	rof	VCNHCC010F_RS0117915	N
GCF_000348445.2		NZ_KB662311.1	381	584	-	WP_000870111.1	yaep	VCNHCC010F_RS10530	N
GCF_000348465.2		NZ_KB661602.1	162788	163033	+	WP_000253074.1	rof	VCNEP21106_RS07210	N
GCF_000348465.2		NZ_KB661601.1	377	580	-	WP_000870111.1	yaep	VCNEP21106_RS10425	N
GCF_000348485.2		NZ_KB662129.1	162788	163033	+	WP_000253074.1	rof	VCNEP21113_RS0118355	N
GCF_000348485.2		NZ_KB662127.1	377	580	-	WP_000870111.1	yaep	VCNEP21113_RS13465	N
GCF_000348505.2		NZ_KB661925.1	192589	192834	-	WP_000253074.1	rof	VCPCS023_RS09180	N
GCF_000348505.2		NZ_KB661924.1	385	588	-	WP_000870111.1	yaep	VCPCS023_RS05750	N
GCF_000354175.2	II	NC_022359.1	502054	502299	-	WP_005460845.1	rof	N646_RS17555	N
GCF_000354175.2	I	NC_022349.1	1536499	1536705	+	WP_005391765.1	yaep	N646_RS06955	N
GCF_000387585.1		NZ_AMWF01000165.1	90535	90780	-	WP_000253074.1	rof	C689_RS0114775	N
GCF_000387585.1		NZ_AMWF01000035.1	16009	16212	-	WP_000870111.1	yaep	C689_RS0107245	N
GCF_000387605.1		NZ_AMWR01000095.1	90535	90780	-	WP_000253074.1	rof	C784_RS0109195	N
GCF_000387605.1		NZ_AMWR01000020.1	16009	16212	-	WP_000870111.1	yaep	C784_RS0104245	N
GCF_000387625.1		NZ_AMWS01000097.1	19022	19267	+	WP_000253074.1	rof	C778_RS0107540	N
GCF_000387625.1		NZ_AMWS01000113.1	5328	5531	+	WP_000870111.1	yaep	C778_RS0111265	N
GCF_000387645.1		NZ_AMWT01000070.1	90535	90780	-	WP_000253074.1	rof	C779_RS0109385	N
GCF_000387645.1		NZ_AMWT01000126.1	5266	5469	+	WP_000870111.1	yaep	C779_RS0114680	N
GCF_000387665.1		NZ_AMWU01000157.1	90535	90780	-	WP_000253074.1	rof	C780_RS0115540	N
GCF_000387665.1		NZ_AMWU01000043.1	16009	16212	-	WP_000870111.1	yaep	C780_RS0106950	N
GCF_000387685.1		NZ_AMWV01000120.1	20390	20635	-	WP_000253074.1	rof	C783_RS0112400	N
GCF_000387685.1		NZ_AMWV01000133.1	5241	5444	+	WP_000870111.1	yaep	C783_RS0114290	N
GCF_000387705.1		NZ_AMWW01000121.1	90535	90780	-	WP_000253074.1	rof	C777_RS0113660	N
GCF_000387705.1		NZ_AMWW01000126.1	5266	5469	+	WP_000870111.1	yaep	C777_RS0114135	N
GCF_000387725.1		NZ_ANNM01000109.1	90535	90780	-	WP_000253074.1	rof	F352_RS0109755	N
GCF_000387725.1		NZ_ANNM01000009.1	5266	5469	+	WP_000870111.1	yaep	F352_RS0101450	N
GCF_000400205.1		NZ_BANY01000049.1	49790	50035	+	WP_012130247.1	rof	VC200612B_RS16360	N
GCF_000400205.1		NZ_BANY01000077.1	78310	78516	+	WP_005529380.1	yaep	VC200612B_RS21230	N
GCF_000400225.1		NZ_BANZ01000015.1	12410	12655	+	WP_005434844.1	rof	VC25919_RS10460	N
GCF_000400225.1		NZ_BANZ01000023.1	38473	38679	-	WP_005529380.1	yaep	VC25919_RS14330	N
GCF_000400245.1		NZ_BAOA01000014.1	60203	60448	+	WP_038880258.1	rof	VJM_RS03380	N
GCF_000400245.1		NZ_BAOA01000081.1	36157	36363	-	WP_038864665.1	yaep	VJM_RS19065	N
GCF_000400305.1		NZ_BAOD01000027.1	124588	124833	+	WP_009695972.1	rof	VHN_RS09920	N
GCF_000400305.1		NZ_BAOD01000030.1	110142	110348	-	WP_005446221.1	yaep	VHN_RS10985	N
GCF_000400325.1		NZ_BAOE01000150.1	18404	18649	-	WP_038880258.1	rof	VOL_RS23365	N
GCF_000400325.1		NZ_BAOE01000049.1	146318	146524	-	WP_005529380.1	yaep	VOL_RS12025	N
GCF_000400365.1		NZ_BAOG01000063.1	258672	258917	-	WP_038880258.1	rof	VJL_RS18660	N
GCF_000400365.1		NZ_BAOG01000053.1	251151	251357	-	WP_038864665.1	yaep	VJL_RS15335	N
GCF_000400405.1		NZ_BAOI01000026.1	2934	3179	-	WP_010453422.1	rof	VRL_RS04075	N
GCF_000400405.1		NZ_BAOI01000008.1	10873	11079	-	WP_005529380.1	yaep	VRL_RS01150	N
GCF_000417625.1		NZ_ASXS01000005.1	233042	233293	-	WP_020328939.1	rof	L910_RS07290	N
GCF_000417625.1		NZ_ASXS01000001.1	752565	752768	+	WP_020328108.1	yaep	L910_RS03550	N
GCF_000418995.1		NZ_ASXT01000004.1	120264	120515	+	WP_020328939.1	rof	L911_RS03545	N
GCF_000418995.1		NZ_ASXT01000019.1	46767	46970	+	WP_020431399.1	yaep	L911_RS10845	N
GCF_000425165.1		NZ_AULG01000017.1	8971	9219	+	WP_027251287.1	rof	H511_RS0104810	N
GCF_000425165.1		NZ_AULG01000025.1	68785	68994	-	WP_027251684.1	yaep	H511_RS0107135	N
GCF_000426765.1		NZ_AUFZ01000001.1	106791	107072	+	WP_038149360.1	rof	K358_RS17750	N
GCF_000426765.1		NZ_KE384566.1	137961	138164	-	WP_027696857.1	yaep	K358_RS0110945	N
GCF_000430405.1	II	NC_021821.1	531368	531613	-	WP_020841653.1	rof	HK86_RS18100	N
GCF_000430405.1	I	NC_021847.1	2909545	2909751	+	WP_020835463.1	yaep	HK86_RS13690	N
GCF_000430425.1	II	NC_021822.1	1765702	1765947	-	WP_005460845.1	rof	HK81_RS07715	N
GCF_000430425.1	I	NC_021848.1	442439	442645	-	WP_020835463.1	yaep	HK81_RS09980	N
GCF_000438805.2		NZ_ATEV02000009.1	62723	62968	+	WP_000253071.1	rof	VCVCC19_RS0210780	N
GCF_000438805.2		NZ_ATEV02000005.1	168313	168516	-	WP_029627795.1	yaep	VCVCC19_RS0207380	N
GCF_000442925.1		NZ_CAUO01000010.1	32540	32785	+	WP_005447321.1	rof	QZ23_RS10580	N
GCF_000442925.1		NZ_CAUO01000003.1	16835	17041	+	WP_005446221.1	yaep	QZ23_RS02620	N
GCF_000454145.1		NZ_AVON01000006.1	510413	510658	-	WP_005460845.1	rof	D045_RS20165	N
GCF_000454145.1		NZ_AVON01000004.1	440572	440778	-	WP_005391765.1	yaep	D045_RS11500	N
GCF_000454165.1		NZ_AVOI01000017.1	247882	248127	+	WP_005460845.1	rof	D019_RS19145	N
GCF_000454165.1		NZ_AVOI01000012.1	179013	179219	+	WP_005391765.1	yaep	D019_RS14020	N
GCF_000454185.1		NZ_AVOJ01000039.1	226502	226747	-	WP_005460845.1	rof	D036_RS24270	N
GCF_000454185.1		NZ_AVOJ01000009.1	329107	329313	-	WP_005391765.1	yaep	D036_RS12190	N
GCF_000454205.1		NZ_AVOH01000010.1	1209726	1209971	+	WP_005460845.1	rof	D052_RS24925	N
GCF_000454205.1		NZ_AVOH01000008.1	2162543	2162749	+	WP_005391765.1	yaep	D052_RS17330	N
GCF_000454225.1		NZ_AVOK01000005.1	345293	345538	+	WP_005460845.1	rof	D035_RS26675	N
GCF_000454225.1		NZ_AVOK01000001.1	684292	684498	-	WP_005391765.1	yaep	D035_RS09650	N
GCF_000454245.1		NZ_AVOL01000004.1	44756	45001	+	WP_021452787.1	rof	D024_RS12255	N
GCF_000454245.1		NZ_AVOL01000005.1	650895	651101	-	WP_005391765.1	yaep	D024_RS16960	N
GCF_000454265.1		NZ_AVOM01000007.1	447172	447417	+	WP_005460845.1	rof	D040_RS15195	N
GCF_000454265.1		NZ_AVOM01000013.1	1175373	1175579	+	WP_005391765.1	yaep	D040_RS28600	N
GCF_000454455.1		NZ_AVPV01000002.1	845272	845517	+	WP_005460845.1	rof	D025_RS14095	N
GCF_000454455.1		NZ_AVPV01000001.1	523742	523948	+	WP_005391765.1	yaep	D025_RS08420	N
GCF_000462975.1	II	NC_022224.1	399245	399490	+	WP_013868119.1	rof	N175_RS15835	N
GCF_000462975.1	I	NC_022223.1	2393408	2393614	+	WP_010319078.1	yaep	N175_RS10905	N
GCF_000467125.1		NZ_BATJ01000013.1	33899	34153	+	WP_021706340.1	rof	VPR01S_RS15680	N
GCF_000467125.1		NZ_BATJ01000018.1	96191	96397	-	WP_021706649.1	yaep	VPR01S_RS17230	N
GCF_000473785.1		NZ_AWWY01000331.1	17356	17601	+	WP_000253073.1	rof	P780_RS38615	N
GCF_000473785.1		NZ_AWWY01000052.1	9481	9684	-	WP_001267017.1	yaep	P780_RS26010	N
GCF_000473825.1		NZ_AWWL01000333.1	17359	17604	+	WP_000253073.1	rof	P781_RS39735	N
GCF_000473825.1		NZ_AWWL01000058.1	1364	1567	-	WP_001267017.1	yaep	P781_RS25845	N
GCF_000474965.1		NZ_AXDR01000009.1	497666	497911	-	WP_000253074.1	rof	VCHC36A1_RS0118100	N
GCF_000474965.1		NZ_AXDR01000008.1	147272	147475	-	WP_000870115.1	yaep	VCHC36A1_RS12365	N
GCF_000477475.1		NZ_AVPX01000003.1	149148	149393	-	WP_005460845.1	rof	D042_RS07315	N
GCF_000477475.1		NZ_AVPX01000004.1	773499	773705	-	WP_005391765.1	yaep	D042_RS17895	N
GCF_000487955.1		NZ_AWWA01000058.1	162779	163024	+	WP_000253074.1	rof	P614_RS0107350	N
GCF_000487955.1		NZ_AWWA01000059.1	368	571	-	WP_000870111.1	yaep	P614_RS0109030	N
GCF_000489015.1		NZ_AWHG01000012.1	12435	12680	+	WP_025553211.1	rof	O202_RS0104365	N
GCF_000489015.1		NZ_AWHG01000048.1	34906	35112	+	WP_005391765.1	yaep	O202_RS0112235	N
GCF_000489035.1		NZ_AWHH01000049.1	23429	23674	+	WP_005460845.1	rof	DX34_RS0112100	N
GCF_000489035.1		NZ_AWHH01000258.1	581	787	+	WP_005391765.1	yaep	DX34_RS0122795	N
GCF_000489055.1		NZ_AWHI01000065.1	18281	18526	+	WP_005460845.1	rof	DX40_RS0115035	N
GCF_000489055.1		NZ_AWHI01000129.1	10831	11037	+	WP_005391765.1	yaep	DX40_RS0120850	N
GCF_000489075.1		NZ_AWHJ01000003.1	56096	56341	-	WP_025604407.1	rof	DX10_RS0101490	N
GCF_000489075.1		NZ_AWHJ01000204.1	209	415	-	WP_005391765.1	yaep	DX10_RS0123385	N
GCF_000489095.1		NZ_AWHK01000006.1	51814	52059	-	WP_005460845.1	rof	DX07_RS0102725	N
GCF_000489095.1		NZ_AWHK01000157.1	250	456	-	WP_005391765.1	yaep	DX07_RS0121315	N
GCF_000489115.1		NZ_AWHL01000024.1	41040	41285	+	WP_005460845.1	rof	DX53_RS0108425	N
GCF_000489115.1		NZ_AWHL01000104.1	14979	15185	+	WP_025557568.1	yaep	DX53_RS0119480	N
GCF_000489135.1		NZ_AWHM01000023.1	57	302	-	WP_005460845.1	rof	DX09_RS0105615	N
GCF_000489135.1		NZ_AWHM01000017.1	231	437	-	WP_025574010.1	yaep	DX09_RS0104365	N
GCF_000489155.1		NZ_AWHN01000141.1	12425	12582	+	WP_025508253.1	rof	DX08_RS0116950	N
GCF_000489155.1		NZ_AWHN01000403.1	167	373	-	WP_005391765.1	yaep	DX08_RS0123335	N
GCF_000489175.1		NZ_AWHO01000071.1	9283	9528	-	WP_005460845.1	rof	DX12_RS0111815	N
GCF_000489175.1		NZ_AWHO01000191.1	248	454	-	WP_005391765.1	yaep	DX12_RS0119465	N
GCF_000489195.1		NZ_AWHP01000083.1	938	1183	-	WP_005460845.1	rof	DX11_RS0111615	N
GCF_000489195.1		NZ_AWHP01000203.1	7937	8143	+	WP_020835463.1	yaep	DX11_RS0119230	N
GCF_000489215.1		NZ_AWHQ01000119.1	69	314	-	WP_005460845.1	rof	DX13_RS0115970	N
GCF_000489215.1		NZ_AWHQ01000388.1	246	452	-	WP_005391765.1	yaep	DX13_RS0123910	N
GCF_000489235.1		NZ_AWHR01000070.1	9284	9529	-	WP_005460845.1	rof	DX15_RS0110905	N
GCF_000489235.1		NZ_AWHR01000402.1	581	787	+	WP_005391765.1	yaep	DX15_RS0123290	N
GCF_000489255.1		NZ_AWHS01000240.1	5477	5722	+	WP_005460845.1	rof	DX17_RS0121460	N
GCF_000489255.1		NZ_AWHS01000160.1	10830	11036	+	WP_005391765.1	yaep	DX17_RS0118360	N
GCF_000489275.1		NZ_AWHT01000138.1	12430	12587	+	WP_025508253.1	rof	DX23_RS0114725	N
GCF_000489275.1		NZ_AWHT01000199.1	7985	8191	+	WP_005391765.1	yaep	DX23_RS0117785	N
GCF_000489295.1		NZ_AWHU01000232.1	63	308	-	WP_005460845.1	rof	DX16_RS0120940	N
GCF_000489295.1		NZ_AWHU01000194.1	235	441	-	WP_025572345.1	yaep	DX16_RS0119735	N
GCF_000489315.1		NZ_AWHV01000015.1	41036	41281	+	WP_005460845.1	rof	DX14_RS0103590	N
GCF_000489315.1		NZ_AWHV01000225.1	133	339	-	WP_005391765.1	yaep	DX14_RS0120710	N
GCF_000489335.1		NZ_AWHW01000063.1	9277	9522	-	WP_005460845.1	rof	DX20_RS0108755	N
GCF_000489335.1		NZ_AWHW01000215.1	246	452	-	WP_025572345.1	yaep	DX20_RS0118235	N
GCF_000489355.1		NZ_AWHX01000028.1	45	290	-	WP_005460845.1	rof	DX18_RS0104625	N
GCF_000489355.1		NZ_AWHX01000261.1	232	438	-	WP_005391765.1	yaep	DX18_RS0119920	N
GCF_000489375.1		NZ_AWHY01000026.1	31417	31662	+	WP_005460845.1	rof	DX46_RS0105015	N
GCF_000489375.1		NZ_AWHY01000240.1	6119	6325	+	WP_005391765.1	yaep	DX46_RS0119985	N
GCF_000489395.1		NZ_AWHZ01000002.1	1414	1659	+	WP_005460845.1	rof	DX19_RS0100295	N
GCF_000489395.1		NZ_AWHZ01000195.1	246	452	-	WP_005391765.1	yaep	DX19_RS0117220	N
GCF_000489415.1		NZ_AWIA01000271.1	5457	5702	+	WP_005460845.1	rof	DX21_RS0120320	N
GCF_000489415.1		NZ_AWIA01000245.1	248	454	-	WP_005391765.1	yaep	DX21_RS0119540	N
GCF_000489435.1		NZ_AWIB01000291.1	69	314	-	WP_005460845.1	rof	DX22_RS0120155	N
GCF_000489435.1		NZ_AWIB01000211.1	167	373	-	WP_005391765.1	yaep	DX22_RS0117450	N
GCF_000489455.1		NZ_AWIC01000008.1	41036	41281	+	WP_005460845.1	rof	DX41_RS0101805	N
GCF_000489455.1		NZ_AWIC01000247.1	247	453	-	WP_005391765.1	yaep	DX41_RS0119890	N
GCF_000489475.1		NZ_AWID01000435.1	998	1243	+	WP_005460845.1	rof	DX25_RS0123105	N
GCF_000489475.1		NZ_AWID01000394.1	248	454	-	WP_005391765.1	yaep	DX25_RS0122655	N
GCF_000489495.1		NZ_AWIE01000071.1	18246	18491	+	WP_005460845.1	rof	DX38_RS0109415	N
GCF_000489495.1		NZ_AWIE01000266.1	6101	6307	+	WP_005391765.1	yaep	DX38_RS0119530	N
GCF_000489515.1		NZ_AWIF01000274.1	5452	5697	+	WP_005460845.1	rof	DX24_RS0120365	N
GCF_000489515.1		NZ_AWIF01000253.1	156	362	-	WP_020835463.1	yaep	DX24_RS0119765	N
GCF_000489535.1		NZ_AWIG01000116.1	9278	9523	-	WP_005460845.1	rof	DX89_RS0116120	N
GCF_000489535.1		NZ_AWIG01000150.1	4666	4872	-	WP_005391765.1	yaep	DX89_RS0118060	N
GCF_000489555.1		NZ_AWIH01000091.1	18253	18410	+	WP_025508253.1	rof	DX58_RS0114660	N
GCF_000489555.1		NZ_AWIH01000202.1	164	370	-	WP_005391765.1	yaep	DX58_RS0120880	N
GCF_000489575.1		NZ_AWII01000042.1	23280	23525	+	WP_005460845.1	rof	DX37_RS0108430	N
GCF_000489575.1		NZ_AWII01000151.1	231	437	-	WP_005391765.1	yaep	DX37_RS0118550	N
GCF_000489595.1		NZ_AWIJ01000118.1	9267	9512	-	WP_005460845.1	rof	DX52_RS0116535	N
GCF_000489595.1		NZ_AWIJ01000192.1	7579	7785	+	WP_005391765.1	yaep	DX52_RS0120240	N
GCF_000489615.1		NZ_AWIK01000072.1	12411	12656	+	WP_005460845.1	rof	DX35_RS0111560	N
GCF_000489615.1		NZ_AWIK01000236.1	183	389	-	WP_005391765.1	yaep	DX35_RS0121225	N
GCF_000489635.1		NZ_AWIL01000104.1	18256	18413	+	WP_025508253.1	rof	DX47_RS0115845	N
GCF_000489635.1		NZ_AWIL01000180.1	231	437	-	WP_020835463.1	yaep	DX47_RS0120200	N
GCF_000489655.1		NZ_AWIM01000080.1	12416	12661	+	WP_005460845.1	rof	DX57_RS0113925	N
GCF_000489655.1		NZ_AWIM01000183.1	7579	7785	+	WP_005391765.1	yaep	DX57_RS0120260	N
GCF_000489675.1		NZ_AWIN01000070.1	12413	12658	+	WP_005460845.1	rof	DX50_RS0111115	N
GCF_000489675.1		NZ_AWIN01000153.1	10830	11036	+	WP_005391765.1	yaep	DX50_RS0117345	N
GCF_000489695.1		NZ_AWIO01000006.1	41029	41274	+	WP_005460845.1	rof	DX42_RS0101980	N
GCF_000489695.1		NZ_AWIO01000207.1	7998	8204	+	WP_005391765.1	yaep	DX42_RS0120180	N
GCF_000489715.1		NZ_AWIP01000322.1	2803	3048	-	WP_005460845.1	rof	DX43_RS0121275	N
GCF_000489715.1		NZ_AWIP01000003.1	246	452	-	WP_005391765.1	yaep	DX43_RS0100610	N
GCF_000489735.1		NZ_AWIQ01000031.1	33444	33601	+	WP_025508253.1	rof	DX48_RS0107040	N
GCF_000489735.1		NZ_AWIQ01000200.1	193	399	-	WP_005391765.1	yaep	DX48_RS0119945	N
GCF_000489755.1		NZ_AWIR01000052.1	17486	17731	+	WP_005460845.1	rof	DX81_RS0109975	N
GCF_000489755.1		NZ_AWIR01000191.1	7932	8138	+	WP_005391765.1	yaep	DX81_RS0120755	N
GCF_000489775.1		NZ_AWIS01000076.1	10500	10745	-	WP_005460845.1	rof	DX62_RS0113900	N
GCF_000489775.1		NZ_AWIS01000002.1	73630	73836	+	WP_005391765.1	yaep	DX62_RS0100830	N
GCF_000489795.1		NZ_AWIT01000004.1	41027	41272	+	WP_005460845.1	rof	DX39_RS0101520	N
GCF_000489795.1		NZ_AWIT01000199.1	7991	8197	+	WP_005391765.1	yaep	DX39_RS0120450	N
GCF_000489815.1		NZ_AWIU01000076.1	10504	10749	-	WP_005460845.1	rof	DY05_RS0113910	N
GCF_000489815.1		NZ_AWIU01000021.1	202	408	-	WP_005391765.1	yaep	DY05_RS0105845	N
GCF_000489835.1		NZ_AWIV01000089.1	9374	9619	-	WP_005460845.1	rof	DY07_RS0115085	N
GCF_000489835.1		NZ_AWIV01000185.1	7993	8199	+	WP_005391765.1	yaep	DY07_RS0120920	N
GCF_000489855.1		NZ_AWIW01000151.1	1	158	-	WP_025508253.1	rof	DX73_RS0119540	N
GCF_000489855.1		NZ_AWIW01000190.1	7931	8137	+	WP_005391765.1	yaep	DX73_RS0121500	N
GCF_000489875.1		NZ_AWIX01000001.1	75701	75946	-	WP_005460845.1	rof	DX55_RS0100385	N
GCF_000489875.1		NZ_AWIX01000033.1	246	452	-	WP_005391765.1	yaep	DX55_RS0108030	N
GCF_000489895.1		NZ_AWIY01000129.1	1	158	-	WP_025508253.1	rof	DX49_RS0118365	N
GCF_000489895.1		NZ_AWIY01000195.1	164	370	-	WP_020835463.1	yaep	DX49_RS0121260	N
GCF_000489915.1		NZ_AWIZ01000029.1	10505	10750	-	WP_005460845.1	rof	DX56_RS0107465	N
GCF_000489915.1		NZ_AWIZ01000039.1	248	454	-	WP_005391765.1	yaep	DX56_RS0109100	N
GCF_000489935.1		NZ_AWJA01000076.1	10522	10767	-	WP_005460845.1	rof	DX36_RS0113840	N
GCF_000489935.1		NZ_AWJA01000184.1	7983	8189	+	WP_020835463.1	yaep	DX36_RS0121115	N
GCF_000489955.1		NZ_AWJB01000056.1	18257	18502	+	WP_025626289.1	rof	DX45_RS0106950	N
GCF_000489955.1		NZ_AWJB01000277.1	209	415	-	WP_020835463.1	yaep	DX45_RS0118210	N
GCF_000489975.1		NZ_AWJC01000115.1	1	158	-	WP_025508253.1	rof	DX54_RS0111170	N
GCF_000489975.1		NZ_AWJC01000275.1	216	422	-	WP_005391765.1	yaep	DX54_RS0117930	N
GCF_000489995.1		NZ_AWJD01000122.1	47	292	-	WP_005460845.1	rof	DX44_RS0111620	N
GCF_000489995.1		NZ_AWJD01000274.1	6110	6316	+	WP_005391765.1	yaep	DX44_RS0118030	N
GCF_000490015.1		NZ_AWJE01000109.1	57	302	-	WP_005460845.1	rof	DX51_RS0111015	N
GCF_000490015.1		NZ_AWJE01000275.1	6100	6306	+	WP_005391765.1	yaep	DX51_RS0117985	N
GCF_000490035.1		NZ_AWJF01000305.1	5470	5715	+	WP_005460845.1	rof	DX64_RS0119350	N
GCF_000490035.1		NZ_AWJF01000272.1	6099	6305	+	WP_005391765.1	yaep	DX64_RS0118365	N
GCF_000490055.1		NZ_AWJG01000122.1	12411	12656	+	WP_005460845.1	rof	DX86_RS0112375	N
GCF_000490055.1		NZ_AWJG01000270.1	179	385	-	WP_005391765.1	yaep	DX86_RS0118435	N
GCF_000490075.1		NZ_AWJH01000255.1	1	158	-	WP_025508253.1	rof	DX65_RS0117945	N
GCF_000490075.1		NZ_AWJH01000274.1	232	438	-	WP_005391765.1	yaep	DX65_RS0118500	N
GCF_000490095.1		NZ_AWJI01000110.1	12408	12653	+	WP_005460845.1	rof	DX69_RS0111240	N
GCF_000490095.1		NZ_AWJI01000260.1	205	411	-	WP_020835463.1	yaep	DX69_RS0117670	N
GCF_000490115.1		NZ_AWJJ01000114.1	12427	12672	+	WP_005460845.1	rof	DX67_RS0111120	N
GCF_000490115.1		NZ_AWJJ01000626.1	581	787	+	WP_005391765.1	yaep	DX67_RS0123585	N
GCF_000490135.1		NZ_AWJK01000303.1	60	305	-	WP_005460845.1	rof	DX76_RS0118200	N
GCF_000490135.1		NZ_AWJK01000267.1	230	436	-	WP_005391765.1	yaep	DX76_RS0117115	N
GCF_000490155.1		NZ_AWJL01000212.1	8248	8493	+	WP_005460845.1	rof	DX61_RS0117355	N
GCF_000490155.1		NZ_AWJL01000269.1	202	408	-	WP_005391765.1	yaep	DX61_RS0119280	N
GCF_000490175.1		NZ_AWJM01000306.1	2878	3123	-	WP_005460845.1	rof	DX63_RS0120945	N
GCF_000490175.1		NZ_AWJM01000108.1	7986	8192	+	WP_005391765.1	yaep	DX63_RS0112345	N
GCF_000490195.1		NZ_AWJN01000105.1	50	295	-	WP_005460845.1	rof	DX59_RS0111825	N
GCF_000490195.1		NZ_AWJN01000259.1	245	451	-	WP_005391765.1	yaep	DX59_RS0118830	N
GCF_000490215.1		NZ_AWJO01000107.1	39	284	-	WP_005460845.1	rof	DX82_RS0112225	N
GCF_000490215.1		NZ_AWJO01000270.1	6099	6305	+	WP_005391765.1	yaep	DX82_RS0119465	N
GCF_000490235.1		NZ_AWJP01000100.1	14892	15137	+	WP_005460845.1	rof	DX68_RS0111040	N
GCF_000490235.1		NZ_AWJP01000278.1	6105	6311	+	WP_005391765.1	yaep	DX68_RS0119250	N
GCF_000490255.1		NZ_AWJQ01000024.1	40982	41227	+	WP_005460845.1	rof	DX60_RS0108495	N
GCF_000490255.1		NZ_AWJQ01000007.1	25604	25810	-	WP_005391765.1	yaep	DX60_RS0102995	N
GCF_000490275.1		NZ_AWJR01000054.1	12412	12657	+	WP_005460845.1	rof	DX71_RS0107115	N
GCF_000490275.1		NZ_AWJR01000259.1	230	436	-	WP_005391765.1	yaep	DX71_RS0118825	N
GCF_000490295.1		NZ_AWJS01000091.1	9271	9516	-	WP_005460845.1	rof	DX66_RS0110730	N
GCF_000490295.1		NZ_AWJS01000264.1	208	414	-	WP_005391765.1	yaep	DX66_RS0119245	N
GCF_000490315.1		NZ_AWJT01000023.1	14857	15102	-	WP_005460845.1	rof	DX87_RS0104125	N
GCF_000490315.1		NZ_AWJT01000181.1	246	452	-	WP_005391765.1	yaep	DX87_RS0116245	N
GCF_000490335.1		NZ_AWJU01000102.1	1	158	-	WP_025508253.1	rof	DX72_RS0110955	N
GCF_000490335.1		NZ_AWJU01000270.1	6106	6312	+	WP_005391765.1	yaep	DX72_RS0118830	N
GCF_000490355.1		NZ_AWJV01000199.1	69	314	-	WP_020841653.1	rof	DX84_RS0118655	N
GCF_000490355.1		NZ_AWJV01000244.1	6085	6291	+	WP_005391765.1	yaep	DX84_RS0120235	N
GCF_000490375.1		NZ_AWJW01000087.1	8216	8461	+	WP_005460845.1	rof	DX75_RS0112720	N
GCF_000490375.1		NZ_AWJW01000236.1	248	454	-	WP_020835463.1	yaep	DX75_RS0120425	N
GCF_000490395.1		NZ_AWJX01000213.1	5465	5710	+	WP_005460845.1	rof	DX85_RS0118840	N
GCF_000490395.1		NZ_AWJX01000258.1	179	385	-	WP_005391765.1	yaep	DX85_RS0120365	N
GCF_000490415.1		NZ_AWJY01000138.1	11647	11892	+	WP_005460845.1	rof	DX70_RS0116720	N
GCF_000490415.1		NZ_AWJY01000228.1	235	441	-	WP_005391765.1	yaep	DX70_RS0120540	N
GCF_000490445.1		NZ_AWKA01000006.1	29671	29916	+	WP_005460845.1	rof	DX74_RS0101990	N
GCF_000490445.1		NZ_AWKA01000232.1	4774	4980	+	WP_005391765.1	yaep	DX74_RS0121925	N
GCF_000490465.1		NZ_AWKB01000004.1	29620	29865	+	WP_005460845.1	rof	DX90_RS0101565	N
GCF_000490465.1		NZ_AWKB01000115.1	14646	14852	+	WP_005391765.1	yaep	DX90_RS0115730	N
GCF_000490485.1		NZ_AWKC01000001.1	89520	89765	-	WP_005460845.1	rof	DX77_RS0100465	N
GCF_000490485.1		NZ_AWKC01000135.1	11863	12069	+	WP_005391765.1	yaep	DX77_RS0118375	N
GCF_000490515.1		NZ_AWKE01000023.1	14444	14689	-	WP_005460845.1	rof	DX80_RS0104340	N
GCF_000490515.1		NZ_AWKE01000176.1	9191	9397	+	WP_005391765.1	yaep	DX80_RS0116280	N
GCF_000490535.1		NZ_AWKF01000006.1	44930	45175	-	WP_005460845.1	rof	DX78_RS0101365	N
GCF_000490535.1		NZ_AWKF01000001.1	246	452	-	WP_005391765.1	yaep	DX78_RS0100010	N
GCF_000490555.1		NZ_AWKG01000039.1	33428	33673	+	WP_005460845.1	rof	DX79_RS0110005	N
GCF_000490555.1		NZ_AWKG01000086.1	266	472	-	WP_005391765.1	yaep	DX79_RS0115770	N
GCF_000490575.1		NZ_AWKH01000033.1	33464	33709	+	WP_005460845.1	rof	DX83_RS0108350	N
GCF_000490575.1		NZ_AWKH01000022.1	34848	35054	-	WP_005391765.1	yaep	DX83_RS0106290	N
GCF_000490595.1		NZ_AWKI01000018.1	28677	28922	-	WP_005460845.1	rof	DX88_RS0105090	N
GCF_000490595.1		NZ_AWKI01000004.1	3833	4039	-	WP_005391765.1	yaep	DX88_RS0101150	N
GCF_000490615.1		NZ_AWKJ01000033.1	22159	22404	+	WP_005460845.1	rof	DX93_RS0107810	N
GCF_000490615.1		NZ_AWKJ01000191.1	2986	3192	+	WP_005391765.1	yaep	DX93_RS0121345	N
GCF_000490635.1		NZ_AWKK01000007.1	32803	33048	-	WP_005460845.1	rof	DX91_RS0101795	N
GCF_000490635.1		NZ_AWKK01000026.1	35096	35302	+	WP_005391765.1	yaep	DX91_RS0105395	N
GCF_000490655.1		NZ_AWKL01000025.1	28710	28955	+	WP_005460845.1	rof	DY02_RS0106145	N
GCF_000490655.1		NZ_AWKL01000188.1	8007	8213	+	WP_005391765.1	yaep	DY02_RS0119775	N
GCF_000490675.1		NZ_AWKM01000031.1	9278	9523	-	WP_005460845.1	rof	DX96_RS0105080	N
GCF_000490675.1		NZ_AWKM01000265.1	6117	6323	+	WP_005391765.1	yaep	DX96_RS0119700	N
GCF_000490695.1		NZ_AWKN01000024.1	9280	9525	-	WP_005460845.1	rof	DX92_RS0105790	N
GCF_000490695.1		NZ_AWKN01000017.1	246	452	-	WP_005391765.1	yaep	DX92_RS0104420	N
GCF_000490715.1		NZ_AWKO01000004.1	51841	52086	-	WP_005460845.1	rof	DX94_RS0101200	N
GCF_000490715.1		NZ_AWKO01000252.1	6131	6337	+	WP_005391765.1	yaep	DX94_RS0120925	N
GCF_000490735.1		NZ_AWKP01000022.1	9292	9537	-	WP_005460845.1	rof	DY00_RS05755	N
GCF_000490735.1		NZ_AWKP01000195.1	246	452	-	WP_005391765.1	yaep	DY00_RS20470	N
GCF_000490755.1		NZ_AWKQ01000027.1	9262	9507	-	WP_005460845.1	rof	DX95_RS0104165	N
GCF_000490755.1		NZ_AWKQ01000274.1	6111	6317	+	WP_005391765.1	yaep	DX95_RS0118865	N
GCF_000490775.1		NZ_AWKR01000007.1	29620	29865	+	WP_005460845.1	rof	DX98_RS0101385	N
GCF_000490775.1		NZ_AWKR01000281.1	6133	6339	+	WP_005391765.1	yaep	DX98_RS0119190	N
GCF_000490795.1		NZ_AWKS01000011.1	9289	9534	-	WP_005460845.1	rof	DX97_RS0102775	N
GCF_000490795.1		NZ_AWKS01000258.1	241	447	-	WP_005391765.1	yaep	DX97_RS0121900	N
GCF_000490815.1		NZ_AWKT01000022.1	33433	33678	+	WP_005460845.1	rof	DY01_RS0106525	N
GCF_000490815.1		NZ_AWKT01000178.1	244	450	-	WP_005391765.1	yaep	DY01_RS0120695	N
GCF_000490835.1		NZ_AWKU01000021.1	10533	10778	-	WP_005460845.1	rof	DY06_RS0106040	N
GCF_000490835.1		NZ_AWKU01000054.1	183	389	-	WP_005391765.1	yaep	DY06_RS0111675	N
GCF_000490855.1		NZ_AWKV01000014.1	29612	29857	+	WP_005460845.1	rof	DY10_RS0102550	N
GCF_000490855.1		NZ_AWKV01000322.1	4670	4876	+	WP_005391765.1	yaep	DY10_RS0120980	N
GCF_000490875.1		NZ_AWKW01000032.1	29642	29887	+	WP_005460845.1	rof	DX99_RS0108305	N
GCF_000490875.1		NZ_AWKW01000005.1	71919	72125	+	WP_005391765.1	yaep	DX99_RS0102140	N
GCF_000490895.1		NZ_AWKX01000022.1	29624	29869	+	WP_005460845.1	rof	DY04_RS0104640	N
GCF_000490895.1		NZ_AWKX01000058.1	24926	25132	+	WP_005391765.1	yaep	DY04_RS0109840	N
GCF_000490915.1		NZ_AWKY01000011.1	8090	8335	-	WP_005460845.1	rof	DY09_RS0103100	N
GCF_000490915.1		NZ_AWKY01000019.1	176	382	-	WP_005391765.1	yaep	DY09_RS0104745	N
GCF_000490935.1		NZ_AWKZ01000458.1	1035	1280	+	WP_005460845.1	rof	DY03_RS0123335	N
GCF_000490935.1		NZ_AWKZ01000372.1	230	436	-	WP_005391765.1	yaep	DY03_RS0122245	N
GCF_000490955.1		NZ_AWLA01000086.1	14919	15164	+	WP_005460845.1	rof	DY08_RS0112560	N
GCF_000490955.1		NZ_AWLA01000193.1	160	366	-	WP_005391765.1	yaep	DY08_RS0119190	N
GCF_000490975.1		NZ_AWLB01000143.1	9227	9472	-	WP_005460845.1	rof	DY11_RS0114220	N
GCF_000490975.1		NZ_AWLB01000348.1	241	447	-	WP_005391765.1	yaep	DY11_RS0121350	N
GCF_000490995.1		NZ_AWLC01000233.1	4769	5014	-	WP_005460845.1	rof	DY12_RS0121515	N
GCF_000490995.1		NZ_AWLC01000012.1	45481	45687	+	WP_005391765.1	yaep	DY12_RS0103135	N
GCF_000491015.1		NZ_AWLD01000035.1	29636	29881	+	WP_005460845.1	rof	DY14_RS0107555	N
GCF_000491015.1		NZ_AWLD01000303.1	1964	2170	+	WP_005391765.1	yaep	DY14_RS0123230	N
GCF_000491035.1		NZ_AWLE01000060.1	18241	18398	+	WP_025508253.1	rof	DY15_RS0107825	N
GCF_000491035.1		NZ_AWLE01000201.1	252	458	-	WP_029844209.1	yaep	DY15_RS0115900	N
GCF_000491055.1		NZ_AWLF01000066.1	4749	4994	-	WP_005460845.1	rof	DY13_RS0111950	N
GCF_000491055.1		NZ_AWLF01000064.1	7578	7784	+	WP_005391765.1	yaep	DY13_RS0111725	N
GCF_000491075.1		NZ_AWLG01000046.1	10684	10929	+	WP_005460845.1	rof	DY16_RS0108665	N
GCF_000491075.1		NZ_AWLG01000178.1	9190	9396	+	WP_005391765.1	yaep	DY16_RS0118775	N
GCF_000491095.1		NZ_AWLH01000032.1	4770	5015	-	WP_005460845.1	rof	DY17_RS0105110	N
GCF_000491095.1		NZ_AWLH01000020.1	29289	29495	+	WP_005391765.1	yaep	DY17_RS0103690	N
GCF_000491115.1		NZ_AWLI01000003.1	83871	84116	-	WP_005460845.1	rof	DY19_RS0101570	N
GCF_000491115.1		NZ_AWLI01000017.1	246	452	-	WP_005391765.1	yaep	DY19_RS0106375	N
GCF_000491135.1		NZ_AWLJ01000297.1	4770	5015	-	WP_005460845.1	rof	DY22_RS0121515	N
GCF_000491135.1		NZ_AWLJ01000134.1	11944	12150	+	WP_005391765.1	yaep	DY22_RS0114205	N
GCF_000491155.1		NZ_AWLK01000030.1	2878	3123	-	WP_005460845.1	rof	DY18_RS0104745	N
GCF_000491155.1		NZ_AWLK01000002.1	50054	50260	+	WP_020835463.1	yaep	DY18_RS0100500	N
GCF_000491175.1		NZ_AWLL01000040.1	28833	28990	+	WP_025508253.1	rof	DY21_RS0107340	N
GCF_000491175.1		NZ_AWLL01000170.1	244	450	-	WP_005391765.1	yaep	DY21_RS0117230	N
GCF_000491195.1		NZ_AWLM01000168.1	9266	9511	-	WP_005460845.1	rof	DY20_RS0116355	N
GCF_000491195.1		NZ_AWLM01000371.1	3011	3217	+	WP_020835463.1	yaep	DY20_RS0122690	N
GCF_000491215.1		NZ_AWLN01000158.1	56	301	-	WP_005460845.1	rof	DY25_RS0117700	N
GCF_000491215.1		NZ_AWLN01000251.1	6112	6318	+	WP_005391765.1	yaep	DY25_RS0121550	N
GCF_000491235.1		NZ_AWLO01000075.1	10495	10740	-	WP_029798148.1	rof	DY23_RS0112385	N
GCF_000491235.1		NZ_AWLO01000213.1	6110	6316	+	WP_020835463.1	yaep	DY23_RS0120450	N
GCF_000491255.1		NZ_AWLP01000624.1	1	158	-	WP_025508253.1	rof	DY27_RS0123995	N
GCF_000491255.1		NZ_AWLP01000288.1	6117	6323	+	WP_005391765.1	yaep	DY27_RS0118050	N
GCF_000491275.1		NZ_AWLQ01000142.1	12417	12662	+	WP_005460845.1	rof	DY26_RS0116345	N
GCF_000491275.1		NZ_AWLQ01000009.1	230	436	-	WP_020835463.1	yaep	DY26_RS0102475	N
GCF_000491295.1		NZ_AWLR01000023.1	14442	14687	-	WP_005460845.1	rof	DY24_RS0103555	N
GCF_000491295.1		NZ_AWLR01000271.1	243	449	-	WP_020835463.1	yaep	DY24_RS0118515	N
GCF_000491315.1		NZ_AWLS01000246.1	4981	5226	-	WP_005460845.1	rof	DY32_RS0118345	N
GCF_000491315.1		NZ_AWLS01000298.1	183	389	-	WP_005391765.1	yaep	DY32_RS0119825	N
GCF_000491335.1		NZ_AWLT01000522.1	1	158	-	WP_025508253.1	rof	DY33_RS0124070	N
GCF_000491335.1		NZ_AWLT01000262.1	245	451	-	WP_005391765.1	yaep	DY33_RS0119010	N
GCF_000491355.1		NZ_AWLU01000048.1	8527	8772	-	WP_005460845.1	rof	DY31_RS0106740	N
GCF_000491355.1		NZ_AWLU01000183.1	248	454	-	WP_005391765.1	yaep	DY31_RS0115980	N
GCF_000491375.1		NZ_AWLV01000009.1	40566	40811	+	WP_029846120.1	rof	DY29_RS0102815	N
GCF_000491375.1		NZ_AWLV01000002.1	91201	91407	+	WP_005391765.1	yaep	DY29_RS0100905	N
GCF_000491395.1		NZ_AWLW01000109.1	2284	2529	-	WP_025553211.1	rof	DY37_RS0110915	N
GCF_000491395.1		NZ_AWLW01000001.1	61250	61456	+	WP_005391765.1	yaep	DY37_RS0100290	N
GCF_000491415.1		NZ_AWLX01000020.1	9300	9545	-	WP_005460845.1	rof	DY34_RS0102795	N
GCF_000491415.1		NZ_AWLX01000016.1	1527	1733	+	WP_005391765.1	yaep	DY34_RS0102260	N
GCF_000491435.1		NZ_AWLY01000007.1	25055	25300	+	WP_005460845.1	rof	DY36_RS0101485	N
GCF_000491435.1		NZ_AWLY01000261.1	836	1042	-	WP_005391765.1	yaep	DY36_RS0118215	N
GCF_000491455.1		NZ_AWLZ01000065.1	9283	9528	-	WP_005460845.1	rof	DY30_RS0109900	N
GCF_000491455.1		NZ_AWLZ01000237.1	164	370	-	WP_020835463.1	yaep	DY30_RS0120845	N
GCF_000491475.1		NZ_AWMA01000067.1	12426	12671	+	WP_005460845.1	rof	DY28_RS0111285	N
GCF_000491475.1		NZ_AWMA01000227.1	6111	6317	+	WP_020835463.1	yaep	DY28_RS0120800	N
GCF_000491495.1		NZ_AWMB01000019.1	2892	3137	-	WP_005460845.1	rof	DY35_RS0105175	N
GCF_000491495.1		NZ_AWMB01000011.1	47014	47220	+	WP_020835463.1	yaep	DY35_RS0103610	N
GCF_000491515.1		NZ_AWMC01000005.1	51778	52023	-	WP_005460845.1	rof	DY38_RS0102030	N
GCF_000491515.1		NZ_AWMC01000004.1	85808	86014	+	WP_020835463.1	yaep	DY38_RS0101765	N
GCF_000491535.1		NZ_AWMD01000340.1	1417	1662	+	WP_005460845.1	rof	DY40_RS0120360	N
GCF_000491535.1		NZ_AWMD01000154.1	6270	6476	+	WP_020835463.1	yaep	DY40_RS0113770	N
GCF_000491555.1		NZ_AWME01000004.1	25048	25293	+	WP_005460845.1	rof	DY41_RS0101625	N
GCF_000491555.1		NZ_AWME01000154.1	251	457	-	WP_015297151.1	yaep	DY41_RS0121025	N
GCF_000491575.1		NZ_AWMF01000022.1	29632	29877	+	WP_005460845.1	rof	DY39_RS0105255	N
GCF_000491575.1		NZ_AWMF01000195.1	248	454	-	WP_015297151.1	yaep	DY39_RS0120265	N
GCF_000491595.1		NZ_AWMG01000101.1	1391	1636	+	WP_005460845.1	rof	DY44_RS0115065	N
GCF_000491595.1		NZ_AWMG01000248.1	246	452	-	WP_005391765.1	yaep	DY44_RS0121780	N
GCF_000491615.1		NZ_AWMH01000069.1	9299	9544	-	WP_005460845.1	rof	DY43_RS0114780	N
GCF_000491615.1		NZ_AWMH01000001.1	100367	100573	-	WP_005391765.1	yaep	DY43_RS0100465	N
GCF_000491635.1		NZ_AWMI01000003.1	14708	14953	+	WP_005460845.1	rof	DY46_RS0100915	N
GCF_000491635.1		NZ_AWMI01000206.1	4677	4883	-	WP_020835463.1	yaep	DY46_RS0120195	N
GCF_000491655.1		NZ_AWMJ01000029.1	15464	15709	-	WP_005460845.1	rof	DY42_RS0106615	N
GCF_000491655.1		NZ_AWMJ01000164.1	4689	4895	-	WP_020835463.1	yaep	DY42_RS0118645	N
GCF_000491675.1		NZ_AWMK01000029.1	35463	35708	+	WP_005460845.1	rof	DY45_RS0108495	N
GCF_000491675.1		NZ_AWMK01000024.1	248	454	-	WP_005391765.1	yaep	DY45_RS0107355	N
GCF_000491695.1		NZ_AWML01000084.1	12429	12674	+	WP_005460845.1	rof	DY53_RS0113130	N
GCF_000491695.1		NZ_AWML01000001.1	71926	72132	+	WP_005391765.1	yaep	DY53_RS0100375	N
GCF_000491715.1		NZ_AWMM01000029.1	9276	9521	-	WP_005460845.1	rof	DY50_RS0104650	N
GCF_000491715.1		NZ_AWMM01000100.1	9564	9770	-	WP_020835463.1	yaep	DY50_RS0111240	N
GCF_000491735.1		NZ_AWMN01000012.1	41035	41280	+	WP_005460845.1	rof	DY47_RS0104910	N
GCF_000491735.1		NZ_AWMN01000001.1	34846	35052	-	WP_020835463.1	yaep	DY47_RS0100190	N
GCF_000491755.1		NZ_AWMO01000024.1	8520	8765	-	WP_005460845.1	rof	DY49_RS0105625	N
GCF_000491755.1		NZ_AWMO01000059.1	6272	6478	+	WP_005391765.1	yaep	DY49_RS0110755	N
GCF_000491775.1		NZ_AWMP01000067.1	8488	8733	-	WP_005460845.1	rof	DY59_RS0114185	N
GCF_000491775.1		NZ_AWMP01000003.1	73626	73832	+	WP_005391765.1	yaep	DY59_RS0101440	N
GCF_000491795.1		NZ_AWMQ01000021.1	10436	10681	+	WP_005460845.1	rof	DY51_RS0104385	N
GCF_000491795.1		NZ_AWMQ01000277.1	235	441	-	WP_005391765.1	yaep	DY51_RS0122600	N
GCF_000491815.1		NZ_AWMR01000038.1	9283	9528	-	WP_029798148.1	rof	DY57_RS0105875	N
GCF_000491815.1		NZ_AWMR01000267.1	242	448	-	WP_005391765.1	yaep	DY57_RS0119635	N
GCF_000491835.1		NZ_AWMS01000004.1	51812	52057	-	WP_005460845.1	rof	DY52_RS0102115	N
GCF_000491835.1		NZ_AWMS01000034.1	8000	8206	+	WP_005391765.1	yaep	DY52_RS0109745	N
GCF_000491855.1		NZ_AWMT01000022.1	29636	29881	+	WP_029798148.1	rof	DY48_RS0104080	N
GCF_000491855.1		NZ_AWMT01000172.1	4667	4873	-	WP_005391765.1	yaep	DY48_RS0116190	N
GCF_000491875.1		NZ_AWMU01000054.1	12425	12670	+	WP_005460845.1	rof	DY54_RS0108135	N
GCF_000491875.1		NZ_AWMU01000255.1	6126	6332	+	WP_005391765.1	yaep	DY54_RS0120525	N
GCF_000491895.1		NZ_AWMV01000044.1	14473	14718	-	WP_005460845.1	rof	DY56_RS0107330	N
GCF_000491895.1		NZ_AWMV01000040.1	20805	21011	-	WP_005391765.1	yaep	DY56_RS0106835	N
GCF_000491915.1		NZ_AWMW01000105.1	15577	15822	-	WP_005460845.1	rof	DY58_RS0117405	N
GCF_000491915.1		NZ_AWMW01000012.1	246	452	-	WP_005391765.1	yaep	DY58_RS0104130	N
GCF_000491935.1		NZ_AWMX01000004.1	29629	29874	+	WP_005460845.1	rof	DY55_RS0101095	N
GCF_000491935.1		NZ_AWMX01000247.1	244	450	-	WP_005391765.1	yaep	DY55_RS0120475	N
GCF_000491955.1		NZ_AWMY01000001.1	33457	33702	+	WP_005460845.1	rof	DY64_RS0100175	N
GCF_000491955.1		NZ_AWMY01000298.1	252	458	-	WP_005391765.1	yaep	DY64_RS0123850	N
GCF_000491975.1		NZ_AWMZ01000005.1	29192	29437	-	WP_005460845.1	rof	DY61_RS0101380	N
GCF_000491975.1		NZ_AWMZ01000201.1	7967	8173	+	WP_005391765.1	yaep	DY61_RS0119350	N
GCF_000491995.1		NZ_AWNA01000057.1	10512	10757	-	WP_005460845.1	rof	DY63_RS0110610	N
GCF_000491995.1		NZ_AWNA01000016.1	252	458	-	WP_005391765.1	yaep	DY63_RS0104055	N
GCF_000492015.1		NZ_AWNB01000003.1	51847	52092	-	WP_005460845.1	rof	DY67_RS0101260	N
GCF_000492015.1		NZ_AWNB01000054.1	250	456	-	WP_005391765.1	yaep	DY67_RS0110845	N
GCF_000492035.1		NZ_AWNC01000168.1	9252	9497	-	WP_005460845.1	rof	DY66_RS0114470	N
GCF_000492035.1		NZ_AWNC01000274.1	6074	6280	+	WP_005391765.1	yaep	DY66_RS0118530	N
GCF_000492055.1		NZ_AWND01000053.1	5127	5372	+	WP_005460845.1	rof	DY65_RS0110150	N
GCF_000492055.1		NZ_AWND01000001.1	45471	45677	+	WP_005391765.1	yaep	DY65_RS0100225	N
GCF_000492075.1		NZ_AWNE01000004.1	32842	33087	-	WP_005460845.1	rof	DY71_RS0101275	N
GCF_000492075.1		NZ_AWNE01000002.1	44683	44889	+	WP_005391765.1	yaep	DY71_RS0100615	N
GCF_000492095.1		NZ_AWNF01000010.1	17500	17745	-	WP_005460845.1	rof	DY68_RS0102990	N
GCF_000492095.1		NZ_AWNF01000241.1	4623	4829	+	WP_005391765.1	yaep	DY68_RS0121530	N
GCF_000493225.1		NZ_AWJZ01000058.1	12429	12674	+	WP_005460845.1	rof	DY72_RS0109255	N
GCF_000493225.1		NZ_AWJZ01000108.1	7537	7743	-	WP_005391765.1	yaep	DY72_RS0113565	N
GCF_000493315.1		NZ_AYKI01000011.1	33259	33504	-	WP_005447321.1	rof	DY70_RS0105875	N
GCF_000493315.1		NZ_AYKI01000048.1	331832	332038	-	WP_005446221.1	yaep	DY70_RS0123890	N
GCF_000493715.1		NZ_AWKD01000003.1	51834	52079	-	WP_005460845.1	rof	DY74_RS0101165	N
GCF_000493715.1		NZ_AWKD01000002.1	14408	14614	-	WP_005391765.1	yaep	DY74_RS0100540	N
GCF_000500105.2		NZ_KI549246.1	522573	522818	-	WP_005460845.1	rof	D021_RS16805	N
GCF_000500105.2		NZ_KI549235.1	486754	486960	+	WP_005391765.1	yaep	D021_RS13385	N
GCF_000500365.1		NZ_AXNK01000004.1	401248	401493	-	WP_005460845.1	rof	T240_RS0101890	N
GCF_000500365.1		NZ_AXNK01000026.1	90675	90881	+	WP_005391765.1	yaep	T240_RS0106975	N
GCF_000500405.1		NZ_AXNM01000023.1	41079	41324	+	WP_005460845.1	rof	T242_RS0104600	N
GCF_000500405.1		NZ_AXNM01000042.1	227646	227852	+	WP_005391765.1	yaep	T242_RS0112645	N
GCF_000500425.1		NZ_AXNN01000048.1	40996	41241	+	WP_005460845.1	rof	T243_RS0119465	N
GCF_000500425.1		NZ_AXNN01000024.1	144672	144878	+	WP_005391765.1	yaep	T243_RS0104930	N
GCF_000500485.1		NZ_AXNR01000086.1	41079	41324	+	WP_005460845.1	rof	T247_RS0117005	N
GCF_000500485.1		NZ_AXNR01000001.1	71871	72077	+	WP_005391765.1	yaep	T247_RS0100370	N
GCF_000500505.1		NZ_AXNJ01000021.1	401236	401481	-	WP_005460845.1	rof	T239_RS0104335	N
GCF_000500505.1		NZ_AXNJ01000045.1	240367	240573	-	WP_005391765.1	yaep	T239_RS0112740	N
GCF_000500525.1		NZ_AXNQ01000078.1	406804	407049	-	WP_005460845.1	rof	T246_RS0123925	N
GCF_000500525.1		NZ_AXNQ01000030.1	210307	210513	-	WP_005391765.1	yaep	T246_RS0108900	N
GCF_000500545.1		NZ_AXNS01000023.1	507150	507395	-	WP_005460845.1	rof	T248_RS0105675	N
GCF_000500545.1		NZ_AXNS01000031.1	146369	146575	+	WP_005391765.1	yaep	T248_RS0107235	N
GCF_000500675.1		NZ_AYNM01000124.1	162734	162979	+	WP_000253074.1	rof	U854_RS0108875	N
GCF_000500675.1		NZ_AYNM01000083.1	262	465	-	WP_000870111.1	yaep	U854_RS0106515	N
GCF_000500695.1		NZ_AYNN01000142.1	21205	21450	+	WP_000253074.1	rof	U855_RS0116155	N
GCF_000500695.1		NZ_AYNN01000001.1	15797	16000	+	WP_000870111.1	yaep	U855_RS0100095	N
GCF_000500715.1		NZ_AYNL01000053.1	62019	62264	-	WP_000253074.1	rof	U853_RS0106130	N
GCF_000500715.1		NZ_AYNL01000171.1	323	526	-	WP_000870111.1	yaep	U853_RS0117560	N
GCF_000500735.1		NZ_AYOM01000076.1	21185	21430	+	WP_000253074.1	rof	V436_RS0104175	N
GCF_000500735.1		NZ_AYOM01000092.1	17669	17872	+	WP_000870111.1	yaep	V436_RS0107860	N
GCF_000500755.2		NZ_KI601394.1	41323	41568	+	WP_005460845.1	rof	D022_RS14705	N
GCF_000500755.2		NZ_KI601383.1	475933	476139	+	WP_005391765.1	yaep	D022_RS13260	N
GCF_000509205.1		NZ_DF196821.1	812615	812857	-	WP_023935024.1	rof	PLEI_RS18920	N
GCF_000509205.1		NZ_DF196819.1	1016785	1016991	+	WP_023933378.1	yaep	PLEI_RS11540	N
GCF_000510585.2		NZ_KI783111.1	534714	534959	-	WP_021452787.1	rof	D041_RS08280	N
GCF_000510585.2		NZ_KI783155.1	325298	325504	-	WP_005391765.1	yaep	D041_RS20220	N
GCF_000510605.2		NZ_KI783225.1	41040	41285	+	WP_005460845.1	rof	D029_RS14355	N
GCF_000510605.2		NZ_KI783206.1	72265	72471	+	WP_020835463.1	yaep	D029_RS04480	N
GCF_000516875.2		NZ_KI911846.1	41215	41460	+	WP_005460845.1	rof	D033_RS10670	N
GCF_000516875.2		NZ_KI911890.1	240315	240521	-	WP_005391765.1	yaep	D033_RS20605	N
GCF_000518145.1		NZ_JADA01000016.1	94396	94641	+	WP_000253074.1	rof	T430_RS0107915	N
GCF_000518145.1		NZ_JADA01000025.1	26934	27137	-	WP_000870111.1	yaep	T430_RS0111490	N
GCF_000519365.2		NZ_KI912681.1	538654	538899	-	WP_005460845.1	rof	D026_RS02345	N
GCF_000519365.2		NZ_KI912737.1	71932	72138	+	WP_005391765.1	yaep	D026_RS19330	N
GCF_000519385.2		NZ_KI912800.1	36853	37098	+	WP_005460845.1	rof	D028_RS14300	N
GCF_000519385.2		NZ_KI912822.1	71935	72141	+	WP_020835463.1	yaep	D028_RS18625	N
GCF_000519405.2		NZ_KI912883.1	41323	41568	+	WP_005460845.1	rof	D023_RS14380	N
GCF_000519405.2		NZ_KI912872.1	243099	243305	-	WP_005391765.1	yaep	D023_RS11805	N
GCF_000521825.2		NZ_KI929137.1	540816	541061	-	WP_005460845.1	rof	D037_RS05715	N
GCF_000521825.2		NZ_KI929136.1	501985	502191	+	WP_005391765.1	yaep	D037_RS02285	N
GCF_000522005.2		NZ_KI929278.1	42087	42332	+	WP_005460845.1	rof	D039_RS03395	N
GCF_000522005.2		NZ_KI929345.1	195866	196072	-	WP_005391765.1	yaep	D039_RS22775	N
GCF_000522025.2		NZ_KI929379.1	539569	539814	-	WP_005460845.1	rof	D038_RS05360	N
GCF_000522025.2		NZ_KI929426.1	240839	241045	-	WP_005391765.1	yaep	D038_RS18705	N
GCF_000522045.2		NZ_KI929504.1	41325	41570	+	WP_005460845.1	rof	D020_RS14270	N
GCF_000522045.2		NZ_KI929537.1	72456	72662	+	WP_005391765.1	yaep	D020_RS20520	N
GCF_000522065.2		NZ_KI929549.1	539371	539616	-	WP_005460845.1	rof	D034_RS02345	N
GCF_000522065.2		NZ_KI929572.1	71922	72128	+	WP_005391765.1	yaep	D034_RS10705	N
GCF_000524535.2		NZ_KI965784.1	41475	41720	+	WP_005460845.1	rof	D027_RS03225	N
GCF_000524535.2		NZ_KI965817.1	232428	232634	+	WP_005391765.1	yaep	D027_RS15820	N
GCF_000525005.2		NZ_KI965910.1	539354	539599	-	WP_005460845.1	rof	D044_RS05330	N
GCF_000525005.2		NZ_KI965980.1	71958	72164	+	WP_005391765.1	yaep	D044_RS21310	N
GCF_000558885.2		NZ_KK019405.1	41163	41408	+	WP_005460845.1	rof	D032_RS00205	N
GCF_000558885.2		NZ_KK019441.1	71958	72164	+	WP_005391765.1	yaep	D032_RS17530	N
GCF_000558925.2		NZ_KK020572.1	38075	38320	+	WP_005460845.1	rof	D018_RS09015	N
GCF_000558925.2		NZ_KK020592.1	68827	69033	+	WP_020835463.1	yaep	D018_RS16165	N
GCF_000568495.1	II	NZ_CP007005.1	91759	92004	-	WP_005460845.1	rof	VPUCM_RS16535	N
GCF_000568495.1	I	NZ_CP007004.1	987439	987645	-	WP_005391765.1	yaep	VPUCM_RS04555	N
GCF_000569115.2		NZ_KK037927.1	162794	163039	+	WP_000253074.1	rof	VCPCS022_RS02585	N
GCF_000569115.2		NZ_KK037958.1	383	586	-	WP_000870111.1	yaep	VCPCS022_RS08360	N
GCF_000571915.2		NZ_KK042398.1	543670	543915	-	WP_005460845.1	rof	D043_RS05620	N
GCF_000571915.2		NZ_KK042431.1	236345	236551	+	WP_005391765.1	yaep	D043_RS16740	N
GCF_000591455.1		NZ_BAVF01000013.1	610333	610578	-	WP_005460845.1	rof	T1V_RS10680	N
GCF_000591455.1		NZ_BAVF01000032.1	240966	241172	-	WP_005391765.1	yaep	T1V_RS20440	N
GCF_000591495.1		NZ_BAVH01000003.1	41234	41479	+	WP_005460845.1	rof	T3V_RS00365	N
GCF_000591495.1		NZ_BAVH01000009.1	322734	322940	-	WP_005391765.1	yaep	T3V_RS16880	N
GCF_000591515.1		NZ_BAVI01000001.1	36768	37013	+	WP_005460845.1	rof	T4V_RS00195	N
GCF_000591515.1		NZ_BAVI01000013.1	72125	72331	+	WP_005391765.1	yaep	T4V_RS12755	N
GCF_000591555.1		NZ_BAVK01000002.1	41017	41262	+	WP_005460845.1	rof	T6V_RS02620	N
GCF_000591555.1		NZ_BAVK01000012.1	73782	73988	+	WP_020835463.1	yaep	T6V_RS16185	N
GCF_000593285.2		NZ_KK081656.1	540166	540411	-	WP_005460845.1	rof	D031_RS05375	N
GCF_000593285.2		NZ_KK081689.1	233566	233772	+	WP_005391765.1	yaep	D031_RS15760	N
GCF_000593305.2		NZ_KK081749.1	41269	41514	+	WP_005460845.1	rof	D050_RS00210	N
GCF_000593305.2		NZ_KK081771.1	210862	211068	+	WP_005391765.1	yaep	D050_RS11100	N
GCF_000593325.2		NZ_KK081941.1	41128	41373	+	WP_005460845.1	rof	D048_RS22440	N
GCF_000593325.2		NZ_KK081882.1	147507	147713	+	WP_005391765.1	yaep	D048_RS14475	N
GCF_000593345.2		NZ_KK081942.1	41699	41944	+	WP_005460845.1	rof	D049_RS00225	N
GCF_000593345.2		NZ_KK081976.1	245559	245765	-	WP_005391765.1	yaep	D049_RS20715	N
GCF_000593365.2		NZ_KK082021.1	74562	74807	-	WP_005460845.1	rof	D047_RS07165	N
GCF_000593365.2		NZ_KK082052.1	147332	147538	+	WP_005391765.1	yaep	D047_RS16675	N
GCF_000613045.3		NZ_LN794353.1	1009982	1010227	-	WP_036791908.1	rof	PPBDW_RS19790	N
GCF_000613045.3		NZ_LN794352.1	691981	692184	-	WP_036793444.1	yaep	PPBDW_RS03515	N
GCF_000621165.1		NZ_JHZA01000001.1	500222	500479	-	WP_028021801.1	rof	Q365_RS0102185	N
GCF_000621165.1		NZ_JHZA01000021.1	7189	7395	+	WP_028024327.1	yaep	Q365_RS0116170	N
GCF_000621645.1		NZ_JHXR01000002.1	163135	163380	+	WP_000253074.1	rof	T411_RS0102670	N
GCF_000621645.1		NZ_JHXR01000029.1	36641	36844	+	WP_000870111.1	yaep	T411_RS0113860	N
GCF_000695685.1		NZ_JFFR01000002.1	267689	267937	+	WP_032548944.1	rof	VFDL14_RS21380	N
GCF_000695685.1		NZ_JFFR01000023.1	223138	223341	-	WP_032551682.1	yaep	VFDL14_RS09665	N
GCF_000701045.2		NZ_JFFP02000031.1	2456	2701	-	WP_005460845.1	rof	CFSAN001595_RS23995	N
GCF_000701045.2		NZ_JFFP02000001.1	241903	242109	-	WP_015297151.1	yaep	CFSAN001595_RS01075	N
GCF_000707585.2		NZ_JNUD02000027.1	420346	420591	-	WP_005460845.1	rof	EN04_RS19435	N
GCF_000707585.2		NZ_JNUD02000026.1	62620	62826	-	WP_005391765.1	yaep	EN04_RS17125	N
GCF_000707605.2		NZ_JNUE02000020.1	36891	37136	+	WP_005460845.1	rof	EM58_RS16360	N
GCF_000707605.2		NZ_JNUE02000002.1	71899	72105	+	WP_020835463.1	yaep	EM58_RS01470	N
GCF_000710155.1		NZ_JNEW01000035.1	164857	165102	+	WP_000253074.1	rof	M234_RS01925	N
GCF_000710155.1		NZ_JNEW01000010.1	62681	62884	-	WP_000870111.1	yaep	M234_RS13650	N
GCF_000723485.1		NZ_LK054223.1	4950623	4950889	+	WP_022589451.1	rof	MADA3029_RS22475	N
GCF_000723485.1		NZ_LK054223.1	334816	335022	+	WP_004401622.1	yaep	MADA3029_RS01550	N
GCF_000723605.1		NZ_LK391967.1	3848989	3849255	-	WP_022589451.1	rof	VIBNIWN13_RS17120	N
GCF_000723605.1		NZ_LK391967.1	3037250	3037456	+	WP_022549882.1	yaep	VIBNIWN13_RS13455	N
GCF_000723765.1		NZ_LK391965.1	968986	969252	-	WP_022589451.1	rof	VIBNISON1_RS04480	N
GCF_000723765.1		NZ_LK391965.1	5441316	5441522	+	WP_004401622.1	yaep	VIBNISON1_RS24535	N
GCF_000723805.1		NZ_LK391963.1	732174	732440	-	WP_022589451.1	rof	VIBNISO65_RS03155	N
GCF_000723805.1		NZ_LK391963.1	1485191	1485397	-	WP_022594670.1	yaep	VIBNISO65_RS06525	N
GCF_000733315.1		NZ_JPJA01000088.1	384498	384743	+	WP_038228482.1	rof	HW45_RS17290	N
GCF_000733315.1		NZ_JPJA01000092.1	394920	395126	-	WP_006075713.1	yaep	HW45_RS20235	N
GCF_000740015.1		NZ_BBJY01000006.1	245504	245749	+	WP_042483351.1	rof	VDI01S_RS08390	N
GCF_000740015.1		NZ_BBJY01000020.1	39669	39875	+	WP_042488988.1	yaep	VDI01S_RS18110	N
GCF_000740665.1		NZ_JPQB01000005.1	377823	378077	+	WP_038158321.1	rof	IX95_RS07400	N
GCF_000740665.1		NZ_JPQB01000003.1	163854	164060	-	WP_038156559.1	yaep	IX95_RS02640	N
GCF_000742455.1		NZ_JPIL01000022.1	32564	32809	+	WP_033907200.1	rof	IJ23_RS20360	N
GCF_000742455.1		NZ_JPIL01000003.1	59290	59499	+	WP_033905529.1	yaep	IJ23_RS04250	N
GCF_000746665.1	II	NZ_CP009262.1	1576706	1576954	+	WP_011081882.1	rof	VV93_RS22105	N
GCF_000746665.1	I	NZ_CP009261.1	2510272	2510475	+	WP_011079742.1	yaep	VV93_RS11565	N
GCF_000754645.1		NZ_JQHW01000064.1	5377	5628	+	WP_032080594.1	rof	VF560_RS0106505	N
GCF_000754645.1		NZ_JQHW01000062.1	48471	48674	+	WP_020431399.1	yaep	VF560_RS0106180	N
GCF_000763535.1	II	NZ_CP009265.1	290642	290896	-	WP_038158321.1	rof	JV59_RS17465	N
GCF_000763535.1	I	NZ_CP009264.1	2472344	2472550	+	WP_006959610.1	yaep	JV59_RS11575	N
GCF_000765415.1	II	NZ_CP007635.1	601505	601750	+	WP_000253074.1	rof	EN18_RS17150	N
GCF_000765415.1	I	NZ_CP007634.1	409087	409290	-	WP_000870111.1	yaep	EN18_RS01820	N
GCF_000770115.1	II	NZ_CP009468.1	903978	904223	+	WP_069687890.1	rof	LA59_RS20690	N
GCF_000770115.1	I	NZ_CP009467.1	2980603	2980809	+	WP_005446221.1	yaep	LA59_RS13740	N
GCF_000772105.1	I	NZ_CP009354.1	1500712	1500957	+	WP_004748349.1	rof	IX91_RS06830	N
GCF_000772105.1	I	NZ_CP009354.1	839467	839673	-	WP_004742991.1	yaep	IX91_RS03870	N
GCF_000775725.1		NZ_JRWP01000038.1	66772	67038	+	WP_038191920.1	rof	NM06_RS15480	N
GCF_000775725.1		NZ_JRWP01000008.1	222923	223129	-	WP_005476399.1	yaep	NM06_RS08205	N
GCF_000783325.1		NZ_JRWM01000006.1	476371	476616	+	WP_038213933.1	rof	NL53_RS07685	N
GCF_000783325.1		NZ_JRWM01000017.1	209371	209577	-	WP_005476399.1	yaep	NL53_RS12420	N
GCF_000785575.1		NZ_JRWR01000001.1	463264	463509	+	WP_038134398.1	rof	NM09_RS02075	N
GCF_000785575.1		NZ_JRWR01000012.1	219670	219876	-	WP_005476399.1	yaep	NM09_RS15915	N
GCF_000786425.1	II	NZ_LK021129.1	1050135	1050380	+	WP_013868119.1	rof	VANGNB10_RS05000	N
GCF_000786425.1	I	NZ_LK021130.1	893071	893277	-	WP_010319078.1	yaep	VANGNB10_RS09735	N
GCF_000798995.1		NZ_JTLH01000003.1	123015	123260	+	WP_017045964.1	rof	L970_RS01250	N
GCF_000798995.1		NZ_JTLH01000019.1	39132	39338	+	WP_010319078.1	yaep	L970_RS07090	N
GCF_000801275.2	I	NC_022528.1	1116331	1116597	+	WP_022589451.1	rof	VIBNI_RS05035	N
GCF_000801275.2	I	NC_022528.1	652914	653120	-	WP_022549882.1	yaep	VIBNI_RS02920	N
GCF_000808615.1		NZ_JWLZ01000180.1	109406	109687	-	WP_039465706.1	rof	RJ45_RS18320	N
GCF_000808615.1		NZ_JWLZ01000035.1	14735	14941	+	WP_039458213.1	yaep	RJ45_RS03710	N
GCF_000812045.1		NZ_JRJX01000198.1	33352	33597	-	WP_000253074.1	rof	L986_RS15335	N
GCF_000812045.1		NZ_JRJX01000103.1	44420	44623	-	WP_000870111.1	yaep	L986_RS07575	N
GCF_000813305.1		NZ_BBQD01000005.1	40997	41242	+	WP_005460845.1	rof	VPA01S_RS05870	N
GCF_000813305.1		NZ_BBQD01000011.1	241017	241223	-	WP_005391765.1	yaep	VPA01S_RS13805	N
GCF_000817815.1		NZ_JPRD01000020.1	158156	158401	-	WP_020195115.1	rof	H735_RS13095	N
GCF_000817815.1		NZ_JPRD01000040.1	34974	35180	-	WP_005529380.1	yaep	H735_RS19570	N
GCF_000817825.1		NZ_JPRC01000027.1	54621	54866	+	WP_005434844.1	rof	M445_RS23775	N
GCF_000817825.1		NZ_JPRC01000004.1	144031	144237	+	WP_005529380.1	yaep	M445_RS05865	N
GCF_000818715.1		NZ_BBKZ01000052.1	57635	57880	+	WP_038880258.1	rof	TY66_RS20965	N
GCF_000818715.1		NZ_BBKZ01000022.1	254458	254664	-	WP_038864665.1	yaep	TY66_RS08075	N
GCF_000827885.1		NZ_JTKH01000024.1	857561	857809	-	WP_040992533.1	rof	OJ16_RS17480	N
GCF_000827885.1		NZ_JTKH01000023.1	91460	91663	+	WP_040991796.1	yaep	OJ16_RS12815	N
GCF_000829215.1	II	NZ_AP014525.1	914819	915064	+	WP_000253074.1	rof	MS6_RS18035	N
GCF_000829215.1	I	NZ_AP014524.1	786322	786525	-	WP_000870111.1	yaep	MS6_RS03700	N
GCF_000877405.1		NZ_AOOX01000073.1	63210	63455	-	WP_005460845.1	rof	H324_RS14705	N
GCF_000877405.1		NZ_AOOX01000001.1	333224	333430	-	WP_005391765.1	yaep	H324_RS01610	N
GCF_000877415.2		NZ_AOOV02000025.1	420164	420409	-	WP_005460845.1	rof	H322_RS14860	N
GCF_000877415.2		NZ_AOOV02000002.1	240296	240502	-	WP_005391765.1	yaep	H322_RS01205	N
GCF_000877425.1		NZ_AOOU01000030.1	91480	91725	-	WP_005460845.1	rof	H321_RS13315	N
GCF_000877425.1		NZ_AOOU01000012.1	243208	243414	-	WP_005391765.1	yaep	H321_RS06030	N
GCF_000877475.2		NZ_AOOZ02000044.1	41220	41465	+	WP_005460845.1	rof	H326_RS19215	N
GCF_000877475.2		NZ_AOOZ02000007.1	72506	72712	+	WP_005391765.1	yaep	H326_RS03385	N
GCF_000877485.2		NZ_AOOY02000044.1	324289	324534	-	WP_005460845.1	rof	H325_RS19570	N
GCF_000877485.2		NZ_AOOY02000041.1	72935	73141	+	WP_005391765.1	yaep	H325_RS13870	N
GCF_000877495.1		NZ_AOPA01000051.1	91480	91725	-	WP_005460845.1	rof	H327_RS14685	N
GCF_000877495.1		NZ_AOPA01000001.1	333223	333429	-	WP_005391765.1	yaep	H327_RS01610	N
GCF_000877535.1		NZ_AOPF01000069.1	91480	91725	-	WP_005460845.1	rof	H333_RS14720	N
GCF_000877535.1		NZ_AOPF01000001.1	333224	333430	-	WP_005391765.1	yaep	H333_RS01610	N
GCF_000877555.1		NZ_AOPK01000028.1	63213	63458	-	WP_005460845.1	rof	H338_RS14660	N
GCF_000877555.1		NZ_AOPK01000001.1	333224	333430	-	WP_005391765.1	yaep	H338_RS01610	N
GCF_000877565.1		NZ_AOPL01000033.1	51066	51311	-	WP_005460845.1	rof	H339_RS14665	N
GCF_000877565.1		NZ_AOPL01000001.1	333225	333431	-	WP_005391765.1	yaep	H339_RS01610	N
GCF_000877595.2		NZ_AOPC02000215.1	41398	41643	+	WP_005460845.1	rof	H330_RS15595	N
GCF_000877595.2		NZ_AOPC02000127.1	241515	241721	-	WP_005391765.1	yaep	H330_RS09020	N
GCF_000877615.2		NZ_AOPB02000032.1	41393	41638	+	WP_005460845.1	rof	H328_RS09895	N
GCF_000877615.2		NZ_AOPB02000020.1	241245	241451	-	WP_005391765.1	yaep	H328_RS08180	N
GCF_000877685.1		NZ_AOPH01000027.1	91481	91726	-	WP_005460845.1	rof	H335_RS14655	N
GCF_000877685.1		NZ_AOPH01000023.1	90796	91002	-	WP_005391765.1	yaep	H335_RS11235	N
GCF_000877765.2		NZ_AOPE02000043.1	478373	478618	-	WP_005460845.1	rof	H332_RS16030	N
GCF_000877765.2		NZ_AOPE02000008.1	241194	241400	-	WP_005391765.1	yaep	H332_RS04605	N
GCF_000940995.1	I	NZ_CP005973.1	456337	456618	-	WP_082060442.1	rof	H744_RS26445	N
GCF_000940995.1	II	NZ_CP005974.1	995902	996108	-	WP_039458213.1	yaep	H744_RS13500	N
GCF_000950415.1		NZ_JZSK01000028.1	2773	3015	+	WP_008988518.1	rof	UB42_RS13635	N
GCF_000950415.1		NZ_JZSK01000038.1	7770	7976	+	WP_008986249.1	yaep	UB42_RS15790	N
GCF_000960425.1		NZ_JYOR01000091.1	403119	403364	-	WP_020841653.1	rof	UG53_RS13445	N
GCF_000960425.1		NZ_JYOR01000059.1	84517	84723	-	WP_005391765.1	yaep	UG53_RS04820	N
GCF_000960545.1		NZ_JYOQ01000121.1	403025	403270	-	WP_020841653.1	rof	UF05_RS12905	N
GCF_000960545.1		NZ_JYOQ01000028.1	337303	337509	-	WP_005391765.1	yaep	UF05_RS04370	N
GCF_000960595.1		NZ_JZAM01000033.1	210380	210631	+	WP_039428436.1	rof	UF06_RS01010	N
GCF_000960595.1		NZ_JZAM01000195.1	70957	71163	+	WP_045570243.1	yaep	UF06_RS09565	N
GCF_000963555.1	II	NZ_CP009041.1	873872	874117	+	WP_000253074.1	rof	IR04_RS04185	N
GCF_000963555.1	I	NZ_CP009042.1	1020101	1020304	-	WP_000870111.1	yaep	IR04_RS09800	N
GCF_000967495.1		NZ_JXXU01000068.1	45253	45507	+	WP_045977512.1	rof	TW84_RS20665	N
GCF_000967495.1		NZ_JXXU01000012.1	16555	16761	-	WP_045974599.1	yaep	TW84_RS05110	N
GCF_000967545.1		NZ_JXXV01000016.1	370451	370696	+	WP_045955621.1	rof	TW81_RS10355	N
GCF_000967545.1		NZ_JXXV01000003.1	26327	26533	-	WP_045953769.1	yaep	TW81_RS00485	N
GCF_000972145.1		NZ_JWYV01000009.1	48920	49162	+	WP_046220834.1	rof	KY46_RS11750	N
GCF_000972145.1		NZ_JWYV01000019.1	81020	81229	-	WP_046222043.1	yaep	KY46_RS18235	N
GCF_000972265.1		NZ_LAUM01000014.1	150132	150383	+	WP_017057338.1	rof	WR49_RS11815	N
GCF_000972265.1		NZ_LAUM01000009.1	131003	131206	-	WP_046223700.1	yaep	WR49_RS08405	N
GCF_000972275.1		NZ_LAUL01000001.1	535883	536134	+	WP_004733849.1	rof	WR48_RS02390	N
GCF_000972275.1		NZ_LAUL01000006.1	269481	269684	-	WP_016767591.1	yaep	WR48_RS10815	N
GCF_000973155.1		NZ_LASY01000119.1	13052	13297	-	WP_002539816.1	rof	RN22_RS20820	N
GCF_000973155.1		NZ_LASY01000129.1	7039	7245	+	WP_002536417.1	yaep	RN22_RS21475	N
GCF_000983095.1		NZ_CVNE01000001.1	383107	383358	+	WP_048611134.1	rof	BN1488_RS01815	N
GCF_000983095.1		NZ_CVNE01000002.1	348615	348818	-	WP_008222923.1	yaep	BN1488_RS06705	N
GCF_001013325.1		NZ_LBNN01000017.1	940873	941178	+	WP_052767635.1	rof	VVYB158_RS16145	N
GCF_001013325.1		NZ_LBNN01000003.1	73502	73705	+	WP_011079742.1	yaep	VVYB158_RS01105	N
GCF_001027485.1		NZ_AWWE01000002.1	392053	392298	-	WP_000253074.1	rof	MK32_RS04280	N
GCF_001027485.1		NZ_AWWE01000019.1	36303	36506	+	WP_000870111.1	yaep	MK32_RS16670	N
GCF_001027495.1		NZ_AWWF01000002.1	162716	162961	+	WP_000253074.1	rof	P617_RS02580	N
GCF_001027495.1		NZ_AWWF01000007.1	36306	36509	+	WP_000870111.1	yaep	P617_RS08870	N
GCF_001027505.1		NZ_AWWD01000003.1	162715	162960	+	WP_000253074.1	rof	MK31_RS04600	N
GCF_001027505.1		NZ_AWWD01000020.1	36428	36631	+	WP_000870111.1	yaep	MK31_RS16780	N
GCF_001029445.1		NZ_LDOT01000007.1	21046	21312	+	WP_047878209.1	rof	ABT56_RS07215	N
GCF_001029445.1		NZ_LDOT01000003.1	30519	30725	-	WP_047877560.1	yaep	ABT56_RS03895	N
GCF_001050595.1		NZ_CANT01000045.1	21053	21319	-	WP_022589451.1	rof	VIBNIAM115_RS06405	N
GCF_001050595.1		NZ_CANT01000128.1	17264	17470	+	WP_022594670.1	yaep	VIBNIAM115_RS16875	N
GCF_001050615.1		NZ_CANU01000079.1	211775	212041	-	WP_022589451.1	rof	VIBNIBLFN1_RS16935	N
GCF_001050615.1		NZ_CANU01000040.1	104613	104819	+	WP_022549882.1	yaep	VIBNIBLFN1_RS07875	N
GCF_001050635.1		NZ_CANV01000052.1	121087	121353	+	WP_022589451.1	rof	VIBNIENN2_RS12570	N
GCF_001050635.1		NZ_CANV01000063.1	104613	104819	+	WP_022549882.1	yaep	VIBNIENN2_RS16280	N
GCF_001050655.1		NZ_CANW01000034.1	21053	21319	-	WP_022589451.1	rof	VIBNIFTN2_RS07665	N
GCF_001050655.1		NZ_CANW01000007.1	28284	28490	-	WP_022594670.1	yaep	VIBNIFTN2_RS02475	N
GCF_001050675.1		NZ_CAOA01000060.1	225	491	+	WP_022589451.1	rof	VIBNIPON4_RS07110	N
GCF_001050675.1		NZ_CAOA01000035.1	113014	113220	+	WP_022594670.1	yaep	VIBNIPON4_RS04390	N
GCF_001050695.1		NZ_CAOB01000026.1	121087	121353	+	WP_022589451.1	rof	VIBNISFN27_RS05095	N
GCF_001050695.1		NZ_CAOB01000046.1	104613	104819	+	WP_022549882.1	yaep	VIBNISFN27_RS10620	N
GCF_001050715.1		NZ_CAOD01000054.1	283666	283932	-	WP_022589451.1	rof	VIBNISFN135_RS12650	N
GCF_001050715.1		NZ_CAOD01000060.1	104613	104819	+	WP_022549882.1	yaep	VIBNISFN135_RS15275	N
GCF_001050875.1		NZ_CAUN01000004.1	22950	23195	+	WP_049535075.1	rof	AC922_RS03885	N
GCF_001050875.1		NZ_CAUN01000010.1	246978	247184	-	WP_005446221.1	yaep	AC922_RS06975	N
GCF_001077885.1		NZ_LELC01000003.1	1281	1541	-	WP_048897676.1	rof	AB733_RS04380	N
GCF_001077885.1		NZ_LELC01000018.1	86531	86734	-	WP_048899954.1	yaep	AB733_RS17635	N
GCF_001188185.2	II	NZ_CP026042.1	1344627	1344872	+	WP_005460845.1	rof	RK51_RS23395	N
GCF_001188185.2	I	NZ_CP026041.1	1341773	1341979	-	WP_005391765.1	yaep	RK51_RS06840	N
GCF_001188205.1		NZ_LBLS01000018.1	65727	65972	+	WP_049843978.1	rof	ZX61_RS07065	N
GCF_001188205.1		NZ_LBLS01000043.1	207445	207651	-	WP_049846577.1	yaep	ZX61_RS21220	N
GCF_001243385.1		NZ_LK933975.1	174495	174746	-	WP_004733849.1	rof	VCR31J2_RS05095	N
GCF_001243385.1		NZ_LK933857.1	73296	73499	+	WP_008222923.1	yaep	VCR31J2_RS01235	N
GCF_001243545.1		NZ_LK934132.1	177893	178144	-	WP_029405537.1	rof	VCR3J2_RS14995	N
GCF_001243545.1		NZ_LK934109.1	73332	73535	+	WP_008222923.1	yaep	VCR3J2_RS03035	N
GCF_001243675.1		NZ_LK933605.1	199844	200095	+	WP_048611134.1	rof	VCR4J2_RS19785	N
GCF_001243675.1		NZ_LK933573.1	73253	73456	+	WP_008222923.1	yaep	VCR4J2_RS10055	N
GCF_001243735.1		NZ_LK933690.1	12164	12415	-	WP_048611134.1	rof	VCR6J2_RS21875	N
GCF_001243735.1		NZ_LK933652.1	111216	111419	-	WP_008222923.1	yaep	VCR6J2_RS06940	N
GCF_001243825.1		NZ_LK933828.1	121626	121877	-	WP_048611134.1	rof	VCR12J2_RS22190	N
GCF_001243825.1		NZ_LK933826.1	134749	134952	-	WP_008222923.1	yaep	VCR12J2_RS20060	N
GCF_001244075.1		NZ_LK934574.1	68489	68740	+	WP_029405537.1	rof	VCR17J2_RS12535	N
GCF_001244075.1		NZ_LK934542.1	73483	73686	+	WP_008222923.1	yaep	VCR17J2_RS02095	N
GCF_001244175.1		NZ_LK934445.1	148575	148826	-	WP_048611134.1	rof	VCR15J2_RS16860	N
GCF_001244175.1		NZ_LK934432.1	124293	124496	-	WP_008222923.1	yaep	VCR15J2_RS13530	N
GCF_001262155.1		NZ_LK934187.1	175904	176155	-	WP_048611134.1	rof	VCR26J2_RS10450	N
GCF_001262155.1		NZ_LK934169.1	252393	252596	-	WP_008222923.1	yaep	VCR26J2_RS03790	N
GCF_001274805.1		NZ_LHPJ01000001.1	357441	357689	+	WP_053394046.1	rof	AKJ17_RS01710	N
GCF_001274805.1		NZ_LHPJ01000006.1	112070	112273	+	WP_053395223.1	yaep	AKJ17_RS07735	N
GCF_001310575.2	II	NZ_CP045860.1	1824455	1824700	-	WP_005434844.1	rof	APZ19_RS25315	N
GCF_001310575.2	I	NZ_CP045859.1	839449	839655	-	WP_005529380.1	yaep	APZ19_RS03985	N
GCF_001318185.1	II	NZ_CP006948.1	875088	875333	+	WP_000253074.1	rof	N900_RS18225	N
GCF_001318185.1	I	NZ_CP006947.1	2148646	2148849	+	WP_000870111.1	yaep	N900_RS09835	N
GCF_001368855.1		NZ_LK934296.1	168093	168344	-	WP_048664984.1	rof	VCR9J2_RS13035	N
GCF_001368855.1		NZ_LK934295.1	361347	361550	-	WP_008222923.1	yaep	VCR9J2_RS11135	N
GCF_001399455.2		NZ_LLEI02000083.1	122179	122424	-	WP_054962475.1	rof	APB76_RS20465	N
GCF_001399455.2		NZ_LLEI02000053.1	41680	41886	-	WP_049846577.1	yaep	APB76_RS16820	N
GCF_001456255.1	II	NZ_CP009978.1	387552	387797	-	WP_020335096.1	rof	PN96_RS16810	N
GCF_001456255.1	I	NZ_CP009977.1	469803	470009	-	WP_014232780.1	yaep	PN96_RS02220	N
GCF_001469735.1	II	NZ_CP013485.1	1355174	1355419	+	WP_005374351.1	rof	AT730_RS21600	N
GCF_001469735.1	I	NZ_CP013484.1	1595366	1595572	+	WP_064368724.1	yaep	AT730_RS07370	N
GCF_001541335.1		NZ_LMXU01000013.1	10369	10620	-	WP_060467732.1	rof	APQ14_RS06515	N
GCF_001541335.1		NZ_LMXU01000021.1	73447	73650	+	WP_060468344.1	yaep	APQ14_RS10265	N
GCF_001558255.2	II	NZ_CP014055.2	666890	667138	+	WP_005504861.1	rof	AL542_RS03115	N
GCF_001558255.2	I	NZ_CP014056.2	536925	537131	+	WP_005506875.1	yaep	AL542_RS06085	N
GCF_001558415.2	I	NZ_CP014034.2	220591	220842	-	WP_061055374.1	rof	AL536_RS23720	N
GCF_001558415.2	II	NZ_CP014035.2	1952917	1953120	+	WP_020431399.1	yaep	AL536_RS39580	N
GCF_001558475.2	I	NZ_CP014042.2	147123	147368	+	WP_061050791.1	rof	AL543_RS00655	N
GCF_001558475.2	II	NZ_CP014043.2	1551090	1551293	-	WP_001267017.1	yaep	AL543_RS14235	N
GCF_001559595.1		NZ_LNTY01000018.1	2545	2790	-	WP_067412847.1	rof	ATN88_RS05975	N
GCF_001559595.1		NZ_LNTY01000039.1	75172	75378	-	WP_067418252.1	yaep	ATN88_RS16340	N
GCF_001591105.1		NZ_BCUD01000011.1	35250	35498	-	WP_053394046.1	rof	VNE01S_RS12565	N
GCF_001591105.1		NZ_BCUD01000005.1	98474	98677	+	WP_053395223.1	yaep	VNE01S_RS07325	N
GCF_001591125.1		NZ_BCUE01000009.1	181708	181953	+	WP_062460225.1	rof	VME01S_RS13915	N
GCF_001591125.1		NZ_BCUE01000004.1	240767	240973	+	WP_006075713.1	yaep	VME01S_RS07705	N
GCF_001598835.1		NZ_BCZR01000004.1	359355	359606	+	WP_061055374.1	rof	VF1_RS06635	N
GCF_001598835.1		NZ_BCZR01000011.1	58273	58476	-	WP_020431399.1	yaep	VF1_RS14580	N
GCF_001639065.2		NZ_LQXO02000062.1	9852	10097	+	WP_083400135.1	rof	AWH66_RS24760	N
GCF_001639065.2		NZ_LQXO02000045.1	80516	80722	+	WP_006075713.1	yaep	AWH66_RS19880	N
GCF_001680045.1	II	NZ_CP016348.1	225158	225403	-	WP_020335096.1	rof	BA891_RS16105	N
GCF_001680045.1	I	NZ_CP016347.1	2501394	2501600	+	WP_014232780.1	yaep	BA891_RS11330	N
GCF_001683415.1	II	NZ_CP016325.1	928822	929067	+	WP_000253074.1	rof	BBB50_RS18400	N
GCF_001683415.1	I	NZ_CP016324.1	2203164	2203367	+	WP_000870111.1	yaep	BBB50_RS10225	N
GCF_001685465.1	II	NZ_CP016308.1	495810	496058	-	WP_065431471.1	rof	VSVS12_RS17210	N
GCF_001685465.1	I	NZ_CP016307.1	2626429	2626632	+	WP_005599321.1	yaep	VSVS12_RS11830	N
GCF_001691055.1		NZ_MAJU01000022.1	96	341	+	WP_083199047.1	rof	A6E04_RS15555	N
GCF_001691055.1		NZ_MAJU01000011.1	227393	227599	+	WP_023603694.1	yaep	A6E04_RS11580	N
GCF_001691195.1		NZ_MAKA01000075.1	14569	14820	-	WP_029226055.1	rof	A6E08_RS05550	N
GCF_001691195.1		NZ_MAKA01000317.1	893	1096	-	WP_009847436.1	yaep	A6E08_RS19055	N
GCF_001691235.1		NZ_MAKD01000008.1	75796	76047	+	WP_004733849.1	rof	A6D97_RS01025	N
GCF_001691235.1		NZ_MAKD01000056.1	59640	59843	+	WP_008222923.1	yaep	A6D97_RS06000	N
GCF_001708035.2	I	NZ_CP070624.1	1272539	1272820	-	WP_068947040.1	rof	A0J47_RS06315	N
GCF_001708035.2	I	NZ_CP070624.1	967510	967713	-	WP_036763319.1	yaep	A0J47_RS04795	N
GCF_001854765.1		NZ_LJJE01000119.1	49428	49682	+	WP_070971843.1	rof	BLO31_RS21645	N
GCF_001854765.1		NZ_LJJE01000002.1	390461	390667	-	WP_070962602.1	yaep	BLO31_RS01775	N
GCF_001939735.1		NZ_MJIL01000096.1	53614	53874	-	WP_160653549.1	rof	BIT28_RS25115	N
GCF_001939735.1		NZ_MJIL01000050.1	76117	76323	-	WP_075762736.1	yaep	BIT28_RS06010	N
GCF_001969325.1	II	NZ_CP019294.1	2069537	2069782	+	WP_005434844.1	rof	BWP24_RS25700	N
GCF_001969325.1	I	NZ_CP019293.1	801648	801854	-	WP_005529380.1	yaep	BWP24_RS03810	N
GCF_001974565.1		NZ_MKKN01000047.1	72496	72747	+	WP_004733849.1	rof	BH582_RS14990	N
GCF_001974565.1		NZ_MKKN01000029.1	118781	118984	-	WP_009847436.1	yaep	BH582_RS07850	N
GCF_001974575.1		NZ_MKKP01000024.1	37904	38155	+	WP_076650915.1	rof	BH584_RS02245	N
GCF_001974575.1		NZ_MKKP01000114.1	98822	99025	-	WP_008222923.1	yaep	BH584_RS09640	N
GCF_001995825.2	I	NZ_CP065150.1	2964142	2964393	+	WP_017057338.1	rof	BTD91_RS13405	N
GCF_001995825.2	I	NZ_CP065150.1	678639	678842	+	WP_060468344.1	yaep	BTD91_RS02890	N
GCF_002002385.1		NZ_MQVK01000006.1	41009	41254	+	WP_005460845.1	rof	BIW15_RS02065	N
GCF_002002385.1		NZ_MQVK01000008.1	302212	302418	-	WP_005391765.1	yaep	BIW15_RS05700	N
GCF_002002405.1		NZ_MQVJ01000019.1	41042	41287	+	WP_005460845.1	rof	BIW16_RS12770	N
GCF_002002405.1		NZ_MQVJ01000013.1	103099	103305	+	WP_005391765.1	yaep	BIW16_RS08445	N
GCF_002026255.1		NZ_LPVH01000239.1	105897	106142	+	WP_009695972.1	rof	B5S35_RS20165	N
GCF_002026255.1		NZ_LPVH01000131.1	77633	77839	+	WP_005446221.1	yaep	B5S35_RS09100	N
GCF_002072925.1		NZ_LHQW01000046.1	41016	41261	+	WP_005460845.1	rof	AKL19_RS23940	N
GCF_002072925.1		NZ_LHQW01000002.1	242172	242378	-	WP_005391765.1	yaep	AKL19_RS02895	N
GCF_002105475.1		NZ_NCTH01000030.1	1297	1542	+	WP_005460845.1	rof	B7360_RS19995	N
GCF_002105475.1		NZ_NCTH01000021.1	47849	48055	-	WP_005391765.1	yaep	B7360_RS16915	N
GCF_002156475.1		NZ_MVJE01000037.1	24558	24809	+	WP_086715656.1	rof	B1026_RS22885	N
GCF_002156475.1		NZ_MVJE01000030.1	70959	71162	+	WP_008222923.1	yaep	B1026_RS21280	N
GCF_002157755.1		NZ_BDGQ01000103.1	2378	2617	+	WP_087020305.1	rof	TSUB_RS10890	N
GCF_002157755.1		NZ_BDGQ01000149.1	39186	39389	-	WP_087022950.1	yaep	TSUB_RS15620	N
GCF_002163755.1	II	NZ_CP015864.1	1463352	1463597	+	WP_005533101.1	rof	A8140_RS22835	N
GCF_002163755.1	I	NZ_CP015863.1	2534228	2534434	+	WP_005529380.1	yaep	A8140_RS12180	N
GCF_002194155.1		NZ_NGQU01000003.1	162812	163057	+	WP_000253074.1	rof	CBG32_RS05320	N
GCF_002194155.1		NZ_NGQU01000019.1	36518	36721	+	WP_000870111.1	yaep	CBG32_RS17155	N
GCF_002214345.1	I	NZ_CP018308.1	2980622	2980867	+	WP_088877243.1	rof	BSZ05_RS14100	N
GCF_002214345.1	I	NZ_CP018308.1	514340	514546	+	WP_088876085.1	yaep	BSZ05_RS02355	N
GCF_002214395.1	I	NZ_CP018311.1	1031048	1031293	-	WP_010453422.1	rof	BSZ04_RS04810	N
GCF_002214395.1	II	NZ_CP018312.1	625417	625620	-	WP_010449800.1	yaep	BSZ04_RS11945	N
GCF_002216685.1	II	NZ_CP022352.1	657983	658228	-	WP_000253074.1	rof	CEQ48_RS03475	N
GCF_002216685.1	I	NZ_CP022353.1	1932444	1932647	+	WP_000870111.1	yaep	CEQ48_RS14540	N
GCF_002218005.2	II	NZ_AP018679.1	1017082	1017324	+	WP_089123834.1	rof	AVR_RS16290	N
GCF_002218005.2	I	NZ_AP018678.1	1879197	1879400	+	WP_089123615.1	yaep	AVR_RS08810	N
GCF_002218025.2	II	NZ_AP018681.1	1006201	1006440	+	WP_086960176.1	rof	VCASEI_RS17520	N
GCF_002218025.2	I	NZ_AP018680.1	690652	690855	-	WP_086961560.1	yaep	VCASEI_RS03365	N
GCF_002218045.2	II	NZ_AP018686.1	1012864	1013103	+	WP_089137819.1	rof	VRUMOI_RS16985	N
GCF_002218045.2	I	NZ_AP018685.1	2011847	2012050	+	WP_089140529.1	yaep	VRUMOI_RS09245	N
GCF_002224265.1	II	NZ_CP012882.1	656190	656438	-	WP_026050528.1	rof	AOT11_RS18590	N
GCF_002224265.1	I	NZ_CP012881.1	2322621	2322824	-	WP_017420216.1	yaep	AOT11_RS10780	N
GCF_002241075.1		NZ_NDHZ01000029.1	39203	39448	+	WP_017045964.1	rof	B9J81_RS05060	N
GCF_002241075.1		NZ_NDHZ01000027.1	47996	48202	+	WP_010319078.1	yaep	B9J81_RS04390	N
GCF_002241155.1		NZ_NDIA01000274.1	8625	8870	+	WP_017045964.1	rof	B9J88_RS15455	N
GCF_002241155.1		NZ_NDIA01000051.1	4238	4444	+	WP_010319078.1	yaep	B9J88_RS02875	N
GCF_002241185.1		NZ_NDIB01000106.1	3150	3395	+	WP_017045964.1	rof	B9J86_RS04150	N
GCF_002241185.1		NZ_NDIB01000013.1	8112	8318	-	WP_010319078.1	yaep	B9J86_RS00500	N
GCF_002241195.1		NZ_NDID01000033.1	22490	22735	+	WP_017045964.1	rof	B9J92_RS01850	N
GCF_002241195.1		NZ_NDID01000070.1	4663	4869	-	WP_010319078.1	yaep	B9J92_RS03805	N
GCF_002241235.1		NZ_NDIE01000033.1	18348	18593	-	WP_013868119.1	rof	B9J90_RS08130	N
GCF_002241235.1		NZ_NDIE01000039.1	12994	13200	+	WP_010319078.1	yaep	B9J90_RS09190	N
GCF_002241265.1		NZ_NDIG01000264.1	8692	8937	+	WP_013868119.1	rof	B9J85_RS12720	N
GCF_002241265.1		NZ_NDIG01000128.1	11159	11365	+	WP_010319078.1	yaep	B9J85_RS06345	N
GCF_002241275.1		NZ_NDIH01000024.1	74871	75116	+	WP_013868119.1	rof	B9J80_RS04460	N
GCF_002241275.1		NZ_NDIH01000119.1	47205	47411	+	WP_010319078.1	yaep	B9J80_RS17210	N
GCF_002241285.1		NZ_NDII01000074.1	65655	65900	-	WP_017045964.1	rof	B9J95_RS13085	N
GCF_002241285.1		NZ_NDII01000057.1	55976	56182	+	WP_010319078.1	yaep	B9J95_RS10345	N
GCF_002241335.1		NZ_NDIK01000288.1	3735	3980	+	WP_013868119.1	rof	B9J93_RS19025	N
GCF_002241335.1		NZ_NDIK01000079.1	62646	62852	+	WP_010319078.1	yaep	B9J93_RS04930	N
GCF_002241355.1		NZ_NDIJ01000013.1	216106	216351	+	WP_013868119.1	rof	B9J89_RS08820	N
GCF_002241355.1		NZ_NDIJ01000024.1	122467	122673	-	WP_010319078.1	yaep	B9J89_RS18025	N
GCF_002241365.1		NZ_NDIL01000115.1	47506	47751	+	WP_017045964.1	rof	B9J91_RS15130	N
GCF_002241365.1		NZ_NDIL01000071.1	4114	4320	+	WP_010319078.1	yaep	B9J91_RS08795	N
GCF_002241375.1		NZ_NDIM01000098.1	3334	3579	+	WP_017045964.1	rof	B9J87_RS04705	N
GCF_002241375.1		NZ_NDIM01000021.1	12083	12289	+	WP_010319078.1	yaep	B9J87_RS01525	N
GCF_002241405.1		NZ_NDIN01000088.1	2991	3236	-	WP_013868119.1	rof	B9J94_RS05920	N
GCF_002241405.1		NZ_NDIN01000093.1	3507	3713	+	WP_010319078.1	yaep	B9J94_RS06175	N
GCF_002265265.1		NZ_NOIF01000181.1	6291	6551	-	WP_048897676.1	rof	ASV53_RS19970	N
GCF_002265265.1		NZ_NOIF01000004.1	20211	20414	+	WP_094955825.1	yaep	ASV53_RS01405	N
GCF_002290005.1		NZ_NRQQ01000022.1	20128	20373	+	WP_038880258.1	rof	B6K85_RS12295	N
GCF_002290005.1		NZ_NRQQ01000004.1	337295	337501	-	WP_038864665.1	yaep	B6K85_RS03750	N
GCF_002356235.1	I	NZ_AP018045.1	2233401	2233682	+	WP_086957077.1	rof	PDPUS_RS10825	N
GCF_002356235.1	I	NZ_AP018045.1	2543052	2543255	+	WP_044174675.1	yaep	PDPUS_RS12380	N
GCF_002407455.1		NZ_ATNJ01000001.1	162736	162981	+	WP_000253074.1	rof	VC0101557_RS00735	N
GCF_002407455.1		NZ_ATNJ01000045.1	264	467	-	WP_000870111.1	yaep	VC0101557_RS09040	N
GCF_002742585.1		NZ_AUTV01000003.1	594882	595136	+	WP_099608578.1	rof	M906_RS14015	N
GCF_002742585.1		NZ_KZ319283.1	198011	198217	-	WP_064488559.1	yaep	M906_RS23550	N
GCF_002775145.1		NZ_AOMN01000004.1	73648	73893	-	WP_005460845.1	rof	H271_RS02710	N
GCF_002775145.1		NZ_AOMN01000022.1	479936	480142	+	WP_005391765.1	yaep	H271_RS13675	N
GCF_002835515.1		NZ_PIZL01000044.1	73347	73616	+	WP_101115218.1	rof	CW749_RS25170	N
GCF_002835515.1		NZ_PIZL01000020.1	317	523	-	WP_101113434.1	yaep	CW749_RS16820	N
GCF_002849605.1		NZ_NPIB01000036.1	25952	26197	-	WP_101770271.1	rof	CIK00_RS19740	N
GCF_002849605.1		NZ_NPIB01000022.1	71285	71488	-	WP_101769650.1	yaep	CIK00_RS15925	N
GCF_002872545.1		NZ_MCSC01000091.1	48743	48994	+	WP_048658678.1	rof	BCV40_RS05595	N
GCF_002872545.1		NZ_MCSC01000115.1	74736	74939	+	WP_008222923.1	yaep	BCV40_RS07510	N
GCF_002872555.1		NZ_MCSD01000046.1	10393	10644	-	WP_048658678.1	rof	BCV39_RS18780	N
GCF_002872555.1		NZ_MCSD01000021.1	896	1099	-	WP_008222923.1	yaep	BCV39_RS13075	N
GCF_002872765.1		NZ_MCWK01000181.1	14346	14597	-	WP_076650915.1	rof	BCU27_RS23060	N
GCF_002872765.1		NZ_MCWK01000117.1	1058	1261	+	WP_008222923.1	yaep	BCU27_RS07830	N
GCF_002873045.1		NZ_MCVO01000009.1	4465	4716	+	WP_048658678.1	rof	BCU50_RS01935	N
GCF_002873045.1		NZ_MCVO01000081.1	1095	1298	-	WP_008222923.1	yaep	BCU50_RS13240	N
GCF_002873195.1		NZ_MCVF01000400.1	103605	103892	+	WP_102470509.1	rof	BCU58_RS23485	N
GCF_002873195.1		NZ_MCVF01000370.1	33536	33739	+	WP_102468733.1	yaep	BCU58_RS19670	N
GCF_002873335.1		NZ_MCUW01000027.1	74354	74641	-	WP_102470509.1	rof	BCU66_RS15100	N
GCF_002873335.1		NZ_MCUW01000009.1	101604	101807	+	WP_102468733.1	yaep	BCU66_RS05805	N
GCF_002874055.1		NZ_MCSK01000005.1	10396	10647	-	WP_048658678.1	rof	BCV32_RS03825	N
GCF_002874055.1		NZ_MCSK01000009.1	896	1099	-	WP_008222923.1	yaep	BCV32_RS07030	N
GCF_002874195.1		NZ_MCWD01000162.1	214	465	-	WP_048658678.1	rof	BCU34_RS11345	N
GCF_002874195.1		NZ_MCWD01000119.1	7126	7329	+	WP_008222923.1	yaep	BCU34_RS08480	N
GCF_002874415.1		NZ_MCUT01000072.1	75116	75403	-	WP_102470509.1	rof	BCU70_RS17450	N
GCF_002874415.1		NZ_MCUT01000037.1	101624	101827	+	WP_102468733.1	yaep	BCU70_RS05730	N
GCF_002875145.1		NZ_MDBP01000113.1	13510	13761	-	WP_102258490.1	rof	BCS92_RS23540	N
GCF_002875145.1		NZ_MDBP01000038.1	233281	233484	-	WP_009847436.1	yaep	BCS92_RS10305	N
GCF_002875385.1		NZ_MDAW01000138.1	33332	33577	-	WP_038880258.1	rof	BCT11_RS19550	N
GCF_002875385.1		NZ_MDAW01000120.1	11375	11581	+	WP_038864665.1	yaep	BCT11_RS13755	N
GCF_002875485.1		NZ_MDAR01000101.1	41211	41462	+	WP_004733849.1	rof	BCT16_RS09535	N
GCF_002875485.1		NZ_MDAR01000137.1	899	1102	-	WP_008222923.1	yaep	BCT16_RS18990	N
GCF_002875525.1		NZ_MDAN01000014.1	41211	41462	+	WP_004733849.1	rof	BCT20_RS01150	N
GCF_002875525.1		NZ_MDAN01000180.1	161859	162062	-	WP_008222923.1	yaep	BCT20_RS14405	N
GCF_002875555.1		NZ_MDAK01000154.1	83446	83697	+	WP_076650915.1	rof	BCT22_RS19540	N
GCF_002875555.1		NZ_MDAK01000114.1	311515	311718	-	WP_008222923.1	yaep	BCT22_RS09190	N
GCF_002875605.1		NZ_MDAI01000113.1	14347	14598	-	WP_076650915.1	rof	BCT25_RS10970	N
GCF_002875605.1		NZ_MDAI01000126.1	260644	260847	-	WP_008222923.1	yaep	BCT25_RS16055	N
GCF_002875685.1		NZ_MDAB01000176.1	83447	83698	+	WP_076650915.1	rof	BCT32_RS20120	N
GCF_002875685.1		NZ_MDAB01000161.1	261004	261207	-	WP_008222923.1	yaep	BCT32_RS16875	N
GCF_002875705.1		NZ_MCZZ01000172.1	14346	14597	-	WP_076650915.1	rof	BCT34_RS22885	N
GCF_002875705.1		NZ_MCZZ01000111.1	311070	311273	-	WP_008222923.1	yaep	BCT34_RS09330	N
GCF_002875885.1		NZ_MCZN01000186.1	14346	14597	-	WP_076650915.1	rof	BCT46_RS25935	N
GCF_002875885.1		NZ_MCZN01000025.1	1038	1241	+	WP_008222923.1	yaep	BCT46_RS03520	N
GCF_002875905.1		NZ_MCZL01000177.1	14346	14597	-	WP_076650915.1	rof	BCT48_RS25140	N
GCF_002875905.1		NZ_MCZL01000118.1	147521	147724	-	WP_008222923.1	yaep	BCT48_RS12415	N
GCF_002876185.1		NZ_MCYO01000018.1	2973	3224	+	WP_102319783.1	rof	BCT71_RS01845	N
GCF_002876185.1		NZ_MCYO01000099.1	1024	1227	-	WP_008222923.1	yaep	BCT71_RS06230	N
GCF_002876665.1		NZ_MDAM01000088.1	14554	14805	+	WP_004733849.1	rof	BCT21_RS05250	N
GCF_002876665.1		NZ_MDAM01000117.1	71210	71413	+	WP_008222923.1	yaep	BCT21_RS13470	N
GCF_002876675.1		NZ_MDAQ01000070.1	41211	41462	+	WP_004733849.1	rof	BCT17_RS07655	N
GCF_002876675.1		NZ_MDAQ01000063.1	163742	163945	-	WP_008222923.1	yaep	BCT17_RS04360	N
GCF_002876915.1		NZ_MCYT01000226.1	9054	9305	-	WP_076650915.1	rof	BCT66_RS23715	N
GCF_002876915.1		NZ_MCYT01000173.1	1037	1240	+	WP_008222923.1	yaep	BCT66_RS14155	N
GCF_002877155.1		NZ_MCXT01000038.1	360068	360319	+	WP_017068339.1	rof	BCT92_RS17160	N
GCF_002877155.1		NZ_MCXT01000090.1	1010	1213	+	WP_008222923.1	yaep	BCT92_RS24300	N
GCF_002877245.1		NZ_MCXG01000144.1	41210	41461	+	WP_004733849.1	rof	BCU05_RS17495	N
GCF_002877245.1		NZ_MCXG01000001.1	1025	1228	+	WP_008222923.1	yaep	BCU05_RS00010	N
GCF_002877365.1		NZ_MCWZ01000281.1	20418	20663	-	WP_102404757.1	rof	BCU12_RS13410	N
GCF_002877365.1		NZ_MCWZ01000335.1	37524	37727	+	WP_102406956.1	yaep	BCU12_RS22565	N
GCF_002877735.1		NZ_MCXE01000090.1	10895	11146	-	WP_017068339.1	rof	BCU07_RS14315	N
GCF_002877735.1		NZ_MCXE01000062.1	71123	71326	+	WP_008222923.1	yaep	BCU07_RS07030	N
GCF_002887615.1	II	NZ_CP025793.1	59944	60189	+	WP_038869703.1	rof	C1S73_RS17830	N
GCF_002887615.1	I	NZ_CP025792.1	3116753	3116959	-	WP_038864665.1	yaep	C1S73_RS14855	N
GCF_002892905.1		NZ_POSJ01000003.1	141137	141382	-	WP_102986141.1	rof	C1N27_RS04935	N
GCF_002892905.1		NZ_POSJ01000006.1	117120	117326	-	WP_042488988.1	yaep	C1N27_RS08410	N
GCF_002906655.1	II	NZ_CP025795.1	49787	50032	+	WP_045396301.1	rof	C1S74_RS17460	N
GCF_002906655.1	I	NZ_CP025794.1	3035912	3036118	-	WP_038864665.1	yaep	C1S74_RS14930	N
GCF_002933855.1		NZ_BFAQ01000022.1	61362	61631	+	WP_104400700.1	rof	VPNCDNU1_RS12955	N
GCF_002933855.1		NZ_BFAQ01000011.1	59442	59648	-	WP_104399131.1	yaep	VPNCDNU1_RS03765	N
GCF_002953335.1	II	NZ_CP014095.1	574538	574783	+	WP_020841653.1	rof	AL552_RS19910	N
GCF_002953335.1	I	NZ_CP014094.1	2257887	2258093	+	WP_104969716.1	yaep	AL552_RS12140	N
GCF_002954455.1		NZ_MSCC01000002.1	341615	341818	-	WP_231730622.1	rof	BTN98_RS12480	N
GCF_002954455.1		NZ_MSCC01000001.1	2161576	2161779	+	WP_060998739.1	yaep	BTN98_RS09480	N
GCF_002954615.1	c2	NZ_MSCJ01000003.1	309391	309633	-	WP_105061672.1	rof	BTO08_RS16060	N
GCF_002954615.1	c1	NZ_MSCJ01000001.1	2255957	2256163	+	WP_045084908.1	yaep	BTO08_RS09980	N
GCF_002954725.1		NZ_MSCQ01000002.1	985386	985631	+	WP_045031503.1	rof	BTO21_RS16320	N
GCF_002954725.1		NZ_MSCQ01000001.1	2135982	2136185	+	WP_045031910.1	yaep	BTO21_RS09300	N
GCF_002995435.1		NZ_MTIN01000126.1	8699	8944	+	WP_017045964.1	rof	BWR16_RS08735	N
GCF_002995435.1		NZ_MTIN01000173.1	4912	5118	+	WP_010319078.1	yaep	BWR16_RS13155	N
GCF_003025615.1		NZ_PYMJ01000002.1	283187	283453	-	WP_107241419.1	rof	C9J12_RS03435	N
GCF_003025615.1		NZ_PYMJ01000028.1	15606	15809	+	WP_006232685.1	yaep	C9J12_RS21545	N
GCF_003026015.1		NZ_PYNN01000015.1	40605	40847	+	WP_023935024.1	rof	C0W80_RS12585	N
GCF_003026015.1		NZ_PYNN01000009.1	7706	7912	+	WP_008986249.1	yaep	C0W80_RS07785	N
GCF_003026075.1		NZ_PYNU01000022.1	58046	58288	-	WP_107208316.1	rof	C9J38_RS18205	N
GCF_003026075.1		NZ_PYNU01000013.1	24170	24376	+	WP_107207709.1	yaep	C9J38_RS14485	N
GCF_003026095.1		NZ_PYNV01000024.1	31042	31284	+	WP_107208316.1	rof	C9J40_RS19855	N
GCF_003026095.1		NZ_PYNV01000017.1	72140	72346	-	WP_107207709.1	yaep	C9J40_RS17205	N
GCF_003026105.1		NZ_PYNW01000007.1	8377	8619	+	WP_107208316.1	rof	C9J42_RS11330	N
GCF_003026105.1		NZ_PYNW01000015.1	79641	79847	-	WP_107207709.1	yaep	C9J42_RS17310	N
GCF_003026135.1		NZ_PYNY01000038.1	484	726	+	WP_107291424.1	rof	C9J46_RS20040	N
GCF_003026135.1		NZ_PYNY01000015.1	24217	24423	+	WP_107207709.1	yaep	C9J46_RS13750	N
GCF_003026155.1		NZ_PYOA01000025.1	8385	8627	+	WP_107288022.1	rof	C9J43_RS18820	N
GCF_003026155.1		NZ_PYOA01000016.1	79817	80023	-	WP_107207709.1	yaep	C9J43_RS15475	N
GCF_003026165.1		NZ_PYOB01000023.1	58108	58350	-	WP_107208316.1	rof	C9J45_RS17665	N
GCF_003026165.1		NZ_PYOB01000024.1	41432	41638	-	WP_107207709.1	yaep	C9J45_RS17925	N
GCF_003026175.1		NZ_PYNZ01000040.1	19415	19657	-	WP_107262022.1	rof	C9J44_RS19760	N
GCF_003026175.1		NZ_PYNZ01000013.1	74873	75079	-	WP_107207709.1	yaep	C9J44_RS12735	N
GCF_003026215.1		NZ_PYOC01000004.1	14343	14609	+	WP_107253913.1	rof	C9J47_RS12905	N
GCF_003026215.1		NZ_PYOC01000018.1	15303	15506	+	WP_107256646.1	yaep	C9J47_RS25370	N
GCF_003026285.1		NZ_PYOD01000008.1	159289	159555	-	WP_006233052.1	rof	C9J48_RS18385	N
GCF_003026285.1		NZ_PYOD01000021.1	69679	69882	-	WP_006232685.1	yaep	C9J48_RS25095	N
GCF_003026455.1		NZ_PYMB01000016.1	98514	98762	+	WP_107300238.1	rof	C9J01_RS21740	N
GCF_003026455.1		NZ_PYMB01000029.1	31235	31441	-	WP_039458213.1	yaep	C9J01_RS26300	N
GCF_003026495.1		NZ_PYMA01000001.1	272710	272985	+	WP_036832512.1	rof	C9I98_RS01210	N
GCF_003026495.1		NZ_PYMA01000021.1	69124	69330	-	WP_036822788.1	yaep	C9I98_RS23180	N
GCF_003026755.1		NZ_PYNX01000022.1	9033	9275	+	WP_107288022.1	rof	C9J41_RS18900	N
GCF_003026755.1		NZ_PYNX01000015.1	72143	72349	-	WP_107207709.1	yaep	C9J41_RS16325	N
GCF_003047125.1	II	NZ_CP017636.1	583283	583531	+	WP_026050528.1	rof	BJD94_RS18645	N
GCF_003047125.1	I	NZ_CP017635.1	30403	30606	-	WP_017420216.1	yaep	BJD94_RS00155	N
GCF_003050065.1		NZ_PIGC01000018.1	12427	12678	-	WP_048658678.1	rof	CWO27_RS17825	N
GCF_003050065.1		NZ_PIGC01000004.1	70879	71082	+	WP_008222923.1	yaep	CWO27_RS05420	N
GCF_003050085.1		NZ_PIGD01000012.1	169507	169758	-	WP_048658678.1	rof	CWO08_RS15210	N
GCF_003050085.1		NZ_PIGD01000002.1	243287	243490	-	WP_008222923.1	yaep	CWO08_RS03620	N
GCF_003050105.1		NZ_PIGF01000047.1	10537	10788	-	WP_048658678.1	rof	CWO17_RS20740	N
GCF_003050105.1		NZ_PIGF01000019.1	16057	16260	+	WP_008222923.1	yaep	CWO17_RS13455	N
GCF_003050585.1		NZ_PIGB01000004.1	179453	179704	-	WP_048658678.1	rof	CWO13_RS10600	N
GCF_003050585.1		NZ_PIGB01000005.1	75348	75551	+	WP_008222923.1	yaep	CWO13_RS11945	N
GCF_003123985.1		NZ_NIGY01000005.1	393574	393819	-	WP_005460845.1	rof	CBX98_RS12640	N
GCF_003123985.1		NZ_NIGY01000006.1	332357	332563	-	WP_005391765.1	yaep	CBX98_RS14505	N
GCF_003130755.1	I	NZ_CP018297.1	939122	939403	-	WP_068947040.1	rof	BST98_RS04720	N
GCF_003130755.1	I	NZ_CP018297.1	632240	632443	-	WP_036763319.1	yaep	BST98_RS03195	N
GCF_003311755.1		NZ_QKKG01000017.1	59541	59786	+	WP_069503849.1	rof	DLR58_RS06165	N
GCF_003311755.1		NZ_QKKG01000020.1	44009	44212	-	WP_000870111.1	yaep	DLR58_RS08025	N
GCF_003311805.1		NZ_QKKK01000014.1	113367	113612	+	WP_069503849.1	rof	DLR62_RS08485	N
GCF_003311805.1		NZ_QKKK01000026.1	99889	100092	-	WP_001267016.1	yaep	DLR62_RS11565	N
GCF_003311815.1		NZ_QKKH01000011.1	33881	34126	-	WP_069503849.1	rof	DLR59_RS05090	N
GCF_003311815.1		NZ_QKKH01000012.1	65771	65974	+	WP_000870111.1	yaep	DLR59_RS05975	N
GCF_003311825.1		NZ_QKKJ01000004.1	121698	121943	+	WP_000253074.1	rof	DLR61_RS03560	N
GCF_003311825.1		NZ_QKKJ01000014.1	32486	32689	-	WP_000870111.1	yaep	DLR61_RS11405	N
GCF_003311865.1		NZ_QKKL01000035.1	19126	19371	+	WP_000253074.1	rof	DLR63_RS11680	N
GCF_003311865.1		NZ_QKKL01000003.1	50571	50774	+	WP_000870111.1	yaep	DLR63_RS00615	N
GCF_003311885.1		NZ_QKKN01000024.1	42478	42723	-	WP_069503849.1	rof	DLR65_RS11695	N
GCF_003311885.1		NZ_QKKN01000013.1	123518	123721	-	WP_000870111.1	yaep	DLR65_RS08170	N
GCF_003311895.1		NZ_QKKM01000016.1	12584	12829	+	WP_000253074.1	rof	DLR64_RS07285	N
GCF_003311895.1		NZ_QKKM01000027.1	29634	29837	-	WP_000870111.1	yaep	DLR64_RS11190	N
GCF_003311905.1		NZ_QKKO01000019.1	127422	127667	-	WP_000253071.1	rof	DLR66_RS06780	N
GCF_003311905.1		NZ_QKKO01000014.1	35609	35812	+	WP_032480561.1	yaep	DLR66_RS03440	N
GCF_003311945.1		NZ_QKKP01000026.1	95786	96031	-	WP_000253071.1	rof	DLR67_RS11925	N
GCF_003311945.1		NZ_QKKP01000025.1	11126	11329	-	WP_000870111.1	yaep	DLR67_RS11320	N
GCF_003311965.1		NZ_QKKR01000028.1	256163	256408	-	WP_000253071.1	rof	DLR69_RS14045	N
GCF_003311965.1		NZ_QKKR01000014.1	45464	45667	+	WP_000870111.1	yaep	DLR69_RS10930	N
GCF_003311975.1		NZ_QKKT01000014.1	87804	88049	+	WP_000253071.1	rof	DLR71_RS09400	N
GCF_003311975.1		NZ_QKKT01000043.1	9080	9283	-	WP_032480561.1	yaep	DLR71_RS16925	N
GCF_003312005.1		NZ_QKKU01000035.1	58897	59142	+	WP_000253071.1	rof	DLR72_RS05945	N
GCF_003312005.1		NZ_QKKU01000045.1	34083	34286	-	WP_000870111.1	yaep	DLR72_RS07095	N
GCF_003312015.1		NZ_QKKV01000002.1	119886	120131	-	WP_000253071.1	rof	DLR73_RS01300	N
GCF_003312015.1		NZ_QKKV01000015.1	53286	53489	+	WP_000870111.1	yaep	DLR73_RS06705	N
GCF_003312035.1		NZ_QKKI01000021.1	123804	124049	+	WP_069503849.1	rof	DLR60_RS12975	N
GCF_003312035.1		NZ_QKKI01000027.1	33936	34139	+	WP_000870111.1	yaep	DLR60_RS15190	N
GCF_003312065.1		NZ_QKKQ01000017.1	60735	60980	+	WP_000253071.1	rof	DLR68_RS05170	N
GCF_003312065.1		NZ_QKKQ01000035.1	44842	45045	-	WP_000870111.1	yaep	DLR68_RS15010	N
GCF_003312085.1		NZ_QKKS01000016.1	128359	128604	-	WP_000253071.1	rof	DLR70_RS09685	N
GCF_003312085.1		NZ_QKKS01000029.1	35572	35775	+	WP_000870111.1	yaep	DLR70_RS13675	N
GCF_003312095.1		NZ_QKKW01000032.1	109620	109865	-	WP_000253071.1	rof	DLR74_RS13425	N
GCF_003312095.1		NZ_QKKW01000021.1	59082	59285	-	WP_000870111.1	yaep	DLR74_RS08975	N
GCF_003345295.1	I	NZ_CP031055.1	1393807	1394058	+	WP_114633514.1	rof	DUN60_RS06270	N
GCF_003345295.1	I	NZ_CP031055.1	2399951	2400154	+	WP_009847436.1	yaep	DUN60_RS10550	N
GCF_003350295.1		NZ_QLYY01000006.1	250998	251252	-	WP_114784679.1	rof	DPF90_RS03350	N
GCF_003350295.1		NZ_QLYY01000015.1	111953	112159	-	WP_114786527.1	yaep	DPF90_RS11720	N
GCF_003350325.1		NZ_QLYZ01000015.1	102776	103024	+	WP_114766852.1	rof	DPF93_RS14545	N
GCF_003350325.1		NZ_QLYZ01000023.1	25807	26010	-	WP_114767467.1	yaep	DPF93_RS18035	N
GCF_003443775.1	II	NZ_CP028944.1	1122853	1123098	+	WP_020335096.1	rof	DBX26_RS20790	N
GCF_003443775.1	I	NZ_CP028943.1	2366566	2366772	+	WP_118119123.1	yaep	DBX26_RS10920	N
GCF_003544875.1	II	NZ_CP032094.1	170223	170468	-	WP_128812469.1	rof	D1115_RS15855	N
GCF_003544875.1	I	NZ_CP032093.1	800597	800800	-	WP_128810362.1	yaep	D1115_RS03925	N
GCF_003605645.1		NZ_QVMU01000009.1	58568	58822	+	WP_120031391.1	rof	DZ860_RS11510	N
GCF_003605645.1		NZ_QVMU01000002.1	42440	42649	+	WP_120029592.1	yaep	DZ860_RS03745	N
GCF_003614885.1		NZ_QZMS01000011.1	65282	65542	-	WP_120512042.1	rof	D6M16_RS11465	N
GCF_003614885.1		NZ_QZMS01000018.1	68347	68556	-	WP_120513946.1	yaep	D6M16_RS21785	N
GCF_003667985.1		NZ_REBK01000004.1	1564063	1564314	-	WP_004733849.1	rof	AYK60_RS16785	N
GCF_003667985.1		NZ_REBK01000004.1	539736	539939	-	WP_009847436.1	yaep	AYK60_RS12440	N
GCF_003937805.1		NZ_RSFA01000007.1	28172	28426	+	WP_125319764.1	rof	EJA03_RS03015	N
GCF_003937805.1		NZ_RSFA01000117.1	62	268	+	WP_125323075.1	yaep	EJA03_RS17760	N
GCF_003970385.1		NZ_RXZH01000008.1	79962	80207	+	WP_126575389.1	rof	EJ063_RS16295	N
GCF_003970385.1		NZ_RXZH01000005.1	176324	176530	-	WP_126574690.1	yaep	EJ063_RS12890	N
GCF_004104355.1		NZ_RJLM01000003.1	280187	280447	+	WP_128783754.1	rof	EDI28_RS10195	N
GCF_004104355.1		NZ_RJLM01000015.1	72643	72849	-	WP_128786088.1	yaep	EDI28_RS22295	N
GCF_004120195.1		NZ_SCHN01000016.1	28049	28300	-	WP_129494856.1	rof	EQP46_RS17400	N
GCF_004120195.1		NZ_SCHN01000022.1	76161	76367	-	WP_129495466.1	yaep	EQP46_RS20830	N
GCF_004363665.1		NZ_SNZO01000003.1	384635	384919	-	WP_107349031.1	rof	DFP78_RS09230	N
GCF_004363665.1		NZ_SNZO01000018.1	72187	72393	-	WP_107351697.1	yaep	DFP78_RS24360	N
GCF_004551525.1		NZ_SATR01000021.1	6060	6305	-	WP_134836065.1	rof	ELS82_RS14245	N
GCF_004551525.1		NZ_SATR01000011.1	113228	113434	+	WP_053440555.1	yaep	ELS82_RS09490	N
GCF_004764665.1		NZ_SMJS01000022.1	14522	14773	-	WP_135458404.1	rof	E6O97_RS20110	N
GCF_004764665.1		NZ_SMJS01000007.1	175366	175569	-	WP_017072685.1	yaep	E6O97_RS09440	N
GCF_005144905.1	I	NZ_CP039700.1	1756476	1756727	-	WP_004733849.1	rof	FAZ90_RS07935	N
GCF_005144905.1	I	NZ_CP039700.1	768228	768431	-	WP_016767591.1	yaep	FAZ90_RS03740	N
GCF_005145745.1		NZ_SYUP01000105.1	10344	10595	-	WP_048658678.1	rof	FCV56_RS22500	N
GCF_005145745.1		NZ_SYUP01000034.1	15375	15578	+	WP_008222923.1	yaep	FCV56_RS11590	N
GCF_005146325.1		NZ_SYUT01000119.1	2120	2365	+	WP_136996161.1	rof	FCV43_RS19965	N
GCF_005146325.1		NZ_SYUT01000031.1	80958	81161	+	WP_017053999.1	yaep	FCV43_RS13550	N
GCF_005146375.1		NZ_SYVA01000006.1	86233	86484	-	WP_004733849.1	rof	FCV49_RS01960	N
GCF_005146375.1		NZ_SYVA01000011.1	255	458	-	WP_008222923.1	yaep	FCV49_RS02935	N
GCF_005239365.1	II	NZ_CP032214.1	1156278	1156523	+	WP_005460845.1	rof	D3H41_RS22105	N
GCF_005239365.1	I	NZ_CP032213.1	2555768	2555974	+	WP_005391765.1	yaep	D3H41_RS12690	N
GCF_005281825.1		NZ_SZXU01000001.1	165939	166181	-	WP_137371745.1	rof	FCT52_RS00730	N
GCF_005281825.1		NZ_SZXU01000004.1	284298	284501	-	WP_137373540.1	yaep	FCT52_RS10105	N
GCF_005281835.1		NZ_RZIS01000002.1	16651	16896	+	WP_137356284.1	rof	ELZ11_RS04980	N
GCF_005281835.1		NZ_RZIS01000001.1	311722	311925	-	WP_137355584.1	yaep	ELZ11_RS01400	N
GCF_006124995.1		NZ_QEWN01000104.1	60147	60392	+	WP_138972274.1	rof	DA100_RS11590	N
GCF_006124995.1		NZ_QEWN01000086.1	31825	32031	-	WP_138971762.1	yaep	DA100_RS08635	N
GCF_006364355.1	II	NZ_CP040991.1	1213113	1213364	-	WP_004727652.1	rof	FIU11_RS21165	N
GCF_006364355.1	I	NZ_CP040990.1	1303038	1303241	-	WP_004729231.1	yaep	FIU11_RS06645	N
GCF_007858795.1		NZ_VFEB01000121.1	114049	114300	+	WP_146491521.1	rof	FTW16_RS14130	N
GCF_007858795.1		NZ_VFEB01000171.1	100305	100508	-	WP_008222923.1	yaep	FTW16_RS18435	N
GCF_009361695.1		NZ_RBWD01000007.1	204598	204843	-	WP_005460845.1	rof	D8S93_RS13895	N
GCF_009361695.1		NZ_RBWD01000001.1	344043	344249	-	WP_005391765.1	yaep	D8S93_RS01640	N
GCF_009363355.1		NZ_CP045338.1	1736775	1737023	-	WP_152468762.1	rof	FIV04_RS07750	N
GCF_009363355.1		NZ_CP045338.1	2528809	2529012	+	WP_032551682.1	yaep	FIV04_RS11270	N
GCF_009363415.1		NZ_CP045350.1	1809446	1809700	+	WP_152430616.1	rof	FIV01_RS08480	N
GCF_009363415.1		NZ_CP045350.1	750645	750851	-	WP_152429752.1	yaep	FIV01_RS03435	N
GCF_009363455.1	pTHAF64_a	NZ_CP045356.1	572448	572702	+	WP_152472480.1	rof	FIU99_RS19180	N
GCF_009363455.1		NZ_CP045355.1	833711	833917	-	WP_006959610.1	yaep	FIU99_RS03805	N
GCF_009649015.1	II	NZ_CP045795.1	420495	420740	-	WP_005460845.1	rof	GH799_RS18525	N
GCF_009649015.1	I	NZ_CP045794.1	1429197	1429403	-	WP_005391765.1	yaep	GH799_RS07125	N
GCF_009665215.1	II	NZ_CP035681.1	957743	957994	+	WP_039428436.1	rof	EWA66_RS18885	N
GCF_009665215.1	I	NZ_CP035680.1	1591497	1591700	-	WP_017420216.1	yaep	EWA66_RS07470	N
GCF_009665255.1	II	NZ_CP035687.1	848693	848938	-	WP_000253073.1	rof	EPB59_RS17210	N
GCF_009665255.1	I	NZ_CP035686.1	1933036	1933239	+	WP_000870111.1	yaep	EPB59_RS08750	N
GCF_009676865.1	pTHAF191d_b	NZ_CP046066.1	1187232	1187486	-	WP_152472480.1	rof	GGC04_RS21725	N
GCF_009676865.1		NZ_CP046065.1	833709	833915	-	WP_006959610.1	yaep	GGC04_RS03800	N
GCF_009708195.1	pTHAF191c_b	NZ_CP046163.1	1003846	1004100	-	WP_152472480.1	rof	GGC03_RS20935	N
GCF_009708195.1		NZ_CP046162.1	833710	833916	-	WP_006959610.1	yaep	GGC03_RS03795	N
GCF_009763805.1	II	NZ_CP046803.1	1067244	1067495	-	WP_039428436.1	rof	GPY24_RS04615	N
GCF_009763805.1	I	NZ_CP046804.1	2084357	2084560	+	WP_011079742.1	yaep	GPY24_RS16400	N
GCF_009763945.1	II	NZ_CP046845.1	604850	605095	-	WP_000253074.1	rof	GPY04_RS17230	N
GCF_009763945.1	I	NZ_CP046844.1	489038	489241	-	WP_000870111.1	yaep	GPY04_RS02250	N
GCF_009811315.1		NZ_BLID01000002.1	527577	527825	+	WP_159652221.1	rof	GVO60_RS06930	N
GCF_009811315.1		NZ_BLID01000004.1	272067	272273	+	WP_159653798.1	yaep	GVO60_RS10800	N
GCF_009857245.1		NZ_WWEU01000005.1	27169	27423	+	WP_160931060.1	rof	GTG28_RS14480	N
GCF_009857245.1		NZ_WWEU01000001.1	159612	159818	-	WP_160926108.1	yaep	GTG28_RS00715	N
GCF_009873615.1		NZ_SSMG01000391.1	5558	5800	+	WP_053986680.1	rof	E5A76_RS16025	N
GCF_009873615.1		NZ_SSMG01000030.1	7531	7737	+	WP_053989476.1	yaep	E5A76_RS02505	N
GCF_009904715.1		NZ_WXWS01000306.1	13361	13606	-	WP_005374351.1	rof	CAG68_RS10610	N
GCF_009904715.1		NZ_WXWS01000283.1	3140	3346	+	WP_005391765.1	yaep	CAG68_RS09590	N
GCF_009904725.1		NZ_WXWT01000383.1	15625	15870	-	WP_005460845.1	rof	CAG69_RS17375	N
GCF_009904725.1		NZ_WXWT01000358.1	19028	19234	-	WP_005391765.1	yaep	CAG69_RS16145	N
GCF_009904765.1		NZ_WXWP01000122.1	19131	19385	+	WP_161452799.1	rof	CAG65_RS05875	N
GCF_009904765.1		NZ_WXWP01000149.1	3452	3658	+	WP_161453168.1	yaep	CAG65_RS07460	N
GCF_009904805.1		NZ_WXWN01000368.1	24953	25207	+	WP_021706340.1	rof	CAG63_RS21860	N
GCF_009904805.1		NZ_WXWN01000107.1	13417	13623	+	WP_021706649.1	yaep	CAG63_RS06130	N
GCF_009904845.1		NZ_WXWO01000091.1	2021	2275	-	WP_021706340.1	rof	CAG64_RS19125	N
GCF_009904845.1		NZ_WXWO01000076.1	1163	1369	-	WP_021706649.1	yaep	CAG64_RS16215	N
GCF_009904855.1		NZ_WXWM01000064.1	24845	25099	+	WP_021706340.1	rof	CAG62_RS05695	N
GCF_009904855.1		NZ_WXWM01000089.1	1156	1362	-	WP_021706649.1	yaep	CAG62_RS08110	N
GCF_009904995.1		NZ_WXWA01000181.1	14001	14246	-	WP_013868119.1	rof	CAG50_RS17355	N
GCF_009904995.1		NZ_WXWA01000054.1	47869	48075	+	WP_010319078.1	yaep	CAG50_RS05465	N
GCF_009905015.1		NZ_WXWB01000109.1	8734	8979	+	WP_017045964.1	rof	CAG51_RS11070	N
GCF_009905015.1		NZ_WXWB01000141.1	4228	4434	+	WP_010319078.1	yaep	CAG51_RS15235	N
GCF_009905035.1		NZ_WXWC01000169.1	3907	4152	-	WP_013868119.1	rof	CAG52_RS11895	N
GCF_009905035.1		NZ_WXWC01000222.1	15859	16065	+	WP_010319078.1	yaep	CAG52_RS15865	N
GCF_009910675.1		NZ_RSEJ01000017.1	112957	113217	+	WP_160653549.1	rof	EIZ48_RS16325	N
GCF_009910675.1		NZ_RSEJ01000028.1	15397	15603	+	WP_075762736.1	yaep	EIZ48_RS22075	N
GCF_009938115.1	II	NZ_CP042300.1	328097	328342	-	WP_000253074.1	rof	FKV26_RS14845	N
GCF_009938115.1	I	NZ_CP042299.1	442412	442615	-	WP_000870111.1	yaep	FKV26_RS01950	N
GCF_009938165.1	II	NZ_AP019650.1	1020380	1020628	+	WP_162064336.1	rof	Vt282_RS18430	N
GCF_009938165.1	I	NZ_AP019649.1	771676	771879	-	WP_162063668.1	yaep	Vt282_RS03570	N
GCF_009938205.1	II	NZ_AP019655.1	1291769	1292017	+	WP_075706454.1	rof	GZK95_RS20500	N
GCF_009938205.1	I	NZ_AP019654.1	804680	804883	-	WP_075706335.1	yaep	GZK95_RS03655	N
GCF_009938225.1	II	NZ_AP019658.1	1185301	1185549	+	WP_075649723.1	rof	GZN30_RS19455	N
GCF_009938225.1	I	NZ_AP019657.1	468447	468650	-	WP_075651756.1	yaep	GZN30_RS02065	N
GCF_010092875.1		NZ_JAADJW010000038.1	47326	47571	+	WP_005434844.1	rof	GXP65_RS21045	N
GCF_010092875.1		NZ_JAADJW010000014.1	64972	65178	-	WP_005529380.1	yaep	GXP65_RS12305	N
GCF_011045095.1		NZ_JAALDL010000008.1	27466	27711	-	WP_165013750.1	rof	G5S52_RS11800	N
GCF_011045095.1		NZ_JAALDL010000018.1	74725	74931	-	WP_165017735.1	yaep	G5S52_RS19755	N
GCF_011090175.1		NZ_JAAKZL010000083.1	468	713	-	WP_171981423.1	rof	G6Z92_RS17135	N
GCF_011090175.1		NZ_JAAKZL010000015.1	39552	39758	-	WP_053310342.1	yaep	G6Z92_RS07055	N
GCF_011090225.1		NZ_JAAKZK010000063.1	15530	15775	+	WP_176246685.1	rof	G6Z94_RS14515	N
GCF_011090225.1		NZ_JAAKZK010000009.1	35507	35713	-	WP_053310342.1	yaep	G6Z94_RS04250	N
GCF_011212705.1	II	NZ_CP048694.1	283118	283372	+	WP_021455364.1	rof	G3U99_RS17805	N
GCF_011212705.1	I	NZ_CP048693.1	94885	95091	+	WP_008081084.1	yaep	G3U99_RS00470	N
GCF_012275705.1		NZ_SHOE01000007.1	199333	199578	-	WP_005460845.1	rof	EX191_RS09235	N
GCF_012275705.1		NZ_SHOE01000001.1	164826	165032	-	WP_005391765.1	yaep	EX191_RS00710	N
GCF_012395215.1		NZ_JAAZTV010000002.1	553408	553653	-	WP_168524461.1	rof	HGG77_RS16695	N
GCF_012395215.1		NZ_JAAZTV010000001.1	2128927	2129133	+	WP_053310342.1	yaep	HGG77_RS10005	N
GCF_013041605.1		NZ_JABEQC010000007.1	123962	124207	+	WP_102941394.1	rof	HKI82_RS11495	N
GCF_013041605.1		NZ_JABEQC010000014.1	61550	61756	-	WP_042488988.1	yaep	HKI82_RS17440	N
GCF_013048495.1		NZ_VHSR01000001.1	32339	32584	+	WP_005374351.1	rof	FKN09_RS00175	N
GCF_013048495.1		NZ_VHSR01000002.1	784993	785199	+	WP_005391765.1	yaep	FKN09_RS11795	N
GCF_013048515.1		NZ_VHSQ01000005.1	37896	38141	+	WP_170892408.1	rof	FKN08_RS14800	N
GCF_013048515.1		NZ_VHSQ01000001.1	231232	231438	-	WP_005391765.1	yaep	FKN08_RS00965	N
GCF_013048535.1		NZ_VHST01000006.1	32509	32754	+	WP_054576494.1	rof	FKN11_RS15660	N
GCF_013048535.1		NZ_VHST01000007.1	306798	307004	-	WP_005391765.1	yaep	FKN11_RS18695	N
GCF_013048545.1		NZ_VHSS01000004.1	410891	411136	-	WP_005460845.1	rof	FKN10_RS14960	N
GCF_013048545.1		NZ_VHSS01000005.1	310089	310295	-	WP_005391765.1	yaep	FKN10_RS16605	N
GCF_013048585.1		NZ_VHSU01000003.1	426575	426820	+	WP_170900340.1	rof	FKN12_RS07750	N
GCF_013048585.1		NZ_VHSU01000002.1	555810	556016	+	WP_010319078.1	yaep	FKN12_RS05615	N
GCF_013048605.1		NZ_VHSV01000002.1	12673	12918	+	WP_054576494.1	rof	FKN13_RS01980	N
GCF_013048605.1		NZ_VHSV01000012.1	62701	62907	+	WP_005391765.1	yaep	FKN13_RS11250	N
GCF_013048625.1		NZ_VHSY01000005.1	404152	404397	-	WP_140301714.1	rof	FKN16_RS12780	N
GCF_013048625.1		NZ_VHSY01000008.1	115254	115460	+	WP_005391765.1	yaep	FKN16_RS17335	N
GCF_013048635.1		NZ_VHSW01000002.1	424518	424763	-	WP_013868119.1	rof	FKN25_RS06385	N
GCF_013048635.1		NZ_VHSW01000007.1	120161	120367	-	WP_010319078.1	yaep	FKN25_RS12765	N
GCF_013048645.1		NZ_VHSX01000003.1	37717	37962	+	WP_005460845.1	rof	FKN17_RS12730	N
GCF_013048645.1		NZ_VHSX01000004.1	126015	126221	+	WP_005391765.1	yaep	FKN17_RS15575	N
GCF_013048685.1		NZ_VHTC01000051.1	8776	9021	+	WP_170905656.1	rof	FKN93_RS16275	N
GCF_013048685.1		NZ_VHTC01000030.1	22568	22771	-	WP_004395765.1	yaep	FKN93_RS13910	N
GCF_013048725.1		NZ_VHSK01000012.1	47428	47673	-	WP_017045964.1	rof	FKQ62_RS13060	N
GCF_013048725.1		NZ_VHSK01000003.1	15917	16123	-	WP_010319078.1	yaep	FKQ62_RS03275	N
GCF_013048735.1		NZ_VHSL01000006.1	242198	242443	+	WP_170907581.1	rof	FKQ63_RS10570	N
GCF_013048735.1		NZ_VHSL01000009.1	39320	39526	+	WP_010319078.1	yaep	FKQ63_RS12310	N
GCF_013113835.1		NZ_VTYQ01000004.1	175113	175367	-	WP_021455364.1	rof	F0265_RS10860	N
GCF_013113835.1		NZ_VTYQ01000003.1	821152	821358	+	WP_082313554.1	yaep	F0265_RS09760	N
GCF_013114115.1		NZ_VTYC01000045.1	10174	10425	-	WP_105024956.1	rof	F0251_RS22690	N
GCF_013114115.1		NZ_VTYC01000013.1	94616	94819	+	WP_004738556.1	yaep	F0251_RS12095	N
GCF_013114515.1		NZ_VTXG01000027.1	58118	58369	+	WP_004733849.1	rof	F0229_RS17080	N
GCF_013114515.1		NZ_VTXG01000006.1	114866	115069	-	WP_008222923.1	yaep	F0229_RS06685	N
GCF_013114525.1		NZ_VTXJ01000032.1	14588	14839	-	WP_105024956.1	rof	F0232_RS23315	N
GCF_013114525.1		NZ_VTXJ01000019.1	70857	71060	+	WP_004738556.1	yaep	F0232_RS18575	N
GCF_013114545.1		NZ_VTXI01000008.1	79193	79438	-	WP_171759555.1	rof	F0231_RS09840	N
GCF_013114545.1		NZ_VTXI01000003.1	101740	101946	+	WP_171758523.1	yaep	F0231_RS04475	N
GCF_013114585.1		NZ_VTXF01000005.1	37002	37253	+	WP_105024956.1	rof	F0228_RS05425	N
GCF_013114585.1		NZ_VTXF01000008.1	113583	113786	-	WP_004738556.1	yaep	F0228_RS08465	N
GCF_013114595.1		NZ_VTXE01000004.1	82684	82929	+	WP_171751780.1	rof	F0227_RS03050	N
GCF_013114595.1		NZ_VTXE01000002.1	186059	186262	-	WP_171751415.1	yaep	F0227_RS01680	N
GCF_013114625.1		NZ_VTXD01000003.1	189377	189619	+	WP_171734476.1	rof	F0226_RS04250	N
GCF_013114625.1		NZ_VTXD01000019.1	7276	7479	+	WP_171736011.1	yaep	F0226_RS12815	N
GCF_013154935.1	I	NZ_CP053541.1	1169568	1169813	+	WP_069666206.1	rof	HOO69_RS05305	N
GCF_013154935.1	I	NZ_CP053541.1	527759	527965	-	WP_171801229.1	yaep	HOO69_RS02365	N
GCF_013376745.1		NZ_VINK01000003.1	567657	567908	-	WP_176681244.1	rof	FLM51_RS18905	N
GCF_013376745.1		NZ_VINK01000002.1	510939	511142	+	WP_008222923.1	yaep	FLM51_RS10500	N
GCF_014050145.1		NZ_JACFYF010000001.1	304548	304796	+	WP_182105805.1	rof	H2O73_RS01445	N
GCF_014050145.1		NZ_JACFYF010000010.1	15989	16192	-	WP_182109633.1	yaep	H2O73_RS14760	N
GCF_014164465.1		NZ_JACJFF010000028.1	17419	17670	+	WP_182795895.1	rof	H5300_RS10045	N
GCF_014164465.1		NZ_JACJFF010000020.1	64677	64880	+	WP_009847436.1	yaep	H5300_RS08130	N
GCF_014349205.1		NZ_JACSOF010000148.1	13116	13364	+	WP_187463752.1	rof	BIZ37_RS24570	N
GCF_014349205.1		NZ_JACSOF010000035.1	15748	15954	+	WP_039458213.1	yaep	BIZ37_RS09910	N
GCF_014596725.1		NZ_JACVEG010000004.1	136428	136673	-	WP_167412316.1	rof	HUO09_RS13035	N
GCF_014596725.1		NZ_JACVEG010000010.1	109938	110144	-	WP_167411951.1	yaep	HUO09_RS19070	N
GCF_014694455.1		NZ_JAAUWT010000004.1	84453	84722	+	WP_190334238.1	rof	HC752_RS06050	N
GCF_014694455.1		NZ_JAAUWT010000026.1	32387	32593	+	WP_190337291.1	yaep	HC752_RS21685	N
GCF_014694495.1		NZ_JAAUWR010000052.1	262	507	+	WP_026029357.1	rof	HC728_RS19400	N
GCF_014694495.1		NZ_JAAUWR010000002.1	283454	283660	+	WP_005418000.1	yaep	HC728_RS02845	N
GCF_014694535.1		NZ_JAAUWQ010000048.1	19413	19658	+	WP_192075904.1	rof	HC729_RS16475	N
GCF_014694535.1		NZ_JAAUWQ010000020.1	60076	60282	-	WP_053310342.1	yaep	HC729_RS11060	N
GCF_014841115.1		NZ_JACYTP010000001.1	190086	190331	-	WP_192013811.1	rof	IFO68_RS00820	N
GCF_014841115.1		NZ_JACYTP010000018.1	68337	68546	-	WP_192017591.1	yaep	IFO68_RS20215	N
GCF_014879975.1	I	NZ_CP062500.1	1872010	1872261	-	WP_192888672.1	rof	IHV80_RS08275	N
GCF_014879975.1	I	NZ_CP062500.1	2805871	2806074	+	WP_192889240.1	yaep	IHV80_RS12395	N
GCF_014897125.1		NZ_JABUYW010000021.1	43659	43898	+	WP_193000411.1	rof	INT01_RS09370	N
GCF_014897125.1		NZ_JABUYW010000043.1	13853	14056	+	WP_193001560.1	yaep	INT01_RS13625	N
GCF_015163545.1		NZ_JADDYI010000022.1	150980	151231	+	WP_016788695.1	rof	IQO02_RS08335	N
GCF_015163545.1		NZ_JADDYI010000020.1	98825	99028	+	WP_016767591.1	yaep	IQO02_RS06160	N
GCF_015163555.1		NZ_JADDYJ010000066.1	187362	187613	-	WP_004733849.1	rof	IQO30_RS13680	N
GCF_015163555.1		NZ_JADDYJ010000098.1	342075	342278	-	WP_009847436.1	yaep	IQO30_RS18955	N
GCF_015163595.1		NZ_JADDYH010000038.1	435457	435702	-	WP_005374351.1	rof	IQP38_RS18055	N
GCF_015163595.1		NZ_JADDYH010000074.1	62419	62625	+	WP_005391765.1	yaep	IQP38_RS24185	N
GCF_015163615.1		NZ_JADDYK010000053.1	121247	121498	-	WP_048611134.1	rof	IQQ51_RS13770	N
GCF_015163615.1		NZ_JADDYK010000060.1	92633	92836	+	WP_008222923.1	yaep	IQQ51_RS15475	N
GCF_015163635.1		NZ_JADDYL010000003.1	492107	492358	+	WP_004733849.1	rof	IQN74_RS10930	N
GCF_015163635.1		NZ_JADDYL010000002.1	612585	612788	+	WP_016767591.1	yaep	IQN74_RS07185	N
GCF_015278125.1		NZ_JADILO010000008.1	54915	55163	-	WP_194436413.1	rof	IRQ95_RS07830	N
GCF_015278125.1		NZ_JADILO010000016.1	17397	17600	-	WP_075651756.1	yaep	IRQ95_RS12340	N
GCF_015594925.1		NZ_JADNRT010000002.1	1078181	1078426	+	WP_195706008.1	rof	IUZ65_RS20525	N
GCF_015594925.1		NZ_JADNRT010000001.1	2422489	2422692	+	WP_195704103.1	yaep	IUZ65_RS10925	N
GCF_016406055.1		NZ_JAEFCE010000043.1	34391	34642	+	WP_105024956.1	rof	JC606_RS15935	N
GCF_016406055.1		NZ_JAEFCE010000129.1	911	1114	-	WP_137407914.1	yaep	JC606_RS23010	N
GCF_016464285.1		NZ_JACDWZ010000046.1	249044	249295	-	WP_199465145.1	rof	JIG40_RS08425	N
GCF_016464285.1		NZ_JACDWZ010000092.1	561701	561904	+	WP_020431399.1	yaep	JIG40_RS16250	N
GCF_016900875.1		NZ_JAFEUM010000004.1	352948	353193	+	WP_205158768.1	rof	JQC93_RS12460	N
GCF_016900875.1		NZ_JAFEUM010000002.1	771096	771305	+	WP_205157988.1	yaep	JQC93_RS08420	N
GCF_016920955.1	II	NZ_CP060590.1	285482	285727	+	WP_005374351.1	rof	H9L11_RS16825	N
GCF_016920955.1	I	NZ_CP060589.1	602320	602529	+	WP_033905529.1	yaep	H9L11_RS02845	N
GCF_017313425.1		NZ_JAFLNP010000005.1	32515	32760	+	WP_206970535.1	rof	J0673_RS10270	N
GCF_017313425.1		NZ_JAFLNP010000006.1	259874	260080	-	WP_005391765.1	yaep	J0673_RS13195	N
GCF_017313505.1		NZ_JAFLNT010000003.1	407504	407749	-	WP_054578556.1	rof	J0679_RS07910	N
GCF_017313505.1		NZ_JAFLNT010000005.1	80494	80700	+	WP_005391765.1	yaep	J0679_RS09980	N
GCF_017313645.1		NZ_JAFLOC010000002.1	32431	32676	+	WP_005460845.1	rof	J0684_RS02390	N
GCF_017313645.1		NZ_JAFLOC010000004.1	173518	173724	-	WP_005391765.1	yaep	J0684_RS05945	N
GCF_017313725.1		NZ_JAFLOF010000004.1	355875	356120	-	WP_005374351.1	rof	J0671_RS13485	N
GCF_017313725.1		NZ_JAFLOF010000005.1	80237	80443	+	WP_206959584.1	yaep	J0671_RS14075	N
GCF_017329545.1	II	NZ_CP071326.1	553277	553564	-	WP_047884589.1	rof	FH974_RS18400	N
GCF_017329545.1	I	NZ_CP071325.1	646140	646346	-	WP_047883162.1	yaep	FH974_RS03175	N
GCF_017653565.1		NZ_JAGGDK010000001.1	683162	683413	+	WP_004733849.1	rof	J5X89_RS03115	N
GCF_017653565.1		NZ_JAGGDK010000012.1	158603	158806	-	WP_008222923.1	yaep	J5X89_RS15560	N
GCF_017948345.1	II	NZ_CP072850.1	866164	866409	+	WP_000253074.1	rof	KAF59_RS17960	N
GCF_017948345.1	I	NZ_CP072849.1	2119619	2119822	+	WP_000870111.1	yaep	KAF59_RS09625	N
GCF_018199995.1	pGJ3-1	NZ_CP073579.1	729527	729769	-	WP_211651754.1	rof	KDD30_RS20185	N
GCF_018199995.1		NZ_CP073578.1	2674245	2674454	+	WP_211646124.1	yaep	KDD30_RS12300	N
GCF_018336415.1	II	NZ_CP047306.1	902687	902932	+	WP_000253074.1	rof	GTH07_RS17735	N
GCF_018336415.1	I	NZ_CP047305.1	2155362	2155565	+	WP_000870111.1	yaep	GTH07_RS09730	N
GCF_018860525.1		NZ_JAHKPM010000055.1	59756	60010	-	WP_125319764.1	rof	KO511_RS16320	N
GCF_018860525.1		NZ_JAHKPM010000060.1	66662	66871	-	WP_215988623.1	yaep	KO511_RS17135	N
GCF_900005135.1		NZ_CAOC01000051.1	21076	21342	-	WP_022589451.1	rof	VIBNISFN118_RS06975	N
GCF_900005135.1		NZ_CAOC01000161.1	2631	2837	+	WP_022549882.1	yaep	VIBNISFN118_RS14360	N
GCF_900055185.1		NZ_FIZX01000002.1	368912	369157	-	WP_062663469.1	rof	GCE9029_RS11855	N
GCF_900055185.1		NZ_FIZX01000008.1	75990	76196	-	WP_062667633.1	yaep	GCE9029_RS23945	N
GCF_900060185.1		NZ_FIZY01000011.1	24450	24695	-	WP_198159475.1	rof	GMA8713_RS07690	N
GCF_900060185.1		NZ_FIZY01000005.1	7478	7684	+	WP_062705915.1	yaep	GMA8713_RS03910	N
GCF_900067765.1		NZ_CANY01000106.1	225	491	+	WP_022589451.1	rof	A4U47_RS20745	N
GCF_900067765.1		NZ_CANY01000057.1	104370	104576	+	WP_004401622.1	yaep	A4U47_RS09845	N
GCF_900067775.1		NZ_CANX01000017.1	113203	113469	-	WP_022589451.1	rof	A4U46_RS03645	N
GCF_900067775.1		NZ_CANX01000001.1	104370	104576	+	WP_004401622.1	yaep	A4U46_RS00520	N
GCF_900089965.1		NZ_FLQZ01000011.1	5912	6163	+	WP_065675523.1	rof	VCE7224_RS03075	N
GCF_900089965.1		NZ_FLQZ01000003.1	5132	5335	-	WP_008222923.1	yaep	VCE7224_RS00655	N
GCF_900100015.1		NZ_FNDD01000010.1	38815	39069	+	WP_093272943.1	rof	BLS03_RS09945	N
GCF_900100015.1		NZ_FNDD01000001.1	300135	300341	-	WP_093268583.1	yaep	BLS03_RS01305	N
GCF_900115495.1		NZ_FOWR01000004.1	28028	28279	-	WP_017011021.1	rof	BM082_RS03395	N
GCF_900115495.1		NZ_FOWR01000047.1	7137	7343	+	WP_017011460.1	yaep	BM082_RS21220	N
GCF_900166975.1		NZ_FUWP01000030.1	2085	2330	+	WP_080176286.1	rof	CZ814_RS17980	N
GCF_900166975.1		NZ_FUWP01000019.1	7289	7492	+	WP_080175675.1	yaep	CZ814_RS14540	N
GCF_900185615.1		NZ_FYAK01000010.1	5745	5990	+	WP_065168704.1	rof	PMAL9190_RS16370	N
GCF_900185615.1		NZ_FYAK01000013.1	73435	73638	-	WP_087846449.1	yaep	PMAL9190_RS17725	N
GCF_900185625.1		NZ_FYAJ01000003.1	314348	314593	-	WP_087853762.1	rof	PAND9192_RS10465	N
GCF_900185625.1		NZ_FYAJ01000012.1	7086	7289	+	WP_060998739.1	yaep	PAND9192_RS17770	N
GCF_900233005.1	A	NZ_LT960611.1	502615	502860	+	WP_102521318.1	rof	VTAP4600_RS02345	N
GCF_900233005.1	A	NZ_LT960611.1	1535608	1535811	+	WP_102522112.1	yaep	VTAP4600_RS06875	N
GCF_900382755.1		NZ_OSDX01000092.1	11884	12135	-	WP_122056220.1	rof	ED652_RS22415	N
GCF_900382755.1		NZ_OSDX01000001.1	90674	90877	-	WP_008222923.1	yaep	ED652_RS00375	N
GCF_900537155.1		NZ_UNRL01000001.1	1254400	1254645	-	WP_163920968.1	rof	G6R09_RS05360	N
GCF_900537155.1		NZ_UNRL01000013.1	7151	7354	+	WP_060998739.1	yaep	G6R09_RS18665	N
GCF_902751245.1		NZ_CADDIS010000002.1	233586	233837	+	WP_004733849.1	rof	HRQ85_RS09900	N
GCF_902751245.1		NZ_CADDIS010000002.1	1307985	1308188	+	WP_008222923.1	yaep	HRQ85_RS14485	N
GCF_905175335.1	II	NZ_HG992752.1	165425	165670	-	WP_005434844.1	rof	KHO06_RS17565	N
GCF_905175335.1	I	NZ_HG992751.1	1073746	1073952	-	WP_005529380.1	yaep	KHO06_RS04855	N
GCF_905175355.1	II	NZ_HG992743.1	58991	59236	-	WP_208446037.1	rof	KJB05_RS18635	N
GCF_905175355.1	I	NZ_HG992742.1	975537	975743	-	WP_005529380.1	yaep	KJB05_RS04495	N
GCF_905175365.1	II	NZ_HG992759.1	1507289	1507534	-	WP_182010599.1	rof	KHN94_RS21515	N
GCF_905175365.1	I	NZ_HG992758.1	2356172	2356378	+	WP_182008698.1	yaep	KHN94_RS10720	N
GCF_905175395.1		NZ_CAJIMW010000112.1	1112020	1112265	+	WP_211918134.1	rof	KHN78_RS13640	N
GCF_905175395.1		NZ_CAJIMW010000001.1	1294901	1295104	-	WP_128810362.1	yaep	KHN78_RS06035	N

## Sheet: d
d, Vibrionaceae rof genomic context was collected from TREND. Note that operon ID is not continuous, which is generated by TREND. An operon is defined if rof has a gene neighbor that is located on the same strand and within 100 bp.
Protein ID	Annotation	Strand	Gene_start	Gene_end	Operon ID	Rof?	In Operon?
WP_012604005.1	sodium/glutamate symporter	+	1703169	1704392	1
WP_041472809.1	AraC family transcriptional regulator	-	1704540	1704989	1
WP_004733848.1	hypothetical protein	-	1705057	1705290	1
WP_004733849.1	transcriptional regulator	-	1705299	1705550	1	Rof	Y
WP_012604008.1	cytochrome c	+	1705759	1706124	1
WP_017068336.1	zinc chelation protein SecC	-	2253	2585	2
WP_065675519.1	HAD family hydrolase	+	2841	3557	2
WP_065675520.1	nuclear transport factor 2 family protein	+	3655	4038	2
WP_065675521.1	3-oxoacyl-ACP reductase	+	4110	4841	2
WP_065675522.1	type B chloramphenicol O-acetyltransferase	+	4935	5567	2
WP_065675523.1	transcriptional regulator	+	5739	5990	2	Rof	Y
WP_004733848.1	hypothetical protein	+	5999	6232	2
WP_065675524.1	AraC family transcriptional regulator	+	6301	6750	2
WP_083994261.1	glutathione S-transferase	-	6954	7613	2
WP_060467729.1	glutathione S-transferase	+	27481	28140	5
WP_060467730.1	AraC family transcriptional regulator	-	28301	28750	5
WP_060467731.1	hypothetical protein	-	28818	29051	5
WP_060467732.1	transcriptional regulator	-	29060	29311	5	Rof	Y
WP_060467733.1	3-oxoacyl-ACP reductase	-	29446	30177	5
WP_060467734.1	zinc chelation protein SecC	+	30400	30732	5
null	phosphatase	+	143	840	6
WP_102319781.1	nuclear transport factor 2 family protein	+	892	1275	6
WP_004733853.1	3-oxoacyl-ACP reductase	+	1345	2076	6
WP_102319782.1	type B chloramphenicol O-acetyltransferase	+	2170	2802	6
WP_102319783.1	transcriptional regulator	+	2973	3224	6	Rof	Y
WP_017068340.1	hypothetical protein	+	3233	3466	6
WP_102319784.1	AraC family transcriptional regulator	+	3534	3983	6
WP_102319785.1	glutathione S-transferase	-	4207	4866	6
WP_017068336.1	zinc chelation protein SecC	-	107906	108238	7
WP_017061811.1	HAD family hydrolase	+	108494	109210	7
WP_017068337.1	nuclear transport factor 2 family protein	+	109262	109645	7
WP_017066537.1	3-oxoacyl-ACP reductase	+	109735	110466	7
WP_017068338.1	type B chloramphenicol O-acetyltransferase	+	110560	111192	7
WP_017068339.1	transcriptional regulator	+	111363	111614	7	Rof	Y
WP_017068340.1	hypothetical protein	+	111623	111856	7
WP_017068341.1	AraC family transcriptional regulator	+	111917	112366	7
WP_080582243.1	glutathione S-transferase	-	112590	113249	7
null	cytochrome C oxidase Cbb3	-	91883	92038	8
WP_029405537.1	transcriptional regulator	+	92246	92497	8	Rof	Y
WP_029405538.1	hypothetical protein	+	92506	92739	8
WP_029405539.1	AraC family transcriptional regulator	+	92807	93256	8
WP_019823532.1	glutathione S-transferase	-	93469	94128	8
WP_086715655.1	cytochrome c	-	23986	24351	9
WP_086715656.1	transcriptional regulator	+	24558	24809	9	Rof	Y
WP_086715658.1	hypothetical protein	+	24818	25051	9
WP_086715659.1	AraC family transcriptional regulator	+	25104	25553	9
WP_086715661.1	hypothetical protein	-	25612	26526	9
WP_061039031.1	cytochrome C oxidase Cbb3	-	368639	369004	10
WP_048611134.1	transcriptional regulator	+	369212	369463	10	Rof	Y
WP_050052510.1	hypothetical protein	+	369472	369705	10
WP_061039030.1	AraC family transcriptional regulator	+	369765	370214	10
WP_081090232.1	glutathione S-transferase	-	370406	371065	10
WP_076650914.1	cytochrome c	-	82873	83238	11
WP_076650915.1	transcriptional regulator	+	83446	83697	11	Rof	Y
WP_076650916.1	hypothetical protein	+	83706	83939	11
WP_076650917.1	AraC family transcriptional regulator	+	84007	84456	11
WP_076650918.1	sodium/glutamate symporter	-	84563	85795	11
WP_137357009.1	hypothetical protein	-	15949	16446	12
WP_137356284.1	transcriptional regulator	+	16651	16896	12	Rof	Y
WP_137357010.1	GNAT family N-acetyltransferase	+	16950	17417	12
WP_137356285.1	aldehyde dehydrogenase	-	17632	19152	12
WP_032548939.1	transcriptional regulator	-	265484	265906	13
WP_032548940.1	STAS/SEC14 domain-containing protein	+	266232	266618	13
WP_032548943.1	type B chloramphenicol O-acetyltransferase	+	266989	267618	13
WP_032548944.1	hypothetical protein	+	267689	267937	13	Rof	Y
WP_032548945.1	hypothetical protein	+	268047	268280	13
WP_032548946.1	AraC family transcriptional regulator	+	268319	268768	13
WP_084181784.1	glutathione S-transferase	-	268816	269508	13
WP_159652215.1	GNAT family N-acetyltransferase	+	522819	523364	15
WP_159652460.1	ABC-F family ATPase	+	523505	525109	15
WP_159652462.1	VF530 family DNA-binding protein	+	525163	525573	15
WP_159652217.1	sodium/glutamate symporter	+	525825	527051	15
WP_159652219.1	SEC-C domain-containing protein	+	527134	527466	15
WP_159652221.1	transcriptional regulator	+	527577	527825	15	Rof	N
WP_159652223.1	PhnA domain-containing protein	+	527937	528269	15
WP_159652225.1	helix-turn-helix domain-containing protein	-	528347	529360	15
WP_053394045.1	DUF2058 domain-containing protein	-	356776	357297	16
WP_053394046.1	transcriptional regulator	+	357441	357689	16	Rof	Y
WP_053394047.1	DUF1311 domain-containing protein	+	357747	358199	16
WP_053394048.1	2',3'-cyclic-nucleotide 2'-phosphodiesterase	+	358456	360360	16
WP_053394049.1	hypothetical protein	-	360503	361144	16
WP_102404755.1	KR domain-containing protein	+	18981	19739	17
WP_102404756.1	DUF3297 domain-containing protein	-	19985	20236	17
WP_102404757.1	transcriptional regulator	-	20418	20663	17	Rof	N
WP_102404784.1	cupin	+	20992	21657	17
WP_042483361.1	RNA recognition motif containing protein	+	139347	139583	20
WP_042483356.1	ClbS/DfsB family four-helix bundle protein	-	139726	140268	20
WP_102986140.1	phosphotransferase	-	140296	141075	20
WP_102986141.1	transcriptional regulator	-	141137	141382	20	Rof	Y
WP_102986142.1	GNAT family N-acetyltransferase	-	141449	141988	20
WP_102986143.1	RND transporter	-	142104	143492	20
WP_102986144.1	multidrug efflux RND transporter permease subunit	-	143497	146631	20
WP_102986232.1	efflux transporter periplasmic adaptor subunit	-	146654	147700	20
WP_102954496.1	DNA-binding response regulator	+	147935	148711	20
WP_042483345.1	LysR family transcriptional regulator	-	243419	244330	22
WP_081878686.1	EamA family transporter	+	244452	245345	22
WP_042483351.1	transcriptional regulator	+	245504	245749	22	Rof	Y
WP_042483354.1	aminoglycoside phosphotransferase family protein	+	245811	246590	22
WP_042483356.1	ClbS/DfsB family four-helix bundle protein	+	246618	247160	22
WP_042483361.1	RNA recognition motif containing protein	-	247301	247537	22
WP_102941393.1	LysR family transcriptional regulator	-	152724	153635	23
WP_102941450.1	EamA family transporter	+	153757	154650	23
WP_102941394.1	transcriptional regulator	+	154797	155042	23	Rof	Y
WP_102941395.1	phosphotransferase	+	155091	155870	23
WP_102941396.1	hypothetical protein	+	155898	156440	23
WP_102941397.1	RNA recognition motif containing protein	-	156581	156817	23
WP_107300235.1	tyrosine--tRNA ligase	-	95617	96807	25
WP_107300236.1	LysR family transcriptional regulator	+	97025	97918	25
WP_107300237.1	hypothetical protein	+	98012	98482	25
WP_107300238.1	transcriptional regulator	+	98514	98762	25	Rof	Y
WP_107300239.1	hypothetical protein	+	99024	99794	25
WP_107300240.1	DUF1349 domain-containing protein	+	99791	100384	25
WP_107300241.1	glyoxalase	+	100413	100802	25
WP_107300242.1	HAD family phosphatase	+	100851	101495	25
WP_107300243.1	methanol oxidase	+	101617	102312	25
WP_102521314.1	hypothetical protein	+	498084	498557	28
WP_102521315.1	GNAT family N-acetyltransferase	+	498848	499258	28
WP_102523870.1	nitrate reductase	+	499373	499912	28
WP_102521316.1	IS21 family transposase	+	500182	501714	28
WP_102521317.1	transposase	+	501724	502464	28
WP_102521318.1	transcriptional regulator	+	502615	502860	28	Rof	Y
WP_102521319.1	hypothetical protein	+	502928	503401	28
WP_102521320.1	permease	+	503900	504667	28
WP_102521321.1	VOC family protein	+	504716	505084	28
WP_102521322.1	GNAT family N-acetyltransferase	+	505168	505620	28
null	RimJ/RimL family protein N-acetyltransferase	+	505653	506206	28
WP_063606802.1	RDD family protein	+	6685	7629	29
WP_063606801.1	GFA family protein	+	7752	8147	29
WP_063606800.1	hypothetical protein	+	8361	8726	29
WP_063606799.1	N-acetyltransferase	+	8798	9271	29
WP_063606798.1	N-acetyltransferase	+	9311	9787	29
WP_083400135.1	transcriptional antiterminator Rof	+	9852	10097	29	Rof	Y
WP_063606796.1	DUF3291 domain-containing protein	+	10166	10618	29
WP_063606795.1	hypothetical protein	+	10618	11394	29
WP_063606794.1	hypothetical protein	+	11572	11955	29
WP_063606793.1	hypothetical protein	+	12002	12391	29
WP_063606792.1	hypothetical protein	+	12551	12907	29
WP_062460214.1	RDD family protein	+	178542	179486	30
WP_062460216.1	GFA family protein	+	179608	180003	30
WP_062460218.1	hypothetical protein	+	180217	180582	30
WP_062460221.1	N-acetyltransferase	+	180654	181127	30
WP_062460223.1	N-acetyltransferase	+	181167	181643	30
WP_062460225.1	transcriptional antiterminator Rof	+	181708	181953	30	Rof	Y
WP_038228483.1	DUF3291 domain-containing protein	+	182022	182474	30
WP_062460227.1	hypothetical protein	+	182680	183063	30
WP_038228485.1	membrane protein	+	183110	183499	30
WP_062460230.1	hypothetical protein	+	183887	184336	30
WP_038228490.1	hypothetical protein	+	184349	184591	30
WP_038228476.1	serine recombinase	-	362301	362936	31
null	hypothetical protein	+	383094	383372	31
WP_038228478.1	N-acetyltransferase	+	383444	383917	31
WP_038228480.1	N-acetyltransferase	+	383957	384433	31
WP_038228482.1	transcriptional antiterminator Rof	+	384498	384743	31	Rof	Y
WP_038228483.1	DUF3291 domain-containing protein	+	384812	385264	31
WP_051868191.1	hypothetical protein	+	385470	385853	31
WP_038228485.1	membrane protein	+	385900	386289	31
WP_038228487.1	hypothetical protein	+	386676	387125	31
WP_038228490.1	hypothetical protein	+	387138	387380	31
WP_006075009.1	GFA family protein	+	16856	17251	32
WP_006075010.1	DUF1428 domain-containing protein	+	17826	18179	32
WP_006075011.1	hypothetical protein	+	18443	18808	32
WP_006075012.1	GNAT family N-acetyltransferase	+	18880	19353	32
WP_038223175.1	N-acetyltransferase	+	19393	19869	32
WP_038223163.1	transcriptional antiterminator Rof	+	19934	20179	32	Rof	Y
WP_006075015.1	DUF3291 domain-containing protein	+	20248	20700	32
WP_006075016.1	hypothetical protein	+	20906	21289	32
WP_006075017.1	membrane protein	+	21336	21725	32
null	magnesium transporter	+	21885	21965	32
WP_006075019.1	hypothetical protein	+	22113	22562	32
WP_088877667.1	RDD family protein	+	2977455	2978399	33
WP_088877239.1	GFA family protein	+	2978521	2978916	33
WP_088877240.1	hypothetical protein	+	2979131	2979496	33
WP_088877241.1	GNAT family N-acetyltransferase	+	2979568	2980041	33
WP_088877242.1	GNAT family N-acetyltransferase	+	2980081	2980557	33
WP_088877243.1	transcriptional antiterminator Rof	+	2980622	2980867	33	Rof	Y
WP_088877244.1	DUF3291 domain-containing protein	+	2980936	2981388	33
null	choline kinase	+	2981388	2982116	33
WP_088877245.1	hypothetical protein	+	2982343	2982726	33
WP_088877246.1	hypothetical protein	+	2982773	2983162	33
WP_038228487.1	hypothetical protein	+	2983549	2983998	33
null	hypothetical protein	+	3092	3272	34
WP_005423941.1	hypothetical protein	-	3904	4323	34
WP_110463723.1	YHYH domain-containing protein	-	4464	4601	34
WP_005423942.1	hypothetical protein	-	5014	5463	34
WP_005423944.1	AraC family transcriptional regulator	-	5607	6053	34
WP_038155800.1	hypothetical protein	-	6301	6546	34	Rof	N
WP_005423948.1	hypothetical protein	-	6738	7304	34
WP_005423950.1	aspartate/glutamate racemase family protein	-	7441	8145	34
WP_005423952.1	DUF2971 domain-containing protein	-	8292	9113	34
WP_005423954.1	N-acetyltransferase	-	9253	9696	34
null	hypothetical protein	+	9928	10246	34
WP_083199047.1	hypothetical protein	+	96	341	36	Rof	N
WP_065611799.1	hypothetical protein	+	589	993	36
WP_026029357.1	hypothetical protein	+	101	346	37	Rof	N
WP_017019550.1	ATP-binding protein	+	594	1139	37
null	hypothetical protein	+	1115	1296	37
WP_017019551.1	BrnT family toxin	+	1374	1580	37
WP_017019552.1	hypothetical protein	+	1570	1815	37
WP_005472127.1	LysE family translocator	-	461852	462472	38
WP_038134397.1	N-acetyltransferase	+	462721	463242	38
WP_038134398.1	transcriptional antiterminator Rof	+	463264	463509	38	Rof	Y
WP_038134400.1	glyoxalase	+	463619	464008	38
WP_038134401.1	glutathione S-transferase family protein	+	464049	464690	38
WP_005472149.1	alkylphosphonate utilization protein	+	464796	465128	38
WP_038134403.1	histidine phosphatase family protein	-	465190	465729	38
WP_005472127.1	LysE family translocator	-	474966	475586	39
WP_038213929.1	N-acetyltransferase	+	475828	476349	39
WP_038213933.1	transcriptional antiterminator Rof	+	476371	476616	39	Rof	Y
WP_038134400.1	glyoxalase	+	476726	477115	39
WP_038213935.1	glutathione S-transferase family protein	+	477156	477797	39
WP_038213937.1	alkylphosphonate utilization protein	+	477903	478235	39
WP_038213940.1	histidine phosphatase family protein	-	478297	478836	39
WP_081980408.1	hypothetical protein	-	65777	66682	40
WP_038191920.1	transcriptional antiterminator Rof	+	66772	67038	40	Rof	N
WP_038191922.1	glutathione S-transferase family protein	+	67159	67800	40
WP_005472149.1	alkylphosphonate utilization protein	+	67906	68238	40
WP_038191924.1	histidine phosphatase family protein	-	68300	68839	40
WP_043886870.1	histidine phosphatase family protein	+	63772	64311	41
WP_005472149.1	alkylphosphonate utilization protein	-	64373	64705	41
WP_005471941.1	glutathione S-transferase family protein	-	64811	65452	41
WP_043886871.1	transcriptional antiterminator Rof	-	65573	65839	41	Rof	Y
WP_005472115.1	N-acetyltransferase	-	65861	66382	41
WP_005472127.1	LysE family translocator	+	66610	67230	41
WP_008081640.1	N-acetyltransferase	+	53375	53824	42
null	GNAT family N-acetyltransferase	-	53821	54253	42
WP_039959072.1	EamA/RhaT family transporter	-	54332	55168	42
WP_008081644.1	glyoxalase	-	55223	55612	42
WP_008081645.1	transcriptional regulator	-	55719	55964	42	Rof	Y
WP_008081647.1	N-acetyltransferase	-	56036	56524	42
WP_039959075.1	LysE family translocator	+	56670	57281	42
WP_006877653.1	MFS transporter	-	133594	134841	44
WP_006877654.1	LysR family transcriptional regulator	+	134947	135816	44
WP_006877655.1	molybdate ABC transporter ATP-binding protein ModF	+	135935	137392	44
WP_006877656.1	transcriptional regulator	+	137431	137676	44	Rof	Y
WP_040894827.1	hypothetical protein	+	137905	138798	44
WP_006877658.1	glutaredoxin family protein	-	139047	139280	44
WP_004416426.1	MFS transporter	-	849429	850679	45
WP_004413881.1	LysR family transcriptional regulator	+	850784	851653	45
WP_004413883.1	molybdate ABC transporter ATP-binding protein ModF	+	851770	853224	45
WP_038210866.1	hypothetical protein	+	853230	853475	45	Rof	Y
WP_004413888.1	efflux RND transporter periplasmic adaptor subunit	+	853717	854862	45
WP_004413889.1	AcrB/AcrD/AcrF family protein	+	854872	858000	45
WP_004413890.1	glutaredoxin family protein	-	858071	858301	45
null	glutaredoxin family protein	+	1331	1459	46
WP_134836063.1	efflux RND transporter permease subunit	-	1529	4657	46
WP_134836064.1	efflux RND transporter periplasmic adaptor subunit	-	4667	5812	46
WP_134836065.1	transcriptional regulator	-	6060	6305	46	Rof	Y
WP_134836066.1	molybdate ABC transporter ATP-binding protein ModF	-	6298	7764	46
WP_134836067.1	LysR family transcriptional regulator	-	7881	8750	46
WP_134836068.1	MFS transporter	+	8854	10104	46
WP_126575386.1	MFS transporter	-	76156	77406	47
WP_126575387.1	LysR family transcriptional regulator	+	77523	78392	47
WP_126575388.1	molybdate ABC transporter ATP-binding protein ModF	+	78503	79969	47
WP_126575389.1	transcriptional regulator	+	79962	80207	47	Rof	Y
WP_126575390.1	efflux RND transporter periplasmic adaptor subunit	+	80518	81663	47
WP_126575391.1	efflux RND transporter permease subunit	+	81673	84798	47
WP_126575392.1	glutaredoxin family protein	-	84890	85117	47
WP_069666203.1	MFS transporter	-	841899	843134	49
WP_069666204.1	LysR family transcriptional regulator	+	843246	844115	49
WP_069666205.1	molybdate ABC transporter ATP-binding protein ModF	+	844233	845690	49
WP_069666206.1	transcriptional regulator	+	845802	846047	49	Rof	N
WP_069666207.1	glutaredoxin family protein	-	846044	846277	49
WP_049843976.1	MFS transporter	-	61826	63061	50
WP_049844111.1	LysR family transcriptional regulator	+	63172	64041	50
WP_049843977.1	molybdate ABC transporter ATP-binding protein ModF	+	64159	65622	50
WP_049843978.1	transcriptional regulator	+	65727	65972	50	Rof	N
WP_049843979.1	glutaredoxin family protein	-	65969	66202	50
WP_049843979.1	glutaredoxin family protein	+	121949	122182	51
WP_054962475.1	transcriptional regulator	-	122179	122424	51	Rof	N
WP_054962476.1	molybdate ABC transporter ATP-binding protein ModF	-	122529	123992	51
WP_054962477.1	LysR family transcriptional regulator	-	124110	124979	51
WP_054962478.1	MFS transporter	+	125091	126326	51
WP_004743864.1	MFS transporter	-	1496493	1497728	52
WP_004743865.1	LysR family transcriptional regulator	+	1497840	1498709	52
WP_004749486.1	molybdate ABC transporter ATP-binding protein ModF	+	1498827	1500290	52
WP_004748348.1	VOC family protein	+	1500316	1500684	52
WP_004748349.1	transcriptional regulator	+	1500712	1500957	52	Rof	Y
WP_004748350.1	glutaredoxin family protein	-	1500954	1501187	52
WP_045955619.1	MFS transporter	-	366625	367860	53
WP_045955699.1	LysR family transcriptional regulator	+	367968	368837	53
WP_045955620.1	molybdate ABC transporter ATP-binding protein ModF	+	368954	370438	53
WP_045955621.1	hypothetical protein	+	370451	370696	53	Rof	Y
WP_045955622.1	glutaredoxin family protein	-	370693	370926	53
WP_129494854.1	sulfite exporter TauE/SafE family protein	+	26343	27110	54
WP_129494855.1	MurR/RpiR family transcriptional regulator	-	27107	27940	54
WP_129494856.1	Rho-binding antiterminator	-	28049	28300	54	Rof	N
WP_129494857.1	OmpA family protein	-	28518	29234	54
WP_129494858.1	pilus assembly protein TadG	-	29249	30571	54
WP_192545525.1	pilus assembly protein TadF	-	30578	31150	54
WP_129494860.1	pilus assembly protein	-	31178	31660	54
WP_129494861.1	hypothetical protein	-	31672	33213	54
WP_074925295.1	sulfite exporter TauE/SafE family protein	+	26290	27057	55
WP_017011022.1	MurR/RpiR family transcriptional regulator	-	27054	27887	55
WP_017011021.1	hypothetical protein	-	28028	28279	55	Rof	N
WP_017011020.1	OmpA family protein	-	28494	29210	55
WP_017011019.1	hypothetical protein	-	29225	30544	55
WP_074925298.1	pilus assembly protein TadF	-	30554	31162	55
WP_074925300.1	pilus assembly protein	-	31143	31631	55
WP_074925302.1	tetratricopeptide repeat protein	-	31631	33040	55
WP_102470511.1	hypothetical protein	-	102279	102776	56
WP_102470510.1	hypothetical protein	+	103011	103517	56
WP_102470509.1	hypothetical protein	+	103605	103892	56	Rof	Y
WP_102470508.1	cyclophilin	-	103983	104474	56
WP_083539429.1	hypothetical protein	+	4	2466	57
WP_067412847.1	hypothetical protein	-	2545	2790	57	Rof	Y
WP_067412852.1	transporter	-	2820	3266	57
WP_067412856.1	hypothetical protein	-	3278	3703	57
WP_067412859.1	DUF4399 domain-containing protein	+	4005	4430	57
WP_029486265.1	sulfite exporter TauE/SafE family protein	+	16997	17764	58
WP_016959144.1	MurR/RpiR family transcriptional regulator	-	17774	18604	58
WP_016959145.1	hypothetical protein	-	18775	19029	58	Rof	Y
WP_016959146.1	OmpA family protein	-	19073	19750	58
WP_016959147.1	pilus assembly protein	-	19796	21121	58
WP_016959148.1	hypothetical protein	-	21131	21682	58
WP_016959149.1	hypothetical protein	-	21666	22193	58
WP_016959150.1	AMIN domain-containing protein	-	22203	23702	58
WP_017003847.1	AMIN domain-containing protein	+	2074762	2076243	59
WP_017003848.1	hypothetical protein	+	2076253	2076780	59
WP_017003849.1	hypothetical protein	+	2076764	2077315	59
WP_016959147.1	pilus assembly protein	+	2077325	2078650	59
WP_016959146.1	OmpA family protein	+	2078696	2079373	59
WP_017003850.1	hypothetical protein	+	2079417	2079671	59	Rof	Y
WP_017003851.1	MurR/RpiR family transcriptional regulator	+	2079829	2080659	59
WP_017003852.1	sulfite exporter TauE/SafE family protein	-	2080669	2081436	59
WP_028021799.1	sulfite exporter TauE/SafE family protein	+	498507	499274	60
WP_028021800.1	MurR/RpiR family transcriptional regulator	-	499280	500104	60
WP_028021801.1	hypothetical protein	-	500222	500479	60	Rof	N
WP_028021802.1	OmpA family protein	-	500617	501288	60
WP_028021803.1	pilus assembly protein TadG	-	501308	502657	60
WP_028021804.1	pilus assembly protein TadF	-	502669	503223	60
WP_028021805.1	pilus assembly protein TadE	-	503204	503689	60
WP_028021806.1	AMIN domain-containing protein	-	503691	505286	60
WP_062665615.1	sulfite exporter TauE/SafE family protein	+	367242	367976	62
WP_062663468.1	MurR/RpiR family transcriptional regulator	-	367977	368807	62
WP_062663469.1	transcriptional antiterminator	-	368912	369157	62	Rof	Y
WP_062663470.1	OmpA family protein	-	369256	369924	62
WP_062663471.1	pilus assembly protein TadG	-	369943	371283	62
WP_082804338.1	pilus assembly protein TadF	-	371295	371849	62
WP_082804339.1	pilus assembly protein TadE	-	371830	372324	62
WP_062663472.1	hypothetical protein	-	372317	373753	62
WP_002539813.1	sulfite exporter TauE/SafE family protein	+	11459	12235	63
WP_002539814.1	MurR/RpiR family transcriptional regulator	-	12236	13066	63
WP_002539816.1	Rho-specific inhibitor of transcription termination (YaeO)	-	13172	13417	63	Rof	Y
WP_002539818.1	OmpA family protein	-	13499	14170	63
WP_002539820.1	hypothetical protein	-	14181	15506	63
WP_002539822.1	Flp pilus assembly surface protein TadF	-	15516	16070	63
WP_039850172.1	pilus assembly protein	-	16051	16527	63
WP_002539825.1	AMIN domain-containing protein	-	16538	17893	63
WP_005504873.1	tetratricopeptide repeat protein	+	662121	663659	65
WP_040528877.1	pilus assembly protein TadE	+	663656	664144	65
WP_005504871.1	Flp pilus assembly surface protein TadF	+	664125	664679	65
WP_005504865.1	hypothetical protein	+	664685	666046	65
WP_005504863.1	OmpA family protein	+	666043	666714	65
WP_005504861.1	transcriptional regulator	+	666890	667138	65	Rof	N
WP_005504859.1	formate dehydrogenase accessory sulfurtransferase FdhD	+	667393	668211	65
WP_005504857.1	divalent-cation tolerance protein CutA	-	668469	668807	65
WP_004399217.1	ABC transporter permease	+	56063	57160	66
WP_004399218.1	ABC transporter permease	+	57172	58146	66
WP_004399219.1	DUF1800 domain-containing protein	+	58283	59818	66
WP_004399220.1	DUF1501 domain-containing protein	+	59815	61149	66
WP_004399221.1	inosine/guanosine kinase	+	61333	62637	66
WP_004399222.1	transcriptional antiterminator, Rof	+	62756	63022	66	Rof	N
WP_004399224.1	DNA-binding response regulator	+	63245	63919	66
WP_004399230.1	sensor histidine kinase	+	63903	65177	66
WP_004399231.1	methyl-accepting chemotaxis protein	+	65519	67162	66
WP_004399232.1	chemotaxis protein CheV	-	67322	68299	66
WP_004399217.1	ABC transporter permease	+	1109629	1110726	67
WP_004399218.1	ABC transporter permease	+	1110738	1111712	67
WP_022550191.1	DUF1800 domain-containing protein	+	1111849	1113384	67
WP_022550192.1	DUF1501 domain-containing protein	+	1113381	1114715	67
WP_022550193.1	inosine/guanosine kinase	+	1114899	1116203	67
WP_022589451.1	Modulator of Rho-dependent transcription termination	+	1116331	1116597	67	Rof	N
WP_004399224.1	DNA-binding response regulator	+	1116821	1117495	67
WP_004399230.1	sensor histidine kinase	+	1117479	1118753	67
WP_022609483.1	methyl-accepting chemotaxis protein	+	1119095	1120738	67
WP_038199652.1	chemotaxis protein CheV	-	1120898	1121884	67
WP_104400695.1	ABC transporter ATP-binding protein	+	55995	57536	69
WP_104400696.1	ABC transporter permease	+	57536	58633	69
WP_104400697.1	ABC transporter permease	+	58645	59619	69
WP_104400698.1	hypothetical protein	+	59640	59825	69
WP_104400699.1	inosine/guanosine kinase	+	59927	61231	69
WP_104400700.1	hypothetical protein	+	61362	61631	69	Rof	N
WP_101115219.1	DNA-binding response regulator	+	61868	62542	69
WP_104400701.1	sensor histidine kinase	+	62526	63800	69
WP_104400702.1	methyl-accepting chemotaxis protein	+	64138	65781	69
WP_104400703.1	chemotaxis protein CheV	-	65973	66950	69
WP_101115213.1	ABC transporter ATP-binding protein	+	67960	69501	70
WP_101115214.1	ABC transporter permease	+	69501	70598	70
WP_101115215.1	ABC transporter permease	+	70610	71584	70
WP_101115216.1	hypothetical protein	+	71605	71790	70
WP_101115217.1	inosine/guanosine kinase	+	71892	73196	70
WP_101115218.1	hypothetical protein	+	73347	73616	70	Rof	N
WP_101115219.1	DNA-binding response regulator	+	73854	74528	70
WP_101115220.1	sensor histidine kinase	+	74512	75786	70
WP_101115221.1	methyl-accepting chemotaxis protein	+	76123	77766	70
WP_101115222.1	chemotaxis protein CheV	-	77956	78933	70
WP_005298369.1	monothiol glutaredoxin, Grx4 family	+	587832	588161	71
WP_036763465.1	hypothetical protein	-	588273	588554	71	Rof	N
WP_005298370.1	sodium:proton antiporter	-	588693	590015	71
WP_005298372.1	peroxidase	+	590308	590913	71
WP_086367221.1	peroxidase	-	2047117	2047722	72
WP_086367222.1	sodium:proton antiporter	+	2048015	2049337	72
WP_068947040.1	hypothetical protein	+	2049476	2049757	72	Rof	N
WP_005298369.1	monothiol glutaredoxin, Grx4 family	-	2049835	2050164	72
WP_005298372.1	peroxidase	-	352699	353304	73
WP_086957076.1	sodium:proton antiporter	+	353597	354919	73
WP_086957077.1	hypothetical protein	+	355058	355339	73	Rof	N
WP_086957078.1	group II intron reverse transcriptase/maturase	-	355427	356737	73
WP_005298369.1	monothiol glutaredoxin, Grx4 family	+	906027	906356	74
WP_044175036.1	hypothetical protein	-	908097	908378	74	Rof	N
WP_005298370.1	sodium:proton antiporter	-	908517	909839	74
WP_005298372.1	peroxidase	+	910132	910737	74
WP_006233051.1	Grx4 family monothiol glutaredoxin	+	791693	792034	75
WP_006233052.1	transcriptional antiterminator	-	792146	792412	75	Rof	N
WP_006233053.1	sodium:proton antiporter	-	792613	793935	75
WP_006233054.1	peroxidase	+	794241	794846	75
WP_006233051.1	Grx4 family monothiol glutaredoxin	+	282765	283106	76
WP_107241419.1	transcriptional antiterminator	-	283187	283453	76	Rof	N
WP_107241420.1	hypothetical protein	+	283454	283651	76
WP_107253911.1	peroxidase	-	11933	12538	77
WP_107253912.1	sodium:proton antiporter	+	12844	14166	77
WP_107253913.1	transcriptional antiterminator	+	14343	14609	77	Rof	N
WP_006233051.1	Grx4 family monothiol glutaredoxin	-	14692	15033	77
WP_047878206.1	hypothetical protein	-	18402	18734	78
WP_047878207.1	phosphoribosylglycinamide formyltransferase	+	19031	19822	78
WP_047878208.1	phosphoribosylglycinamide formyltransferase	+	20092	20877	78
WP_047878209.1	hypothetical protein	+	21046	21312	78	Rof	N
WP_047878210.1	serine dehydratase subunit alpha family protein	-	21417	22703	78
WP_047884587.1	hypothetical protein	-	429314	429646	79
WP_047884588.1	phosphoribosylglycinamide formyltransferase	+	430072	430860	79
WP_047884589.1	hypothetical protein	+	431396	431683	79	Rof	N
WP_047884848.1	NUDIX domain-containing protein	-	431876	432427	79
WP_062687663.1	LysR family transcriptional regulator	+	89872	90699	80
WP_062687664.1	hypothetical protein	-	90755	91072	80
WP_048897676.1	hypothetical protein	-	91099	91359	80	Rof	Y
null	phosphoribosylglycinamide formyltransferase	-	91645	92426	80
WP_062687665.1	hypothetical protein	+	92989	93321	80
WP_107349030.1	hypothetical protein	+	249253	250554	81
WP_107349031.1	transcriptional antiterminator	-	250634	250918	81	Rof	N
WP_107349032.1	phosphoribosylglycinamide formyltransferase	-	251132	251917	81
WP_107349033.1	phosphoribosylglycinamide formyltransferase	-	252177	252965	81
WP_107349034.1	hypothetical protein	+	253206	253535	81
WP_039465704.1	serine dehydratase subunit alpha family protein	+	455001	456287	82
WP_082060442.1	hypothetical protein	-	456337	456618	82	Rof	N
WP_044620764.1	phosphoribosylglycinamide formyltransferase	-	456832	457617	82
WP_044620765.1	phosphoribosylglycinamide formyltransferase	-	457876	458664	82
WP_039465712.1	hypothetical protein	+	459020	459349	82
WP_039465704.1	serine dehydratase subunit alpha family protein	+	108070	109356	83
WP_039465706.1	hypothetical protein	-	109406	109687	83	Rof	N
WP_039465708.1	phosphoribosylglycinamide formyltransferase	-	109901	110686	83
WP_039465709.1	phosphoribosylglycinamide formyltransferase	-	110945	111733	83
WP_039465712.1	hypothetical protein	+	112089	112418	83
WP_036832509.1	serine dehydratase subunit alpha family protein	+	12075	13364	84
WP_036832512.1	hypothetical protein	-	13416	13691	84	Rof	N
WP_036832514.1	phosphoribosylglycinamide formyltransferase	-	13836	14621	84
WP_036832516.1	phosphoribosylglycinamide formyltransferase	-	14922	15725	84
WP_036832519.1	hypothetical protein	+	16287	16619	84
WP_192928600.1	hypothetical protein	-	110340	110681	86
WP_160653543.1	RelA/SpoT domain-containing protein	+	110955	111737	86
WP_192928604.1	phosphoribosylglycinamide formyltransferase	+	111976	112755	86
WP_160653549.1	transcriptional antiterminator	+	112957	113217	86	Rof	N
WP_160653551.1	L-serine ammonia-lyase, iron-sulfur-dependent, subunit alpha	-	113289	114575	86
WP_017023947.1	hypothetical protein	-	13180	14595	87
WP_084021873.1	hypothetical protein	+	14963	16351	87
WP_017023949.1	hypothetical protein	+	16563	16919	87
WP_017023950.1	DUF445 domain-containing protein	+	17084	17794	87
WP_017023951.1	RDD family protein	+	17905	18414	87
WP_017023952.1	hypothetical protein	+	18752	18994	87	Rof	N
WP_084021874.1	hypothetical protein	+	20064	20150	87
WP_017023954.1	hypothetical protein	-	20344	21672	87
WP_086960178.1	glutathione S-transferase family protein	-	1004655	1005305	88
WP_086960177.1	RDD family protein	+	1005526	1006047	88
WP_086960176.1	hypothetical protein	+	1006201	1006440	88	Rof	N
WP_086960175.1	MFS transporter	-	1006458	1007687	88
WP_089137818.1	peptide-methionine (R)-S-oxide reductase	-	1012313	1012756	89
WP_089137819.1	hypothetical protein	+	1012864	1013103	89	Rof	N
WP_089137820.1	MFS transporter	-	1013109	1014338	89
WP_089123830.1	hypothetical protein	-	302770	302952	90
WP_089123831.1	hypothetical protein	+	303098	304000	90
WP_089123832.1	YibL family ribosome-associated protein	+	304109	304465	90
WP_089123833.1	DUF445 family protein	+	304568	305278	90
WP_089124517.1	RDD family protein	+	305348	305842	90
WP_089123834.1	hypothetical protein	+	305909	306151	90	Rof	Y
WP_089123835.1	MFS transporter	-	306158	307393	90
WP_051241108.1	hypothetical protein	-	103768	104799	91
WP_027695000.1	hypothetical protein	+	105005	105361	91
WP_027695001.1	DUF445 domain-containing protein	+	105470	106180	91
WP_038149385.1	RDD family protein	+	106249	106743	91
WP_038149360.1	hypothetical protein	+	106791	107072	91	Rof	Y
WP_027695003.1	MFS transporter	-	107164	108399	91
WP_120031381.1	type B chloramphenicol O-acetyltransferase	+	55673	56305	93
WP_120031383.1	DUF924 domain-containing protein	+	56376	56912	93
WP_120031385.1	amino acid transporter	+	57028	57630	93
WP_120031387.1	VOC family protein	+	57639	58043	93
WP_207890630.1	cupin domain-containing protein	+	58218	58529	93
WP_120031391.1	Rho-binding antiterminator	+	58568	58822	93	Rof	Y
WP_120031393.1	hypothetical protein	-	58988	59557	93
WP_093273259.1	amino acid ABC transporter substrate-binding protein	-	36996	37724	94
WP_093272939.1	hypothetical protein	+	38010	38276	94
WP_093272941.1	VOC family virulence protein	+	38357	38770	94
WP_093272943.1	transcriptional antiterminator	+	38815	39069	94	Rof	Y
WP_093272945.1	hypothetical protein	-	39139	39696	94
WP_021455359.1	ABC transporter substrate-binding protein	-	419	1375	95
WP_021455360.1	ABC transporter ATP-binding protein	-	1375	2190	95
WP_031342337.1	membrane protein	-	2418	3407	95
WP_031342338.1	DUF1007 domain-containing protein	-	3498	4244	95
WP_021455363.1	DUF2999 domain-containing protein	-	4533	4784	95
WP_021455364.1	transcriptional antiterminator	-	4857	5111	95	Rof	Y
WP_021455365.1	cupin domain-containing protein	-	5114	5428	95
WP_021455366.1	stress protein	-	5433	5729	95
WP_021455367.1	O-acetyl-ADP-ribose deacetylase	-	5726	6253	95
null	3-phosphoglycerate dehydrogenase	-	6253	7227	95
WP_021455370.1	lactoylglutathione lyase	-	7296	7703	95
WP_100207353.1	sel1 repeat family protein	+	996	1922	96
WP_006960580.1	DUF2999 domain-containing protein	-	2010	2261	96
WP_019276188.1	transcriptional antiterminator	-	2334	2588	96	Rof	Y
WP_019276189.1	cupin domain-containing protein	-	2591	2905	96
WP_019276190.1	stress protein	-	2910	3206	96
WP_100207354.1	O-acetyl-ADP-ribose deacetylase	-	3203	3724	96
WP_019276192.1	3-phosphoglycerate dehydrogenase	-	3730	4707	96
WP_019276193.1	lactoylglutathione lyase	-	4776	5183	96
WP_006960576.1	ABC transporter substrate-binding protein	-	571359	572315	97
WP_006960577.1	ABC transporter ATP-binding protein	-	572315	573130	97
WP_039952053.1	membrane protein	-	573350	574369	97
WP_006960579.1	DUF1007 domain-containing protein	-	574460	575206	97
WP_006960580.1	DUF2999 domain-containing protein	-	575495	575746	97
WP_006960581.1	transcriptional antiterminator	-	575819	576073	97	Rof	Y
WP_006960582.1	cupin domain-containing protein	-	576076	576390	97
WP_006960583.1	stress protein	-	576395	576691	97
WP_039951946.1	O-acetyl-ADP-ribose deacetylase	-	576688	577215	97
WP_006960585.1	3-phosphoglycerate dehydrogenase	-	577215	578192	97
WP_006960586.1	lactoylglutathione lyase	-	578261	578668	97
WP_040121371.1	ABC transporter substrate-binding protein	-	286173	287129	99
WP_040122318.1	ABC transporter ATP-binding protein	-	287129	287920	99
WP_040122319.1	membrane protein	-	288173	289192	99
WP_040121372.1	DUF1007 domain-containing protein	-	289283	290029	99
WP_006960580.1	DUF2999 domain-containing protein	-	290318	290569	99
WP_038158321.1	transcriptional antiterminator	-	290642	290896	99	Rof	Y
null	cupin	-	290899	291212	99
WP_021455366.1	stress protein	-	291217	291513	99
WP_040121373.1	O-acetyl-ADP-ribose deacetylase	-	291510	292037	99
WP_040121374.1	3-phosphoglycerate dehydrogenase	-	292037	293014	99
WP_040121375.1	lactoylglutathione lyase	-	293083	293490	99
WP_099608574.1	VOC family virulence protein	+	592287	592694	100
WP_099608575.1	3-phosphoglycerate dehydrogenase	+	592763	593740	100
WP_099608576.1	O-acetyl-ADP-ribose deacetylase	+	593740	594267	100
WP_021455366.1	stress protein	+	594264	594560	100
WP_099608577.1	cupin domain-containing protein	+	594565	594879	100
WP_099608578.1	transcriptional antiterminator	+	594882	595136	100	Rof	Y
WP_099608579.1	hypothetical protein	+	595208	595459	100
WP_099608580.1	DUF1007 domain-containing protein	+	595744	596499	100
WP_099608753.1	hypothetical protein	+	596590	597609	100
null	ABC transporter	+	597860	598609	100
WP_099608581.1	ABC transporter substrate-binding protein	+	598650	599606	100
WP_125319759.1	hypothetical protein	+	24297	25238	101
WP_125319760.1	hypothetical protein	+	25505	26455	101
WP_125319761.1	tail fiber domain-containing protein	+	26644	27318	101
WP_125319762.1	Dabb family protein	+	27554	27850	101
WP_125319763.1	cupin domain-containing protein	+	27855	28169	101
WP_125319764.1	Rho-binding antiterminator	+	28172	28426	101	Rof	Y
WP_185759727.1	haloacid dehalogenase-like hydrolase	+	28707	29630	101
WP_125319766.1	hypothetical protein	+	29655	31490	101
WP_125319767.1	hypothetical protein	-	31572	32090	101
null	IS5 family transposase	-	1807374	1807760	103
WP_152430613.1	tail fiber domain-containing protein	+	1807972	1808646	103
WP_152430614.1	Dabb family protein	+	1808828	1809124	103
WP_152430615.1	cupin domain-containing protein	+	1809129	1809443	103
WP_152430616.1	transcriptional antiterminator	+	1809446	1809700	103	Rof	Y
WP_152430617.1	haloacid dehalogenase-like hydrolase	+	1809939	1810862	103
WP_152430618.1	hypothetical protein	-	1810962	1811480	103
WP_114784677.1	hypothetical protein	+	250402	250920	104
WP_114784679.1	transcriptional antiterminator	-	250998	251252	104	Rof	Y
WP_114784835.1	cupin domain-containing protein	-	251255	251569	104
WP_114784681.1	Dabb family protein	-	251574	251870	104
null	hypothetical protein	-	252070	252580	104
WP_114784683.1	hypothetical protein	-	252843	253787	104
WP_114784685.1	hypothetical protein	-	254145	254552	104
WP_045977507.1	lactoylglutathione lyase	+	42658	43065	105
WP_045977508.1	3-phosphoglycerate dehydrogenase	+	43134	44111	105
WP_045977509.1	O-acetyl-ADP-ribose deacetylase	+	44111	44638	105
WP_045977510.1	stress protein	+	44635	44931	105
WP_045977511.1	cupin domain-containing protein	+	44936	45250	105
WP_045977512.1	transcriptional antiterminator	+	45253	45507	105	Rof	Y
WP_006960580.1	DUF2999 domain-containing protein	+	45580	45831	105
WP_045977513.1	MFS transporter	-	46186	47394	105
WP_040902925.1	amino acid transporter	+	30922	31518	107
WP_021706336.1	VOC family virulence protein	+	31528	31932	107
WP_021706337.1	oxidoreductase	+	32056	33030	107
WP_021706338.1	O-acetyl-ADP-ribose deacetylase	+	33034	33582	107
WP_021706339.1	cupin domain-containing protein	+	33566	33889	107
WP_021706340.1	hypothetical protein	+	33899	34153	107	Rof	Y
WP_021706341.1	neutral protease	-	34204	36033	107
WP_014258036.1	SM-20	+	1323051	1323659	108
WP_014258037.1	transcriptional antiterminator	-	1323720	1323971	108	Rof	Y
WP_014258038.1	GNAT family N-acetyltransferase	-	1323975	1324508	108
WP_004727654.1	DUF2391 domain-containing protein	-	1324603	1324998	108
WP_014258039.1	PLP-dependent aminotransferase family protein	-	1325077	1326498	108
WP_014258040.1	EamA/RhaT family transporter	+	1326596	1327501	108
WP_004727651.1	SM-20	+	1012930	1013538	109
WP_004727652.1	transcriptional antiterminator	-	1013620	1013871	109	Rof	Y
WP_004727653.1	GNAT family N-acetyltransferase	-	1013875	1014408	109
WP_004727654.1	DUF2391 domain-containing protein	-	1014503	1014898	109
WP_004727655.1	PLP-dependent aminotransferase family protein	-	1014977	1016398	109
WP_038151867.1	EamA/RhaT family transporter	+	1016496	1017401	109
WP_020328938.1	SM-20-related protein	+	232373	232981	111
WP_020328939.1	Rho-specific inhibitor of transcription termination (YaeO)	-	233042	233293	111	Rof	Y
WP_020328940.1	GNAT family N-acetyltransferase	-	233297	233818	111
WP_020328942.1	DUF2391 domain-containing protein	-	233900	234295	111
WP_020328943.1	PLP-dependent aminotransferase family protein	-	234374	235795	111
WP_038127602.1	EamA/RhaT family transporter	+	235893	236798	111
WP_100267989.1	SM-20 protein	+	219913	220530	112
WP_061055374.1	transcriptional antiterminator	-	220591	220842	112	Rof	Y
WP_020328940.1	spermidine N1-acetyltransferase	-	220846	221367	112
WP_020328942.1	DUF2391 domain-containing protein	-	221449	221844	112
WP_061055375.1	PLP-dependent aminotransferase family protein	-	221923	223344	112
WP_038127602.1	EamA/RhaT family transporter	+	223442	224347	112
WP_032080591.1	EamA/RhaT family transporter	-	1872	2777	113
WP_032080592.1	PLP-dependent aminotransferase family protein	+	2875	4296	113
WP_032080593.1	DUF2391 domain-containing protein	+	4375	4770	113
WP_020328940.1	GNAT family N-acetyltransferase	+	4852	5373	113
WP_032080594.1	transcriptional antiterminator	+	5377	5628	113	Rof	Y
WP_032080595.1	SM-20	-	5690	6298	113
WP_075649720.1	hypothetical protein	-	21104	21397	115
WP_075649721.1	DUF924 domain-containing protein	+	21576	22112	115
WP_075649722.1	VOC family virulence protein	+	22185	22595	115
WP_075649723.1	transcriptional antiterminator	+	22592	22840	115	Rof	Y
WP_075649724.1	malate synthase	-	22894	23460	115
WP_162048370.1	hypothetical protein	-	1018370	1018663	116
WP_162064568.1	DUF924 family protein	+	1018810	1019346	116
WP_162064334.1	LysE family transporter	+	1019346	1019939	116
WP_162064335.1	VOC family protein	+	1019961	1020383	116
WP_162064336.1	transcriptional antiterminator	+	1020380	1020628	116	Rof	Y
WP_162064569.1	hypothetical protein	-	1020730	1021290	116
WP_114766848.1	hypothetical protein	-	100732	101028	117
WP_114766849.1	DUF924 domain-containing protein	+	101217	101753	117
WP_114766850.1	amino acid transporter	+	101753	102349	117
WP_114766851.1	VOC family protein	+	102369	102779	117
WP_114766852.1	transcriptional antiterminator	+	102776	103024	117	Rof	Y
WP_114766853.1	hypothetical protein	-	103066	103632	117
WP_075706453.1	malate synthase	+	19329	19895	118
WP_075706454.1	transcriptional antiterminator	-	19937	20185	118	Rof	Y
WP_075706455.1	VOC family virulence protein	-	20182	20592	118
WP_075706456.1	amino acid transporter	-	20613	21209	118
WP_075706457.1	DUF924 domain-containing protein	-	21210	21746	118
WP_075706458.1	hypothetical protein	+	21866	22159	118
WP_039428434.1	hemagglutinin	-	3074130	3075953	120
WP_039428436.1	transcriptional antiterminator	+	3076582	3076833	120	Rof	N
WP_039428439.1	outer membrane protein OmpW	-	3076969	3077613	120
WP_047111128.1	hemagglutinin	-	937682	939511	121
WP_047111129.1	3-phosphoglycerate dehydrogenase	+	939860	940846	121
WP_052767635.1	transcriptional antiterminator	+	940873	941178	121	Rof	N
WP_015728350.1	Qnr family pentapeptide repeat protein	+	941405	942061	121
WP_080960505.1	cupin domain-containing protein	+	942075	942407	121
WP_011081885.1	methyl-accepting chemotaxis protein	-	942500	944245	121
WP_043877592.1	hemagglutinin	-	1609889	1611718	122
WP_011152683.1	3-phosphoglycerate dehydrogenase	+	1612067	1613053	122
WP_011152684.1	hypothetical protein	+	1613120	1613425	122	Rof	Y
WP_011152685.1	Qnr family pentapeptide repeat protein	+	1613652	1614308	122
WP_011152686.1	cupin domain-containing protein	+	1614322	1614669	122
WP_011152687.1	methyl-accepting chemotaxis protein	-	1614762	1616507	122
WP_101959644.1	hemagglutinin	-	1591804	1593714	123
WP_101959645.1	3-phosphoglycerate dehydrogenase	+	1593982	1594968	123
WP_026050528.1	transcriptional antiterminator	+	1595053	1595301	123	Rof	Y
WP_080527514.1	Qnr family pentapeptide repeat protein	+	1595528	1596184	123
WP_060534536.1	cupin domain-containing protein	+	1596198	1596530	123
WP_086017380.1	methyl-accepting chemotaxis protein	-	1596624	1598360	123
WP_086016893.1	hemagglutinin	-	1587728	1589638	124
WP_015728349.1	3-phosphoglycerate dehydrogenase	+	1589906	1590892	124
WP_052299117.1	transcriptional antiterminator	+	1590939	1591244	124	Rof	Y
WP_015728350.1	Qnr family pentapeptide repeat protein	+	1591471	1592127	124
WP_044024115.1	cupin domain-containing protein	+	1592141	1592473	124
WP_015728352.1	methyl-accepting chemotaxis protein	-	1592582	1594318	124
WP_000786224.1	maltose/maltodextrin ABC transporter substrate-binding protein MalE	-	54767	55948	126
WP_000179245.1	maltose/maltodextrin ABC transporter ATP-binding protein MalK	+	56621	57742	126
WP_001088090.1	GNAT family N-acetyltransferase	+	57965	58486	126
WP_000253071.1	hypothetical protein	+	58491	58736	126	Rof	Y
WP_080006796.1	SM-20 protein	-	58884	59501	126
WP_000786221.1	maltose/maltodextrin ABC transporter substrate-binding protein MalE	-	2314	3495	127
WP_000179230.1	maltose/maltodextrin ABC transporter ATP-binding protein MalK	+	4168	5289	127
WP_001088094.1	GNAT family N-acetyltransferase	+	5477	5998	127
WP_000253072.1	hypothetical protein	+	6003	6248	127	Rof	Y
WP_080551312.1	SM-20 protein	-	6346	6963	127
WP_032467478.1	maltose/maltodextrin ABC transporter substrate-binding protein MalE	-	143434	144615	128
WP_061050790.1	maltose/maltodextrin ABC transporter ATP-binding protein MalK	+	145288	146409	128
WP_001088094.1	spermidine N1-acetyltransferase	+	146597	147118	128
WP_061050791.1	transcriptional regulator	+	147123	147368	128	Rof	Y
WP_081095968.1	SM-20 protein	-	147466	148083	128
WP_080551312.1	SM-20 protein	+	117093	117710	129
WP_000253073.1	hypothetical protein	-	117811	118056	129	Rof	Y
WP_001088094.1	GNAT family N-acetyltransferase	-	118061	118582	129
WP_000179236.1	maltose/maltodextrin ABC transporter ATP-binding protein MalK	-	118770	119891	129
WP_000786220.1	maltose/maltodextrin ABC transporter substrate-binding protein MalE	+	120564	121745	129
WP_000786215.1	maltose/maltodextrin ABC transporter substrate-binding protein MalE	-	160269	161450	130
WP_000179237.1	maltose/maltodextrin ABC transporter ATP-binding protein MalK	+	162123	163244	130
WP_001088096.1	GNAT family N-acetyltransferase	+	163436	163957	130
WP_000253070.1	hypothetical protein	+	163962	164207	130	Rof	Y
WP_083806482.1	SM-20 protein	-	164305	164922	130
WP_069503847.1	maltose/maltodextrin ABC transporter substrate-binding protein MalE	-	76522	77703	131
WP_069503848.1	maltose/maltodextrin ABC transporter ATP-binding protein MalK	+	78376	79497	131
WP_001088091.1	spermidine N1-acetyltransferase	+	79696	80217	131
WP_069503849.1	transcriptional regulator	+	80222	80467	131	Rof	Y
WP_080477169.1	SM-20 protein	-	80555	81172	131
WP_001882764.1	SM-20	+	324300	324917	132
WP_000253074.1	hypothetical protein	-	325055	325300	132	Rof	Y
WP_001088091.1	spermidine N1-acetyltransferase	-	325305	325826	132
WP_000179243.1	maltose/maltodextrin ABC transporter ATP-binding protein MalK	-	326048	327169	132
WP_000786217.1	maltose/maltodextrin ABC transporter substrate-binding protein MalE	+	327842	329023	132
WP_001905898.1	SM-20	+	627685	628302	133
WP_000253075.1	hypothetical protein	-	628440	628685	133	Rof	Y
WP_001088091.1	spermidine N1-acetyltransferase	-	628690	629211	133
WP_000179244.1	maltose/maltodextrin import ATP-binding protein MalK	-	629434	630555	133
WP_000786217.1	maltose/maltodextrin ABC transporter substrate-binding protein MalE	+	631228	632409	133
WP_001897089.1	SM-20	+	541551	542168	134
WP_001897084.1	hypothetical protein	-	542306	542551	134	Rof	Y
WP_001088091.1	spermidine N1-acetyltransferase	-	542556	543077	134
WP_000179244.1	maltose/maltodextrin import ATP-binding protein MalK	-	543300	544421	134
WP_000786217.1	maltose/maltodextrin ABC transporter substrate-binding protein MalE	+	545094	546275	134
WP_013868116.1	EamA/RhaT family transporter	-	396180	397100	136
WP_013868117.1	PLP-dependent aminotransferase family protein	+	397180	398640	136
WP_013868118.1	GNAT family N-acetyltransferase	+	398731	399252	136
WP_013868119.1	Rof protein	+	399270	399515	136	Rof	Y
WP_013868120.1	SM-20	-	399567	400226	136
WP_026027934.1	EamA/RhaT family transporter	-	108513	109415	138
WP_017047407.1	PLP-dependent aminotransferase family protein	+	109513	110973	138
WP_013868118.1	GNAT family N-acetyltransferase	+	111064	111585	138
WP_017045964.1	transcriptional antiterminator	+	111603	111848	138	Rof	Y
WP_017047406.1	SM-20	-	111900	112559	138
WP_005595324.1	malate synthase	+	80542	81108	143
WP_005595326.1	hypothetical protein	-	81181	81429	143	Rof	Y
WP_005595328.1	lactoylglutathione lyase	-	81426	81836	143
WP_005595330.1	amino acid transporter	-	81916	82512	143
WP_005595332.1	DUF924 domain-containing protein	-	82513	83049	143
WP_038219239.1	hypothetical protein	+	83274	83564	143
WP_009385165.1	malate synthase	+	46716	47282	144
WP_009385164.1	hypothetical protein	-	47355	47603	144	Rof	Y
WP_009385163.1	lactoylglutathione lyase	-	47600	48010	144
WP_009385162.1	amino acid transporter	-	48090	48686	144
WP_069447522.1	DUF924 domain-containing protein	-	48687	49223	144
WP_038219239.1	hypothetical protein	+	49449	49739	144
WP_065431470.1	malate synthase	+	495171	495737	145
WP_065431471.1	transcriptional antiterminator	-	495810	496058	145	Rof	Y
WP_065431472.1	lactoylglutathione lyase	-	496055	496465	145
WP_065431473.1	amino acid transporter	-	496545	497141	145
WP_065431474.1	DUF924 domain-containing protein	-	497142	497678	145
WP_065432059.1	hypothetical protein	+	497904	498197	145
WP_040992758.1	hypothetical protein	-	192135	192416	146
WP_040992537.1	DUF924 domain-containing protein	+	192610	193146	146
WP_040992535.1	amino acid transporter	+	193146	193742	146
WP_040992534.1	lactoylglutathione lyase	+	193851	194261	146
WP_040992533.1	transcriptional antiterminator	+	194258	194506	146	Rof	Y
WP_040992531.1	malate synthase	-	194552	195118	146
WP_006712471.1	malate synthase	+	10554	11120	147
WP_006712472.1	hypothetical protein	-	11212	11460	147	Rof	Y
WP_006712474.1	lactoylglutathione lyase	-	11457	11867	147
WP_006712475.1	amino acid transporter	-	11916	12512	147
WP_006712476.1	DUF924 domain-containing protein	-	12513	13049	147
WP_006712477.1	hypothetical protein	+	13236	13532	147
WP_128812468.1	multidrug efflux MFS transporter	+	168537	170024	148
WP_128812469.1	transcriptional regulator	-	170223	170468	148	Rof	Y
null	VOC family protein	-	170495	170919	148
WP_128812470.1	amino acid transporter	-	171029	171625	148
WP_164837323.1	chemotaxis protein	+	171950	173053	148
WP_005434843.1	MFS transporter	+	75692	77179	150
WP_005434844.1	transcriptional regulator	-	77266	77511	150	Rof	N
WP_005434845.1	MBL fold metallo-hydrolase	+	77669	78802	150
WP_038869700.1	MBL fold metallo-hydrolase	-	16380	17513	151
WP_038869703.1	transcriptional regulator	+	17671	17916	151	Rof	N
WP_038869705.1	MFS transporter	-	18003	19490	151
WP_005434843.1	MFS transporter	+	2096784	2098271	153
WP_038880258.1	transcriptional regulator	-	2098358	2098603	153	Rof	N
WP_103412023.1	MBL fold metallo-hydrolase	+	2098762	2099895	153
null	MBL fold metallo-hydrolase	-	1999329	2000060	154
WP_012130247.1	transcriptional regulator	+	2000218	2000463	154	Rof	N
WP_005434843.1	MFS transporter	-	2000550	2002037	154
WP_005434843.1	MFS transporter	+	847381	848868	155
WP_032802839.1	transcriptional regulator	-	848955	849200	155	Rof	N
WP_009706798.1	MBL fold metallo-hydrolase	+	849358	850491	155
WP_020195114.1	MFS transporter	+	85725	87212	156
WP_020195115.1	transcriptional regulator	-	87299	87544	156	Rof	N
WP_020195116.1	MBL fold metallo-hydrolase	+	87702	88835	156
WP_005533099.1	hypothetical protein	-	11697	12830	157
WP_005533101.1	hypothetical protein	+	12987	13232	157	Rof	N
WP_005533103.1	MFS transporter	-	13319	14806	157
WP_010645435.1	MFS transporter	+	28458	29945	158
WP_010645437.1	transcriptional regulator	-	30032	30277	158	Rof	N
WP_010645439.1	MBL fold metallo-hydrolase	+	30424	31557	158
WP_045396300.1	MBL fold metallo-hydrolase	-	48133	49266	159
WP_045396301.1	transcriptional regulator	+	49424	49669	159	Rof	N
WP_005434843.1	MFS transporter	-	49756	51243	159
WP_010453420.1	transcriptional regulator	-	39715	40482	160
WP_010453422.1	transcriptional regulator	+	41188	41433	160	Rof	N
WP_010453423.1	MFS transporter	-	41524	43011	160
WP_005447319.1	MFS transporter	+	30443	31930	161
WP_005447321.1	hypothetical protein	-	32026	32271	161	Rof	N
WP_005447323.1	hypothetical protein	+	32429	33562	161
WP_017189726.1	MBL fold metallo-hydrolase	-	473111	474244	162
WP_009695972.1	transcriptional regulator	+	474402	474647	162	Rof	N
WP_009695971.1	MFS transporter	-	474743	476230	162
WP_049535074.1	MBL fold metallo-hydrolase	-	21659	22792	163
WP_049535075.1	transcriptional regulator	+	22950	23195	163	Rof	N
WP_009695971.1	MFS transporter	-	23291	24778	163
WP_029788761.1	MBL fold metallo-hydrolase	-	902687	903820	164
WP_069687890.1	transcriptional regulator	+	903978	904223	164	Rof	N
WP_009695971.1	MFS transporter	-	904319	905806	164
WP_014233484.1	outer membrane protein OmpW	+	60021	60665	166
WP_014233485.1	transcriptional regulator	-	60819	61064	166	Rof	N
WP_014233486.1	MBL fold metallo-hydrolase	+	61255	62388	166
WP_020335095.1	outer membrane protein OmpW	+	153129	153770	167
WP_020335096.1	transcriptional regulator	-	153924	154169	167	Rof	N
WP_020335097.1	MBL fold metallo-hydrolase	+	154360	155493	167
WP_020841652.1	MFS transporter	+	529781	531271	168
WP_020841653.1	transcriptional regulator	-	531368	531613	168	Rof	N
WP_041170768.1	MBL fold metallo-hydrolase	+	531794	532930	168
WP_017821019.1	MFS transporter	+	500467	501957	171
WP_005460845.1	transcriptional regulator	-	502054	502299	171	Rof	N
WP_021035897.1	hypothetical protein	+	502480	503607	171
WP_021452786.1	MBL fold metallo-hydrolase	-	43439	44575	172
WP_021452787.1	modulator of Rho-dependent transcription termination family protein	+	44756	45001	172	Rof	N
WP_005460814.1	MFS transporter	-	45098	46588	172
WP_025553210.1	MBL fold metallo-hydrolase	-	11118	12254	173
WP_025553211.1	transcriptional regulator	+	12435	12680	173	Rof	N
WP_005460814.1	MFS transporter	-	12776	14266	173
WP_029846118.1	MBL fold metallo-hydrolase	-	39261	40385	174
WP_029846120.1	transcriptional regulator	+	40566	40811	174	Rof	N
WP_005460814.1	MFS transporter	-	40908	42398	174
WP_025626288.1	MBL fold metallo-hydrolase	-	16940	18076	175
WP_025626289.1	transcriptional regulator	+	18257	18502	175	Rof	N
WP_054578557.1	MFS transporter	+	679467	680957	176
WP_054578556.1	transcriptional regulator	-	681054	681299	176	Rof	N
WP_054578627.1	MBL fold metallo-hydrolase	+	681480	682616	176
WP_033907256.1	MBL fold metallo-hydrolase	-	31248	32384	178
WP_033907200.1	transcriptional regulator	+	32564	32809	178	Rof	N
WP_033907201.1	MFS transporter	-	32906	34396	178
WP_031778856.1	MBL fold metallo-hydrolase	-	608959	610095	179
WP_005374351.1	transcriptional regulator	+	610277	610522	179	Rof	N
WP_005374353.1	MFS transporter	-	610619	612109	179
WP_054576493.1	MBL fold metallo-hydrolase	-	31428	32564	180
WP_054576494.1	transcriptional regulator	+	32746	32991	180	Rof	N
WP_054576495.1	MFS transporter	-	33088	34578	180
WP_005497744.1	MFS transporter	+	8908	10398	181
WP_029798148.1	transcriptional regulator	-	10495	10740	181	Rof	N
WP_025638404.1	MBL fold metallo-hydrolase	+	10921	12057	181
WP_005497744.1	MFS transporter	+	54510	56000	182
WP_025604407.1	transcriptional regulator	-	56096	56341	182	Rof	N
WP_025604409.1	MBL fold metallo-hydrolase	+	56522	57658	182
WP_024702296.1	MBL fold metallo-hydrolase	-	11108	12244	183
WP_025508253.1	transcriptional regulator	+	12425	12582	183	Rof	N
WP_031780228.1	MBL fold metallo-hydrolase	-	40023	41159	184
WP_005391956.1	Rho-specific inhibitor of transcription termination (YaeO)	+	41340	41585	184	Rof	N
WP_005391958.1	DHA2 family efflux MFS transporter permease subunit	-	41682	43172	184
WP_070971837.1	EamA/RhaT family transporter	-	45816	46724	185
null	transcriptional regulator	+	46807	48245	185
WP_070971840.1	DUF924 domain-containing protein	+	48319	48855	185
null	VOC family virulence protein	+	48901	49325	185
WP_070971843.1	transcriptional antiterminator	+	49428	49682	185	Rof	Y
WP_070971846.1	hypothetical protein	+	49750	50502	185
WP_070971849.1	malate synthase	-	50555	51124	185

## Sheet: e
e, Rof representatives for Supplementary Fig. 6a.
Assembly ID	Class	Order	Family	Genus	Species	ncbi_organism_name	Rof	Rof
GCF_001650235.3	Gammaproteobacteria	Acidithiobacillales	Acidithiobacillaceae	Acidithiobacillus_A	Acidithiobacillus_A caldus	Acidithiobacillus caldus	WP_004868781.1
GCF_000221025.1	Gammaproteobacteria	Acidithiobacillales	Acidithiobacillaceae	Acidithiobacillus_A	Acidithiobacillus_A caldus	Acidithiobacillus caldus SM-1	WP_004868781.1
GCF_003966655.1	Gammaproteobacteria	Acidithiobacillales	Acidithiobacillaceae	Acidithiobacillus	Acidithiobacillus ferridurans	Acidithiobacillus ferridurans	WP_113527441.1
GCF_000021485.1	Gammaproteobacteria	Acidithiobacillales	Acidithiobacillaceae	Acidithiobacillus	Acidithiobacillus ferrooxidans	Acidithiobacillus ferrooxidans ATCC 23270	WP_009566961.1
GCF_009662475.1	Gammaproteobacteria	Acidithiobacillales	Acidithiobacillaceae	Acidithiobacillus	Acidithiobacillus thiooxidans	Acidithiobacillus thiooxidans ATCC 19377	WP_031573754.1
GCF_900476005.1	Gammaproteobacteria	Enterobacterales	Aeromonadaceae	Aeromonas	Aeromonas caviae	Aeromonas caviae	WP_041214156.1
GCF_900637545.1	Gammaproteobacteria	Enterobacterales	Aeromonadaceae	Aeromonas	Aeromonas encheleia	Aeromonas encheleia	WP_042651794.1
GCF_000014805.1	Gammaproteobacteria	Enterobacterales	Aeromonadaceae	Aeromonas	Aeromonas hydrophila	Aeromonas hydrophila subsp. hydrophila ATCC 7966	WP_077392356.1
GCF_002157225.2	Gammaproteobacteria	Pseudomonadales	Cellvibrionaceae	Agarilytica	Agarilytica rhodophyticola	Agarilytica rhodophyticola	WP_086934278.1
GCF_000172635.2	Gammaproteobacteria	Enterobacterales	Alteromonadaceae	Alteromonas	Alteromonas macleodii	Alteromonas macleodii ATCC 27126	WP_014948124.1
GCF_004768525.1	Gammaproteobacteria	Enterobacterales	Enterobacteriaceae	Arsenophonus	Arsenophonus nasoniae	Arsenophonus nasoniae	WP_026822068.1
GCF_900635495.1	Gammaproteobacteria	Enterobacterales	Enterobacteriaceae	Atlantibacter	Atlantibacter hermannii	Atlantibacter hermannii	WP_002436992.1
GCF_012295615.1	Gammaproteobacteria	Pseudomonadales	Saccharospirillaceae	Bermanella	Bermanella marisrubri	Bermanella marisrubri	WP_007018284.1
GCF_002291445.1	Gammaproteobacteria	Enterobacterales	Enterobacteriaceae	Brenneria	Brenneria goodwinii	Brenneria goodwinii	WP_048635886.1
GCF_005484965.1	Gammaproteobacteria	Enterobacterales	Enterobacteriaceae	Brenneria	Brenneria nigrifluens	Brenneria nigrifluens DSM 30175 = ATCC 13028	WP_009114129.1
GCF_005484945.1	Gammaproteobacteria	Enterobacterales	Enterobacteriaceae	Brenneria	Brenneria rubrifaciens	Brenneria rubrifaciens	WP_137712817.1
GCF_013234275.1	Gammaproteobacteria	Enterobacterales	Enterobacteriaceae	Buttiauxella	Buttiauxella agrestis	Buttiauxella agrestis	WP_172895488.1
GCF_900635955.1	Gammaproteobacteria	Enterobacterales	Enterobacteriaceae	Cedecea	Cedecea lapagei	Cedecea lapagei	WP_126357486.1
GCF_000758325.1	Gammaproteobacteria	Enterobacterales	Enterobacteriaceae	Cedecea	Cedecea neteri_B	Cedecea neteri	WP_008456962.1
GCF_000019225.1	Gammaproteobacteria	Pseudomonadales	Cellvibrionaceae	Cellvibrio	Cellvibrio japonicus	Cellvibrio japonicus Ueda107	WP_012485931.1
GCF_000520015.2	Gammaproteobacteria	Enterobacterales	Enterobacteriaceae	Chania	Chania multitudinisentens	Chania multitudinisentens RB-25	WP_024910172.1
GCF_013423785.1	Gammaproteobacteria	Burkholderiales	Chitinibacteraceae	Chitinibacter	Chitinibacter fontanus	Chitinibacter fontanus	WP_180308358.1
GCF_008033135.1	Gammaproteobacteria	Burkholderiales	Chitinibacteraceae	Chitinolyticbacter	Chitinolyticbacter meiyuanensis	Chitinolyticbacter meiyuanensis	WP_148717358.1
GCF_000981805.1	Gammaproteobacteria	Enterobacterales	Enterobacteriaceae	Citrobacter_A	Citrobacter_A amalonaticus_C	Citrobacter amalonaticus Y19	WP_042323659.1
GCF_011064845.1	Gammaproteobacteria	Enterobacterales	Enterobacteriaceae	Citrobacter	Citrobacter freundii	Citrobacter freundii ATCC 8090 = MTCC 1658 = NBRC 12681	WP_003018503.1
GCF_900638065.1	Gammaproteobacteria	Enterobacterales	Enterobacteriaceae	Citrobacter	Citrobacter youngae	Citrobacter youngae	WP_040231149.1	WP_048212636.1
GCF_000012325.1	Gammaproteobacteria	Enterobacterales	Alteromonadaceae	Colwellia	Colwellia psychrerythraea_A	Colwellia psychrerythraea 34H	WP_011045621.1
GCF_001277215.2	Gammaproteobacteria	Enterobacterales	Enterobacteriaceae	Cronobacter	Cronobacter malonaticus	Cronobacter malonaticus LMG 23826	WP_007776988.1
GCF_000982825.1	Gammaproteobacteria	Enterobacterales	Enterobacteriaceae	Cronobacter	Cronobacter sakazakii	Cronobacter sakazakii	WP_007776988.1
GCF_001277175.1	Gammaproteobacteria	Enterobacterales	Enterobacteriaceae	Cronobacter	Cronobacter universalis	Cronobacter universalis NCTC 9529	WP_007760020.1
GCF_900095885.1	Gammaproteobacteria	Enterobacterales	Enterobacteriaceae	Dickeya	Dickeya aquatica	Dickeya aquatica	WP_035340381.1
GCF_002812485.1	Gammaproteobacteria	Enterobacterales	Enterobacteriaceae	Dickeya	Dickeya fangzhongdai	Dickeya fangzhongdai	WP_038661467.1
GCF_001644705.1	Gammaproteobacteria	Enterobacterales	Enterobacteriaceae	Dickeya	Dickeya solani	Dickeya solani IPO 2222	WP_022632468.1
GCF_001761405.1	Gammaproteobacteria	Enterobacterales	Enterobacteriaceae	Edwardsiella	Edwardsiella hoshinae	Edwardsiella hoshinae	WP_024524235.1
GCF_000022885.2	Gammaproteobacteria	Enterobacterales	Enterobacteriaceae	Edwardsiella	Edwardsiella ictaluri	Edwardsiella ictaluri 93-146	WP_015870269.1
GCF_001729265.1	Gammaproteobacteria	Enterobacterales	Enterobacteriaceae	Edwardsiella	Edwardsiella piscicida	Edwardsiella piscicida	WP_012847629.1
GCF_900324475.1	Gammaproteobacteria	Enterobacterales	Enterobacteriaceae	Enterobacter	Enterobacter bugandensis	Enterobacter bugandensis	WP_028015593.1
GCF_013376815.1	Gammaproteobacteria	Enterobacterales	Enterobacteriaceae	Enterobacter	Enterobacter cloacae	Enterobacter cloacae	WP_044158886.1
GCF_001729805.1	Gammaproteobacteria	Enterobacterales	Enterobacteriaceae	Enterobacter	Enterobacter roggenkampii	Enterobacter roggenkampii	WP_008501890.1
GCF_000330845.1	Gammaproteobacteria	Enterobacterales	Enterobacteriaceae	Pseudocitrobacter	Pseudocitrobacter sp000330845	Enterobacteriaceae bacterium strain FGI 57	WP_015965827.1
GCF_000027205.1	Gammaproteobacteria	Enterobacterales	Enterobacteriaceae	Erwinia	Erwinia amylovora	Erwinia amylovora ATCC 49946	WP_004159420.1
GCF_000196615.1	Gammaproteobacteria	Enterobacterales	Enterobacteriaceae	Erwinia	Erwinia billingiae	Erwinia billingiae Eb661	WP_013200864.1
GCF_000026185.1	Gammaproteobacteria	Enterobacterales	Enterobacteriaceae	Erwinia	Erwinia tasmaniensis	Erwinia tasmaniensis Et1/99	WP_012440659.1
GCF_000005845.2	Gammaproteobacteria	Enterobacterales	Enterobacteriaceae	Escherichia	Escherichia flexneri	Escherichia coli str. K-12 substr. MG1655	NP_414731.2
GCF_000026225.1	Gammaproteobacteria	Enterobacterales	Enterobacteriaceae	Escherichia	Escherichia fergusonii	Escherichia fergusonii ATCC 35469	WP_000062318.1
GCF_014233485.1	Gammaproteobacteria	Enterobacterales	Enterobacteriaceae	Ewingella	Ewingella americana	Ewingella americana	WP_034792766.1
GCF_000148645.1	Gammaproteobacteria	Enterobacterales	Shewanellaceae	Ferrimonas	Ferrimonas balearica	Ferrimonas balearica DSM 9799	WP_013347076.1
GCF_002291425.1	Gammaproteobacteria	Enterobacterales	Enterobacteriaceae	Gibbsiella	Gibbsiella quercinecans	Gibbsiella quercinecans	WP_095847471.1
GCF_001558255.2	Gammaproteobacteria	Enterobacterales	Vibrionaceae	Enterovibrio	Enterovibrio hollisae	Grimontia hollisae	WP_005504861.1
GCF_003253795.1	Gammaproteobacteria	Enterobacterales	Enterobacteriaceae	Hafnia	Hafnia alvei	Hafnia alvei	WP_025800203.1
GCF_001808185.1	Gammaproteobacteria	Burkholderiales	Chitinibacteraceae	Jeongeupia	Jeongeupia sp001808185	Jeongeupia sp. USM3	WP_070529720.1
GCF_002796405.1	Gammaproteobacteria	Enterobacterales	Enterobacteriaceae	Klebsiella	Klebsiella aerogenes	Klebsiella aerogenes	WP_015368146.1
GCF_000963575.1	Gammaproteobacteria	Enterobacterales	Enterobacteriaceae	Cedecea	Cedecea michiganensis_A	Klebsiella michiganensis	WP_045781415.1
GCF_900636985.1	Gammaproteobacteria	Enterobacterales	Enterobacteriaceae	Klebsiella_A	Klebsiella_A oxytoca	Klebsiella oxytoca	WP_004107903.1
GCF_009867115.1	Gammaproteobacteria	Enterobacterales	Enterobacteriaceae	Klebsiella	Klebsiella pneumoniae	Klebsiella pneumoniae subsp. pneumoniae	WP_002889424.1
GCF_900635475.1	Gammaproteobacteria	Enterobacterales	Enterobacteriaceae	Kluyvera	Kluyvera intermedia	Kluyvera intermedia	WP_062772223.1
GCF_001975225.1	Gammaproteobacteria	Enterobacterales	Enterobacteriaceae	Kosakonia	Kosakonia cowanii	Kosakonia cowanii JCM 10956 = DSM 18146	WP_054802828.1
GCF_000280495.2	Gammaproteobacteria	Enterobacterales	Enterobacteriaceae	Kosakonia	Kosakonia radicincitans	Kosakonia radicincitans DSM 16656	WP_007373243.1
GCF_000300455.3	Gammaproteobacteria	Enterobacterales	Enterobacteriaceae	Kosakonia	Kosakonia sacchari	Kosakonia sacchari SP1	WP_017458015.1
GCF_001466725.1	Gammaproteobacteria	Enterobacterales	Alteromonadaceae	Lacimicrobium	Lacimicrobium alkaliphilum_B	Lacimicrobium alkaliphilum	WP_062475708.1
GCF_901472455.1	Gammaproteobacteria	Enterobacterales	Enterobacteriaceae	Leclercia	Leclercia adecarboxylata	Leclercia adecarboxylata	WP_032616633.1
GCF_900635465.1	Gammaproteobacteria	Enterobacterales	Enterobacteriaceae	Lelliottia	Lelliottia amnigena	Lelliottia amnigena	WP_059180056.1
GCF_002271215.1	Gammaproteobacteria	Enterobacterales	Enterobacteriaceae	Lelliottia	Lelliottia jeotgali	Lelliottia jeotgali	WP_095280857.1
GCF_900478135.1	Gammaproteobacteria	Enterobacterales	Enterobacteriaceae	Leminorella	Leminorella richardii	Leminorella richardii	WP_111739359.1
GCF_003096015.2	Gammaproteobacteria	Enterobacterales	Enterobacteriaceae	Limnobaculum	Limnobaculum parvum	Limnobaculum parvum	WP_230514010.1
GCF_003515985.1	Gammaproteobacteria	Enterobacterales	Enterobacteriaceae	Lonsdalea	Lonsdalea britannica	Lonsdalea britannica	WP_085653101.1
GCF_004803715.2	Gammaproteobacteria	Xanthomonadales	Xanthomonadaceae	Luteimonas	Luteimonas yindakuii	Luteimonas yindakuii	WP_166816006.1
GCF_001651805.1	Gammaproteobacteria	Pseudomonadales	Nitrincolaceae	Marinobacterium_A	Marinobacterium_A aestuarii	Marinobacterium aestuarii	WP_067384150.1
GCF_000785705.2	Gammaproteobacteria	Methylococcales	Methylomonadaceae	Methylomonas	Methylomonas methanica	Methylomonas denitrificans	WP_036272019.1
GCF_002441955.1	Gammaproteobacteria	Methylococcales	Methylomonadaceae	Methylomonas	Methylomonas koyamae	Methylomonas koyamae	WP_054759186.1
GCF_000214665.1	Gammaproteobacteria	Methylococcales	Methylomonadaceae	Methylomonas	Methylomonas methanica_B	Methylomonas methanica MC09	WP_013819542.1
GCF_002953215.1	Gammaproteobacteria	Enterobacterales	Enterobacteriaceae	Mixta	Mixta calida	Mixta calida	WP_038628016.1
GCF_002953195.1	Gammaproteobacteria	Enterobacterales	Enterobacteriaceae	Mixta	Mixta gaviniae	Mixta gaviniae	WP_038628016.1
GCF_006094455.1	Gammaproteobacteria	Enterobacterales	Enterobacteriaceae	Morganella	Morganella morganii	Morganella morganii subsp. morganii	WP_004237241.1
GCF_008931805.1	Gammaproteobacteria	Enterobacterales	Moritellaceae	Moritella	Moritella marina	Moritella marina ATCC 15381	WP_019441510.1
GCF_000953735.1	Gammaproteobacteria	Enterobacterales	Moritellaceae	Moritella	Moritella viscosa	Moritella viscosa	WP_045109169.1
GCF_001007935.1	Gammaproteobacteria	Burkholderiales	Nitrosomonadaceae	Nitrosomonas	Nitrosomonas communis	Nitrosomonas communis	WP_046849946.1
GCF_006742785.1	Gammaproteobacteria	Burkholderiales	Nitrosomonadaceae	Nitrosomonas	Nitrosomonas stercoris	Nitrosomonas stercoris	WP_172630283.1
GCF_001455205.1	Gammaproteobacteria	Burkholderiales	Nitrosomonadaceae	Nitrosomonas	Nitrosomonas ureae	Nitrosomonas ureae	WP_062560013.1
GCF_001586165.1	Gammaproteobacteria	Enterobacterales	Enterobacteriaceae	Hafnia	Hafnia proteus	Obesumbacterium proteus	WP_025800203.1
GCF_002157895.1	Gammaproteobacteria	Enterobacterales	Aeromonadaceae	Oceanisphaera	Oceanisphaera profunda	Oceanisphaera profunda	WP_227874980.1
GCF_004117135.1	Gammaproteobacteria	Enterobacterales	Enterobacteriaceae	Pantoea	Pantoea agglomerans	Pantoea agglomerans	WP_010254167.1
GCF_002101395.1	Gammaproteobacteria	Enterobacterales	Enterobacteriaceae	Mixta	Mixta alhagi	Pantoea alhagi	WP_085067900.1
GCF_002082215.1	Gammaproteobacteria	Enterobacterales	Enterobacteriaceae	Pantoea	Pantoea stewartii	Pantoea stewartii subsp. stewartii DC283	WP_033740322.1
GCF_004792415.1	Gammaproteobacteria	Enterobacterales	Enterobacteriaceae	Pantoea	Pantoea vagans	Pantoea vagans	WP_013356856.1
GCF_009906955.1	Gammaproteobacteria	Enterobacterales	Alteromonadaceae	Paraglaciecola	Paraglaciecola mesophila_A	Paraglaciecola mesophila	WP_160178569.1
GCF_004358345.1	Gammaproteobacteria	Enterobacterales	Shewanellaceae	Parashewanella	Parashewanella spongiae	Parashewanella spongiae	WP_121852852.1
GCF_001742145.1	Gammaproteobacteria	Enterobacterales	Enterobacteriaceae	Pectobacterium	Pectobacterium parmentieri	Pectobacterium parmentieri	WP_014700896.1
GCF_012427845.1	Gammaproteobacteria	Enterobacterales	Enterobacteriaceae	Pectobacterium	Pectobacterium punjabense	Pectobacterium punjabense	WP_012773648.1
GCF_001742185.1	Gammaproteobacteria	Enterobacterales	Enterobacteriaceae	Pectobacterium	Pectobacterium wasabiae	Pectobacterium wasabiae CFBP 3304	WP_005975933.1
GCF_009763125.1	Gammaproteobacteria	Enterobacterales	Vibrionaceae	Photobacterium	Photobacterium damselae	Photobacterium damselae	WP_068969129.1
GCF_000940995.1	Gammaproteobacteria	Enterobacterales	Vibrionaceae	Photobacterium	Photobacterium gaetbulicola	Photobacterium gaetbulicola Gung47	WP_082060442.1
GCF_000196475.1	Gammaproteobacteria	Enterobacterales	Enterobacteriaceae	Photorhabdus	Photorhabdus asymbiotica	Photorhabdus asymbiotica	WP_012776850.1
GCF_003343245.1	Gammaproteobacteria	Enterobacterales	Enterobacteriaceae	Photorhabdus	Photorhabdus laumondii	Photorhabdus laumondii subsp. laumondii	WP_011145066.1
GCF_001010285.1	Gammaproteobacteria	Enterobacterales	Enterobacteriaceae	Photorhabdus	Photorhabdus thracensis	Photorhabdus thracensis	WP_046974061.1
GCF_012923785.1	Gammaproteobacteria	Enterobacterales	Enterobacteriaceae	Phytobacter	Phytobacter diazotrophicus	Phytobacter diazotrophicus	WP_039078449.1
GCF_001022135.1	Gammaproteobacteria	Enterobacterales	Enterobacteriaceae	Phytobacter	Phytobacter ursingii	Phytobacter ursingii	WP_039078449.1
GCF_900087055.1	Gammaproteobacteria	Enterobacterales	Enterobacteriaceae	Plesiomonas	Plesiomonas shigelloides	Plesiomonas shigelloides	WP_010864510.1
GCF_000757785.1	Gammaproteobacteria	Enterobacterales	Enterobacteriaceae	Pluralibacter	Pluralibacter gergoviae	Pluralibacter gergoviae	WP_162185254.1
GCF_001026985.1	Gammaproteobacteria	Enterobacterales	Enterobacteriaceae	Pragia	Pragia fontium	Pragia fontium	WP_047781753.1
GCF_013122195.1	Gammaproteobacteria	Enterobacterales	Enterobacteriaceae	Proteus	Proteus cibarius	Proteus cibarius	WP_075671674.1
GCF_900635965.1	Gammaproteobacteria	Enterobacterales	Enterobacteriaceae	Proteus	Proteus mirabilis	Proteus mirabilis	WP_046334573.1
GCF_901472505.1	Gammaproteobacteria	Enterobacterales	Enterobacteriaceae	Proteus	Proteus vulgaris	Proteus vulgaris	WP_036933998.1
GCF_900478095.1	Gammaproteobacteria	Enterobacterales	Enterobacteriaceae	Providencia	Providencia alcalifaciens	Providencia alcalifaciens	WP_006658392.1
GCF_900475855.1	Gammaproteobacteria	Enterobacterales	Enterobacteriaceae	Providencia	Providencia heimbachae	Providencia heimbachae	WP_068441311.1
GCF_013423885.1	Gammaproteobacteria	Enterobacterales	Enterobacteriaceae	Providencia	Providencia rettgeri_D	Providencia rettgeri	WP_004257417.1
GCF_000238395.3	Gammaproteobacteria	Enterobacterales	Alteromonadaceae	Pseudoalteromonas	Pseudoalteromonas arctica	Pseudoalteromonas arctica A 37-1-2	WP_010553578.1
GCF_000014225.1	Gammaproteobacteria	Enterobacterales	Alteromonadaceae	Paraglaciecola	Paraglaciecola atlantica_A	Pseudoalteromonas atlantica T6c	WP_011574498.1
GCF_003515105.1	Gammaproteobacteria	Enterobacterales	Alteromonadaceae	Pseudoalteromonas	Pseudoalteromonas lipolytica	Pseudoalteromonas donghaensis	WP_036973086.1
GCF_000238255.3	Gammaproteobacteria	Enterobacterales	Alteromonadaceae	Pseudoalteromonas	Pseudoalteromonas spongiae	Pseudoalteromonas spongiae UST010723-006	WP_010559905.1
GCF_001457615.1	Gammaproteobacteria	Pseudomonadales	Pseudomonadaceae	Pseudomonas	Pseudomonas aeruginosa	Pseudomonas aeruginosa	WP_003086055.1
GCF_002355475.1	Gammaproteobacteria	Pseudomonadales	Pseudomonadaceae	Pseudomonas_F	Pseudomonas_F furukawaii	Pseudomonas furukawaii	WP_004421315.1	WP_003455993.1
GCF_004328445.1	Gammaproteobacteria	Enterobacterales	Enterobacteriaceae	Rahnella	Rahnella aquatilis_B	Rahnella aquatilis	WP_013574214.1
GCF_006711645.1	Gammaproteobacteria	Enterobacterales	Enterobacteriaceae	Raoultella	Raoultella electrica	Raoultella electrica	WP_100682484.1
GCF_003798165.1	Gammaproteobacteria	Enterobacterales	Enterobacteriaceae	Raoultella	Raoultella ornithinolytica	Raoultella ornithinolytica	WP_004858152.1
GCF_008694045.1	Gammaproteobacteria	Enterobacterales	Enterobacteriaceae	Raoultella	Raoultella planticola	Raoultella planticola	WP_004858152.1
GCF_003990335.1	Gammaproteobacteria	Enterobacterales	Alteromonadaceae	Pararheinheimera	Pararheinheimera sp003990335	Rheinheimera sp. LHK132	WP_127025819.1
GCF_000252995.1	Gammaproteobacteria	Enterobacterales	Enterobacteriaceae	Salmonella	Salmonella bongori	Salmonella bongori NCTC 12419	WP_000062328.1
GCF_000006945.2	Gammaproteobacteria	Enterobacterales	Enterobacteriaceae	Salmonella	Salmonella enterica	Salmonella enterica subsp. enterica serovar Typhimurium str. LT2	NP_459242.1
GCF_900478215.1	Gammaproteobacteria	Enterobacterales	Enterobacteriaceae	Salmonella	Salmonella houtenae	Salmonella enterica subsp. houtenae serovar Houten	WP_000062326.1
GCF_003935895.2	Gammaproteobacteria	Enterobacterales	Enterobacteriaceae	Scandinavium	Scandinavium goeteborgense	Scandinavium goeteborgense	WP_110510858.1
GCF_001007875.1	Gammaproteobacteria	Chromatiales	Sedimenticolaceae	Sedimenticola	Sedimenticola thiotaurini	Sedimenticola thiotaurini	WP_046858354.1
GCF_001006005.1	Gammaproteobacteria	Enterobacterales	Enterobacteriaceae	Serratia_A	Serratia_A fonticola	Serratia fonticola	WP_021179933.1
GCF_000513215.1	Gammaproteobacteria	Enterobacterales	Enterobacteriaceae	Serratia	Serratia marcescens_B	Serratia marcescens subsp. marcescens Db11	WP_169539825.1
GCF_001642805.2	Gammaproteobacteria	Enterobacterales	Enterobacteriaceae	Serratia	Serratia surfactantfaciens	Serratia surfactantfaciens	WP_169539825.1
GCF_003427415.1	Gammaproteobacteria	Enterobacterales	Shewanellaceae	Shewanella	Shewanella algae	Shewanella algae	WP_028781134.1
GCF_000015245.1	Gammaproteobacteria	Enterobacterales	Shewanellaceae	Shewanella	Shewanella amazonensis	Shewanella amazonensis SB2B	WP_011761423.1
GCF_000015845.1	Gammaproteobacteria	Enterobacterales	Shewanellaceae	Shewanella	Shewanella baltica	Shewanella baltica OS155	WP_006083480.1
GCF_002949675.1	Gammaproteobacteria	Enterobacterales	Enterobacteriaceae	Escherichia	Escherichia dysenteriae	Shigella dysenteriae	WP_000062312.1
GCF_000262305.1	Gammaproteobacteria	Enterobacterales	Enterobacteriaceae	Shimwellia	Shimwellia blattae	Shimwellia blattae DSM 4481 = NBRC 105725	WP_002441069.1
GCF_000010085.1	Gammaproteobacteria	Enterobacterales	Enterobacteriaceae	Sodalis	Sodalis glossinidius	Sodalis glossinidius str. 'morsitans'	WP_011411656.1
GCF_009938015.1	Gammaproteobacteria	Burkholderiales	Sulfuriferulaceae	Sulfuriferula	Sulfuriferula plumbiphila	Sulfuriferula plumbiphila	WP_147072000.1
GCF_900478715.1	Gammaproteobacteria	Enterobacterales	Enterobacteriaceae	Tatumella	Tatumella ptyseos	Tatumella ptyseos	WP_029990204.1
GCF_000016245.1	Gammaproteobacteria	Enterobacterales	Vibrionaceae	Vibrio	Vibrio cholerae	Vibrio cholerae O395	WP_000253074.1
GCF_001558495.2	Gammaproteobacteria	Enterobacterales	Vibrionaceae	Vibrio	Vibrio parahaemolyticus	Vibrio parahaemolyticus	WP_005460845.1
GCF_000186585.1	Gammaproteobacteria	Enterobacterales	Vibrionaceae	Vibrio	Vibrio vulnificus	Vibrio vulnificus MO6-24/O	WP_052299117.1
GCF_000968195.1	Gammaproteobacteria	Enterobacterales	Enterobacteriaceae	Xenorhabdus	Xenorhabdus doucetiae	Xenorhabdus doucetiae	WP_045972480.1
GCF_000953355.1	Gammaproteobacteria	Enterobacterales	Enterobacteriaceae	Xenorhabdus	Xenorhabdus nematophila	Xenorhabdus nematophila AN6/1	WP_013185414.1
GCF_004368055.1	Gammaproteobacteria	Enterobacterales	Enterobacteriaceae	Yersinia	Yersinia enterocolitica	Yersinia enterocolitica subsp. palearctica	WP_002218374.1
GCF_900635455.1	Gammaproteobacteria	Enterobacterales	Enterobacteriaceae	Yersinia	Yersinia intermedia	Yersinia intermedia	WP_032906500.1
GCF_000022825.1	Gammaproteobacteria	Enterobacterales	Enterobacteriaceae	Yersinia	Yersinia pestis	Yersinia pestis D182038	WP_002218374.1
GCF_012109195.1	Gammaproteobacteria	Enterobacterales	Enterobacteriaceae	Yokenella	Yokenella regensburgei	Yokenella regensburgei	WP_038252085.1
GCF_002407485.1	Gammaproteobacteria	Enterobacterales	Aeromonadaceae	Zobellella	Zobellella denitrificans	Zobellella denitrificans	WP_096780111.1

## Sheet: f
f, ρ representatives for Supplementary Fig. 6b.
Assembly ID	Class	Order	Family	Genus	Species	ncbi_organism_name	ρ
GCF_000193495.2	Alphaproteobacteria	Acetobacterales	Acetobacteraceae	Acetobacter	Acetobacter aceti	Acetobacter aceti NBRC 14818	WP_010667848.1
GCF_001457475.1	Gammaproteobacteria	Burkholderiales	Burkholderiaceae	Achromobacter	Achromobacter xylosoxidans	Achromobacter xylosoxidans	WP_006387816.1
GCF_003352165.1	Alphaproteobacteria	Acetobacterales	Acetobacteraceae	Acidibrevibacterium	Acidibrevibacterium fodinaquatile	Acidibrevibacterium fodinaquatile	WP_114911614.1
GCF_009662475.1	Gammaproteobacteria	Acidithiobacillales	Acidithiobacillaceae	Acidithiobacillus	Acidithiobacillus thiooxidans	Acidithiobacillus thiooxidans ATCC 19377	WP_010639222.1
GCF_009910365.1	Gammaproteobacteria	Pseudomonadales	Halieaceae	Aequoribacter	Aequoribacter fuscus	Aequoribacter fuscus	WP_009575051.1
GCF_000014805.1	Gammaproteobacteria	Enterobacterales	Aeromonadaceae	Aeromonas	Aeromonas hydrophila	Aeromonas hydrophila subsp. hydrophila ATCC 7966	WP_005307308.1
GCF_003967035.1	Gammaproteobacteria	Xanthomonadales	Rhodanobacteraceae	Aerosticca	Aerosticca soli	Aerosticca soli	WP_126539785.1
GCF_002850435.1	Alphaproteobacteria	Rhodobacterales	Rhodobacteraceae	Marivivens	Marivivens zhoushanense	Aestuarium zhoushanense	WP_067552437.1
GCF_002157225.2	Gammaproteobacteria	Pseudomonadales	Cellvibrionaceae	Agarilytica	Agarilytica rhodophyticola	Agarilytica rhodophyticola	WP_086929563.1
GCF_003015185.1	Gammaproteobacteria	Xanthomonadales	Ahniellaceae	Ahniella	Ahniella affigens	Ahniella affigens	WP_240623905.1
GCF_002443155.1	Gammaproteobacteria	Burkholderiales	Burkholderiaceae	Alcaligenes	Alcaligenes faecalis	Alcaligenes faecalis	WP_009455931.1
GCF_000009365.1	Gammaproteobacteria	Pseudomonadales	Alcanivoracaceae	Alcanivorax	Alcanivorax borkumensis	Alcanivorax borkumensis SK2	WP_007151393.1
GCF_000204645.1	Gammaproteobacteria	Burkholderiales	Burkholderiaceae	Alicycliphilus	Alicycliphilus denitrificans	Alicycliphilus denitrificans K601	WP_013519304.1
GCF_000025485.1	Gammaproteobacteria	Chromatiales	Chromatiaceae	Allochromatium	Allochromatium vinosum	Allochromatium vinosum DSM 180	WP_012969830.1
GCF_012222965.1	Gammaproteobacteria	Francisellales	Francisellaceae	Allofrancisella	Allofrancisella inopinata	Allofrancisella inopinata	WP_133942554.1
GCF_000172635.2	Gammaproteobacteria	Enterobacterales	Alteromonadaceae	Alteromonas	Alteromonas macleodii	Alteromonas macleodii ATCC 27126	WP_014948094.1
GCF_902459475.1	Gammaproteobacteria	DSM-16500	DSM-16500	Aquicella	Aquicella lusitana	Aquicella lusitana	WP_114833793.1
GCF_003351745.1	Gammaproteobacteria	Pseudomonadales	Moraxellaceae	Aquirhabdus	Aquirhabdus parva	Aquirhabdus parva	WP_114899648.1
GCF_000025965.1	Gammaproteobacteria	Burkholderiales	Rhodocyclaceae	Aromatoleum	Aromatoleum aromaticum	Aromatoleum aromaticum EbN1	WP_241762731.1
GCF_001547995.1	Alphaproteobacteria	Acetobacterales	Acetobacteraceae	Asaia	Asaia bogorensis	Asaia bogorensis NBRC 16594	WP_023978877.1
GCF_000175215.2	Alphaproteobacteria	Caulobacterales	Caulobacteraceae	Asticcacaulis	Asticcacaulis excentricus	Asticcacaulis excentricus CB 48	WP_013477678.1
GCA_900635495.1	Gammaproteobacteria	Enterobacterales	Enterobacteriaceae	Atlantibacter	Atlantibacter hermannii	Atlantibacter hermannii	VDZ75542.1
GCF_001886695.1	Alphaproteobacteria	Sphingomonadales	Sphingomonadaceae	Alteraurantiacibacter	Alteraurantiacibacter gangjinensis	Aurantiacibacter gangjinensis	WP_047006922.1
GCF_000010525.1	Alphaproteobacteria	Rhizobiales	Xanthobacteraceae	Azorhizobium	Azorhizobium caulinodans	Azorhizobium caulinodans ORS 571	WP_012173234.1
GCF_000015445.1	Alphaproteobacteria	Rhizobiales_A	Rhizobiaceae_A	Bartonella	Bartonella bacilliformis	Bartonella bacilliformis KC583	WP_011807238.1
GCF_011455875.1	Gammaproteobacteria	Enterobacterales	Pasteurellaceae	Basfia	Basfia succiniciproducens	Basfia succiniciproducens	WP_041640233.1
GCF_000743945.1	Gammaproteobacteria	Burkholderiales	Burkholderiaceae	Basilea	Basilea psittacipulmonis	Basilea psittacipulmonis DSM 24701	WP_038499452.1
GCF_000019845.1	Alphaproteobacteria	Rhizobiales	Beijerinckiaceae	Beijerinckia	Beijerinckia indica	Beijerinckia indica subsp. indica ATCC 9039	WP_012386472.1
GCF_012295615.1	Gammaproteobacteria	Pseudomonadales	DSM-6294	Bermanella	Bermanella marisrubri	Bermanella marisrubri	WP_007017996.1
GCF_013377195.1	Gammaproteobacteria	Enterobacterales	Pasteurellaceae	Bisgaardia	Bisgaardia hudsonensis	Bisgaardia hudsonensis	WP_132024126.1
GCF_001402875.1	Alphaproteobacteria	Rhizobiales	Xanthobacteraceae	Blastochloris	Blastochloris viridis	Blastochloris viridis	WP_055038527.1
GCF_000306945.1	Gammaproteobacteria	Burkholderiales	Burkholderiaceae	Bordetella	Bordetella pertussis	Bordetella pertussis 18323	WP_003810577.1
GCF_000284375.1	Alphaproteobacteria	Rhizobiales	Xanthobacteraceae	Bradyrhizobium	Bradyrhizobium japonicum	Bradyrhizobium japonicum USDA 6	WP_014490793.1
GCF_000007125.1	Alphaproteobacteria	Rhizobiales_A	Rhizobiaceae_A	Brucella	Brucella melitensis	Brucella melitensis bv. 1 str. 16M	WP_002965128.1
GCF_001411495.1	Gammaproteobacteria	Burkholderiales	Burkholderiaceae	Burkholderia	Burkholderia cepacia	Burkholderia cepacia ATCC 25416	WP_006478662.1
GCF_011290485.1	Gammaproteobacteria	Chromatiales	Chromatiaceae	Caldichromatium	Caldichromatium japonicum	Caldichromatium japonicum	WP_166270440.1
GCF_900637305.1	Gammaproteobacteria	Cardiobacteriales	Cardiobacteriaceae	Cardiobacterium	Cardiobacterium hominis	Cardiobacterium hominis	WP_004142699.1
GCF_009746125.1	Gammaproteobacteria	Burkholderiales	Casimicrobiaceae	Casimicrobium	Casimicrobium huifangae	Casimicrobium huifangae	WP_156863824.1
GCF_000520015.2	Gammaproteobacteria	Enterobacterales	Enterobacteriaceae	Chania	Chania multitudinisentens	Chania multitudinisentens RB-25	WP_024912376.1
GCF_008033135.1	Gammaproteobacteria	Burkholderiales	Chitinibacteraceae	Chitinolyticbacter	Chitinolyticbacter meiyuanensis	Chitinolyticbacter meiyuanensis	WP_148716328.1
GCF_000007705.1	Gammaproteobacteria	Burkholderiales	Chromobacteriaceae	Chromobacterium	Chromobacterium violaceum	Chromobacterium violaceum ATCC 12472	WP_011135137.1
GCF_011064845.1	Gammaproteobacteria	Enterobacterales	Enterobacteriaceae	Citrobacter	Citrobacter freundii	Citrobacter freundii ATCC 8090 = MTCC 1658 = NBRC 12681	WP_002437993.1
GCF_001720485.1	Gammaproteobacteria	Pseudomonadales	Halomonadaceae	Cobetia	Cobetia marina	Cobetia marina	WP_077377862.1
GCF_001584145.1	Gammaproteobacteria	Burkholderiales	Burkholderiaceae	Collimonas	Collimonas fungivorans	Collimonas fungivorans	WP_014004861.1
GCF_014054725.1	Gammaproteobacteria	Burkholderiales	Neisseriaceae	Conchiformibius	Conchiformibius steedae	Conchiformibius steedae	WP_027022518.1
GCF_001661675.2	Alphaproteobacteria	Sphingomonadales	Sphingomonadaceae	Croceicoccus	Croceicoccus marinus	Croceicoccus marinus	WP_066847442.1
GCF_000982825.1	Gammaproteobacteria	Enterobacterales	Enterobacteriaceae	Cronobacter	Cronobacter sakazakii	Cronobacter sakazakii	WP_004386383.1
GCF_000219215.1	Gammaproteobacteria	Burkholderiales	Burkholderiaceae	Cupriavidus	Cupriavidus necator	Cupriavidus necator N-1	WP_010814266.1
GCF_014672695.1	Alphaproteobacteria	Rhodospirillales	UXAT02	Defluviicoccus	Defluviicoccus vanus	Defluviicoccus vanus	WP_190260191.1
GCF_902813185.1	Gammaproteobacteria	Burkholderiales	Rhodocyclaceae	Denitratisoma	Denitratisoma oestradiolicum	Denitratisoma oestradiolicum	WP_145770013.1
GCF_000018145.1	Alphaproteobacteria	Rhodobacterales	Rhodobacteraceae	Dinoroseobacter	Dinoroseobacter shibae	Dinoroseobacter shibae DFL 12 = DSM 16493	WP_012180110.1
GCF_001632775.1	Gammaproteobacteria	Xanthomonadales	Rhodanobacteraceae	Dokdonella	Dokdonella koreensis	Dokdonella koreensis DS-123	WP_067643850.1
GCF_003072645.1	Gammaproteobacteria	Enterobacterales	Aeromonadaceae	Dongshaea	Dongshaea marina	Dongshaea marina	WP_108652677.1
GCF_900187105.1	Gammaproteobacteria	Burkholderiales	Neisseriaceae	Eikenella	Eikenella corrodens	Eikenella corrodens	WP_003823056.1
GCF_000025565.1	Gammaproteobacteria	Enterobacterales	Enterobacteriaceae	Enterobacter	Enterobacter cloacae	Enterobacter cloacae subsp. cloacae ATCC 13047	WP_001054528.1
GCF_014672835.1	Alphaproteobacteria	Acetobacterales	Acetobacteraceae	Entomobacter	Entomobacter blattae	Entomobacter blattae	WP_203414168.1
GCF_003991975.1	Gammaproteobacteria	Pseudomonadales	Pseudomonadaceae	Entomomonas	Entomomonas moraniae	Entomomonas moraniae	WP_109703968.1
GCF_003339525.1	Gammaproteobacteria	Burkholderiales	Burkholderiaceae	Hydromonas	Hydromonas cinctiostellae	Ephemeroptericola cinctiostellae	WP_114562967.1
GCF_017161565.1	Gammaproteobacteria	Enterobacterales	Enterobacteriaceae	Erwinia	Erwinia amylovora	Erwinia amylovora	WP_004154908.1
GCF_000005845.2	Gammaproteobacteria	Enterobacterales	Enterobacteriaceae	Escherichia	Escherichia coli	Escherichia coli str. K-12 substr. MG1655	NP_418230.1
GCF_018324385.1	Gammaproteobacteria	Burkholderiales	Gallionellaceae	Gallionella	Gallionella kumadai	Ferrigenium kumadai	WP_212786480.1
GCF_000148645.1	Gammaproteobacteria	Enterobacterales	Shewanellaceae	Ferrimonas	Ferrimonas balearica	Ferrimonas balearica DSM 9799	WP_013347067.1
GCF_000974685.2	Gammaproteobacteria	Burkholderiales	Gallionellaceae	Ferriphaselus	Ferriphaselus amnicola	Ferriphaselus amnicola	WP_062626007.1
GCF_016469335.1	Gammaproteobacteria	Enterobacterales	Alteromonadaceae	Flocculibacter	Flocculibacter collagenilyticus	Flocculibacter collagenilyticus	WP_199610238.1
GCF_016110345.1	Gammaproteobacteria	Burkholderiales	Rhodocyclaceae	Fluviibacter	Fluviibacter phosphoraccumulans	Fluviibacter phosphoraccumulans	WP_162049588.1
GCF_000242255.2	Gammaproteobacteria	Xanthomonadales	Rhodanobacteraceae	Frateuria	Frateuria aurantia	Frateuria aurantia DSM 6220	WP_014402247.1
GCF_011455495.1	Gammaproteobacteria	Enterobacterales	Pasteurellaceae	Frederiksenia	Frederiksenia canicola	Frederiksenia canicola	WP_123955616.1
GCF_000807275.1	Gammaproteobacteria	Enterobacterales	Enterobacteriaceae	Frischella	Frischella perrara	Frischella perrara	WP_039104242.1
GCF_003952725.1	Alphaproteobacteria	Rhizobiales	Rhizobiaceae	Georhizobium	Georhizobium profundi	Georhizobium profundi	WP_126007388.1
GCF_002291425.1	Gammaproteobacteria	Enterobacterales	Enterobacteriaceae	Gibbsiella	Gibbsiella quercinecans	Gibbsiella quercinecans	WP_095846383.1
GCF_000599985.1	Gammaproteobacteria	Enterobacterales	Enterobacteriaceae	Gilliamella	Gilliamella apicola	Gilliamella apicola	WP_025314498.1
GCF_000014285.2	Alphaproteobacteria	Acetobacterales	Acetobacteraceae	Granulibacter	Granulibacter bethesdensis	Granulibacter bethesdensis CGDNIH1	WP_025285646.1
GCF_002215215.1	Gammaproteobacteria	Granulosicoccales	Granulosicoccaceae	Granulosicoccus	Granulosicoccus antarcticus	Granulosicoccus antarcticus IMCC3135	WP_088916923.1
GCF_000940805.1	Gammaproteobacteria	Pseudomonadales	Natronospirillaceae	Gynuella	Gynuella sunshinyii	Gynuella sunshinyii YC6258	WP_044616390.1
GCF_001611975.1	Alphaproteobacteria	Rhodospirillales	Rhodospirillaceae	Haematospirillum	Haematospirillum jordaniae	Haematospirillum jordaniae	WP_066133694.1
GCF_001457655.1	Gammaproteobacteria	Enterobacterales	Pasteurellaceae	Haemophilus	Haemophilus influenzae	Haemophilus influenzae	WP_005629550.1
GCF_000012985.1	Gammaproteobacteria	Pseudomonadales	Oleiphilaceae	Hahella	Hahella chejuensis	Hahella chejuensis KCTC 2396	WP_011394275.1
GCF_001983995.1	Gammaproteobacteria	Pseudomonadales	Halieaceae	Halioglobus	Halioglobus japonicus	Halioglobus japonicus	WP_084198595.1
GCF_000196875.2	Gammaproteobacteria	Pseudomonadales	Halomonadaceae	Halomonas	Halomonas elongata	Halomonas elongata DSM 2581	WP_013333541.1
GCF_000015585.1	Gammaproteobacteria	Nitrococcales	Halorhodospiraceae	Halorhodospira	Halorhodospira halophila	Halorhodospira halophila SL1	WP_011814841.1
GCF_000024765.1	Gammaproteobacteria	Halothiobacillales	Halothiobacillaceae	Halothiobacillus	Halothiobacillus neapolitanus	Halothiobacillus neapolitanus c2	WP_012825182.1
GCF_900231165.1	Alphaproteobacteria	Rhizobiales	Pleomorphomonadaceae	Hartmannibacter	Hartmannibacter diazotrophicus	Hartmannibacter diazotrophicus	WP_099558408.1
GCF_001040945.1	Gammaproteobacteria	Burkholderiales	Burkholderiaceae	Herbaspirillum	Herbaspirillum seropedicae	Herbaspirillum seropedicae	WP_008325783.1
GCF_000023785.1	Alphaproteobacteria	Caulobacterales	Hyphomonadaceae	Hirschia	Hirschia baltica	Hirschia baltica ATCC 49814	WP_041302518.1
GCF_004851605.1	Gammaproteobacteria	Pseudomonadales	Oleiphilaceae	Hydrocarboniclastica	Hydrocarboniclastica marina	Hydrocarboniclastica marina	WP_136550083.1
GCF_003574215.1	Gammaproteobacteria	Burkholderiales	Rhodocyclaceae	Hydrogenophilus	Hydrogenophilus thermoluteolus	Hydrogenophilus thermoluteolus	WP_119334757.1
GCF_013340845.1	Gammaproteobacteria	Thiomicrospirales	Thiomicrospiraceae	Hydrogenovibrio	Hydrogenovibrio marinus	Hydrogenovibrio marinus	WP_029911182.1
GCF_008728855.1	Alphaproteobacteria	Dongiales	Dongiaceae	Hypericibacter	Hypericibacter terrae	Hypericibacter terrae	WP_151179908.1
GCF_001697225.1	Gammaproteobacteria	Immundisolibacterales	Immundisolibacteraceae	Immundisolibacter	Immundisolibacter cernigliae	Immundisolibacter cernigliae	WP_068806444.1
GCF_003568845.1	Alphaproteobacteria	Azospirillales	Azospirillaceae	Indioceanicola	Indioceanicola profundi	Indioceanicola profundi	WP_119679781.1
GCF_005952805.1	Gammaproteobacteria	Burkholderiales	Burkholderiaceae	Inhella	Inhella inkyongensis	Inhella inkyongensis	WP_138856852.1
GCF_005671395.1	Gammaproteobacteria	Enterobacterales	Enterobacteriaceae	Jejubacter	Jejubacter calystegiae	Jejubacter calystegiae	WP_138095225.1
GCF_000024085.1	Gammaproteobacteria	Enterobacterales	Kangiellaceae	Kangiella	Kangiella koreensis	Kangiella koreensis DSM 16069	WP_015781606.1
GCF_015482775.1	Alphaproteobacteria	Rhizobiales	Im1	Kaustia	Kaustia mangrovi	Kaustia mangrovi	WP_213160716.1
GCF_002863865.1	Gammaproteobacteria	Pseudomonadales	Ketobacteraceae	Ketobacter	Ketobacter alkanivorans	Ketobacter alkanivorans	WP_101896263.1
GCF_001975225.1	Gammaproteobacteria	Enterobacterales	Enterobacteriaceae	Kosakonia	Kosakonia cowanii	Kosakonia cowanii JCM 10956 = DSM 18146	WP_023479599.1
GCF_001787335.1	Alphaproteobacteria	Acetobacterales	Acetobacteraceae	Kozakia	Kozakia baliensis	Kozakia baliensis	WP_029604999.1
GCF_900637555.1	Gammaproteobacteria	Burkholderiales	Burkholderiaceae	Lautropia	Lautropia mirabilis	Lautropia mirabilis	WP_005673600.1
GCF_000008485.1	Gammaproteobacteria	Legionellales	Legionellaceae	Legionella	Legionella pneumophila	Legionella pneumophila subsp. pneumophila str. Philadelphia 1	WP_011216778.1
GCF_000511355.1	Alphaproteobacteria	Rhodobacterales	Rhodobacteraceae	Leisingera	Leisingera methylohalidivorans	Leisingera methylohalidivorans DSM 14336	WP_024092144.1
GCF_000325745.1	Alphaproteobacteria	Rhizobiales_A	Rhizobiaceae_A	Liberibacter	Liberibacter crescens	Liberibacter crescens BT-1	WP_015273795.1
GCF_013201075.1	Alphaproteobacteria	Acetobacterales	Acetobacteraceae	Lichenicola	Lichenicola cladoniae	Lichenicola cladoniae	WP_171836927.1
GCF_004323635.1	Alphaproteobacteria	Rhizobiales	Beijerinckiaceae	Lichenihabitans	Lichenihabitans psoromatis	Lichenihabitans psoromatis	WP_131114022.1
GCF_003096015.2	Gammaproteobacteria	Enterobacterales	Enterobacteriaceae	Limnobaculum	Limnobaculum parvum	Limnobaculum parvum	WP_047782390.1
GCF_009650135.1	Gammaproteobacteria	Pseudomonadales	Litoricolaceae	Litoricola	Litoricola lipolytica	Litoricola lipolytica	WP_153712566.1
GCF_004295665.1	Gammaproteobacteria	Enterobacterales	Alteromonadaceae	Litorilituus	Litorilituus sediminis	Litorilituus sediminis	WP_130602168.1
GCF_001887595.1	Gammaproteobacteria	Xanthomonadales	Rhodanobacteraceae	Luteibacter	Luteibacter rhizovicinus	Luteibacter rhizovicinus DSM 16549	WP_071924884.1
GCF_005849285.1	Alphaproteobacteria	Sphingomonadales	Emcibacteraceae	Luteithermobacter	Luteithermobacter gelatinilyticus	Luteithermobacter gelatinilyticus	WP_138381214.1
GCF_000014865.1	Magnetococcia	Magnetococcales	Magnetococcaceae	Magnetococcus	Magnetococcus marinus	Magnetococcus marinus MC-1	WP_041640534.1
GCF_000513295.1	Alphaproteobacteria	Rhodospirillales	Magnetospirillaceae	Magnetospirillum	Magnetospirillum gryphiswaldense	Magnetospirillum gryphiswaldense MSR-1 v2	WP_024081463.1
GCF_000284615.1	Gammaproteobacteria	Pseudomonadales	Oleiphilaceae	Marinobacter	Marinobacter hydrocarbonoclasticus	Marinobacter hydrocarbonoclasticus ATCC 49840	WP_014420346.1
GCF_002043005.1	Alphaproteobacteria	Rhizobiales	Rhizobiaceae	Martelella	Martelella mediterranea	Martelella mediterranea DSM 17316	WP_026173571.1
GCF_000015725.1	Gammaproteobacteria	Burkholderiales	Burkholderiaceae	Methylibium	Methylibium petroleiphilum	Methylibium petroleiphilum PM1	WP_036229752.1
GCF_000828475.1	Alphaproteobacteria	Rhizobiales	Methyloligellaceae	Methyloceanibacter	Methyloceanibacter caenitepidi	Methyloceanibacter caenitepidi	WP_045363822.1
GCF_900234795.1	Alphaproteobacteria	Rhizobiales	Beijerinckiaceae	Methylobacterium	Methylobacterium extorquens	Methylorubrum extorquens	WP_012752496.1
GCF_002752655.1	Alphaproteobacteria	Rhizobiales	Beijerinckiaceae	Methylosinus	Methylosinus trichosporium	Methylosinus trichosporium OB3b	WP_003609229.1
GCF_000023705.1	Gammaproteobacteria	Burkholderiales	Methylophilaceae	Methylotenera	Methylotenera mobilis	Methylotenera mobilis JLW8	WP_015832965.1
GCF_000968535.2	Gammaproteobacteria	Methylococcales	Methylomonadaceae	Methylotuvimicrobium	Methylotuvimicrobium alcaliphilum	Methylotuvimicrobium alcaliphilum 20Z	WP_014150367.1
GCF_004135935.1	Alphaproteobacteria	Rhizobiales	Beijerinckiaceae	Methylovirgula	Methylovirgula ligni	Methylovirgula ligni	WP_115835293.1
GCF_009931115.1	Gammaproteobacteria	Pseudomonadales	Cellvibrionaceae	Microbulbifer	Microbulbifer hydrolyticus	Microbulbifer hydrolyticus	WP_161859767.1
GCF_002953215.1	Gammaproteobacteria	Enterobacterales	Enterobacteriaceae	Mixta	Mixta calida	Mixta calida	WP_038628983.1
GCF_019243775.1	Gammaproteobacteria	Enterobacterales	Enterobacteriaceae	Morganella	Morganella morganii	Morganella morganii	WP_004234397.1
GCF_008931805.1	Gammaproteobacteria	Enterobacterales	Moritellaceae	Moritella	Moritella marina	Moritella marina ATCC 15381	WP_019442730.1
GCF_000198775.1	Gammaproteobacteria	Burkholderiales	Burkholderiaceae	Mycetohabitans	Mycetohabitans rhizoxinica	Mycetohabitans rhizoxinica HKI 454	WP_013435079.1
GCF_003966915.1	Gammaproteobacteria	Burkholderiales	Burkholderiaceae	Mycoavidus	Mycoavidus cysteinexigens	Mycoavidus cysteinexigens	WP_026921881.1
GCF_002005465.1	Alphaproteobacteria	Acetobacterales	Acetobacteraceae	Neoasaia	Neoasaia chiangmaiensis	Neoasaia chiangmaiensis	WP_077807010.1
GCF_000731315.1	Alphaproteobacteria	Rhizobiales	Rhizobiaceae	Neorhizobium	Neorhizobium galegae	Neorhizobium galegae bv. orientalis str. HAMBI 540	WP_151045343.1
GCF_000012725.1	Alphaproteobacteria	Rhizobiales	Xanthobacteraceae	Nitrobacter	Nitrobacter winogradskyi	Nitrobacter winogradskyi Nb-255	WP_011313437.1
GCF_003860345.1	Alphaproteobacteria	Sphingomonadales	Sphingomonadaceae	Caenibius	Caenibius tardaugens	Novosphingobium tardaugens NBRC 16725	WP_021689841.1
GCF_001586165.1	Gammaproteobacteria	Enterobacterales	Enterobacteriaceae	Hafnia	Hafnia proteus	Obesumbacterium proteus	WP_008815829.1
GCF_001267175.1	Gammaproteobacteria	Pseudomonadales	Pseudomonadaceae	Oblitimonas	Oblitimonas alkaliphila	Oblitimonas alkaliphila	WP_053100824.1
GCF_000155735.2	Alphaproteobacteria	Rhodobacterales	Rhodobacteraceae	Octadecabacter	Octadecabacter arcticus	Octadecabacter arcticus 238	WP_044038755.1
GCF_006542375.1	Alphaproteobacteria	Acetobacterales	Acetobacteraceae	Oecophyllibacter	Oecophyllibacter saccharovorans	Oecophyllibacter saccharovorans	WP_141451286.1
GCF_002162375.1	Gammaproteobacteria	Pseudomonadales	Oleiphilaceae	Oleiphilus	Oleiphilus messinensis	Oleiphilus messinensis	WP_087459667.1
GCA_000967895.1	Gammaproteobacteria	Pseudomonadales	DSM-6294	Oleispira	Oleispira antarctica	Oleispira antarctica RB-8	CCK74236.1
GCF_900327275.1	Alphaproteobacteria	Rickettsiales	Rickettsiaceae	Orientia	Orientia tsutsugamushi	Orientia tsutsugamushi	WP_109510630.1
GCF_008274805.1	Gammaproteobacteria	Burkholderiales	Rhodocyclaceae	Oryzomicrobium	Oryzomicrobium terrae	Oryzomicrobium terrae	WP_054620399.1
GCF_009684715.1	Gammaproteobacteria	Enterobacterales	Pasteurellaceae	Otariodibacter	Otariodibacter oris	Otariodibacter oris	WP_121122603.1
GCF_002504165.1	Alphaproteobacteria	Rhodobacterales	Rhodobacteraceae	Pacificitalea	Pacificitalea manganoxidans	Pacificitalea manganoxidans	WP_088663068.1
GCF_001465595.2	Gammaproteobacteria	Burkholderiales	Burkholderiaceae	Pandoraea	Pandoraea apista	Pandoraea apista	WP_042115527.1
GCF_016801025.1	Alphaproteobacteria	Rhizobiales	Devosiaceae	Paradevosia	Paradevosia shaoguanensis	Paradevosia shaoguanensis	WP_035033907.1
GCF_005887635.2	Alphaproteobacteria	Rhodobacterales	Rhodobacteraceae	Paroceanicella	Paroceanicella profunda	Paraoceanicella profunda	WP_170317601.1
GCF_002216855.1	Gammaproteobacteria	Enterobacterales	Vibrionaceae	Paraphotobacterium	Paraphotobacterium marinum	Paraphotobacterium marinum	WP_089072989.1
GCF_004006175.1	Alphaproteobacteria	Rhodobacterales	Rhodobacteraceae	Parasedimentitalea	Parasedimentitalea marina	Parasedimentitalea marina	WP_127750652.1
GCF_004358345.1	Gammaproteobacteria	Enterobacterales	Shewanellaceae	Parashewanella	Parashewanella spongiae	Parashewanella spongiae	WP_121854646.1
GCF_001687545.1	Alphaproteobacteria	Sphingomonadales	Sphingomonadaceae	Paraurantiacibacter	Paraurantiacibacter namhicola	Paraurantiacibacter namhicola	WP_067785421.1
GCF_006385135.1	Alphaproteobacteria	Sphingomonadales	Emcibacteraceae	Paremcibacter	Paremcibacter congregatus	Paremcibacter congregatus	WP_099474199.1
GCF_000017565.1	Alphaproteobacteria	Parvibaculales	Parvibaculaceae	Parvibaculum	Parvibaculum lavamentivorans	Parvibaculum lavamentivorans DS-1	WP_012110151.1
GCF_000152825.2	Alphaproteobacteria	Caulobacterales	Parvularculaceae	Parvularcula	Parvularcula bermudensis	Parvularcula bermudensis HTCC2503	WP_013299929.1
GCF_900187275.1	Gammaproteobacteria	Enterobacterales	Pasteurellaceae	Pasteurella	Pasteurella multocida	Pasteurella multocida	WP_005725026.1
GCA_900475325.1	Gammaproteobacteria	Pseudomonadales	Pseudomonadaceae	Pseudomonas_E	Pseudomonas_E sp900475325	Paucimonas lemoignei	SQG00871.1
GCF_000230555.1	Alphaproteobacteria	Rhizobiales	Devosiaceae	Pelagibacterium	Pelagibacterium halotolerans	Pelagibacterium halotolerans B2	WP_014132460.1
GCF_016134045.1	Alphaproteobacteria	Rhodobacterales	Rhodobacteraceae	Oceanicola	Oceanicola pacificus_A	Pelagovum pacificum	WP_140195084.1
GCF_009756665.1	Gammaproteobacteria	Enterobacterales	DSM-103792	Permianibacter	Permianibacter aggregans	Permianibacter aggregans	WP_133588176.1
GCF_005860795.2	Alphaproteobacteria	Rhizobiales	Rhizobiaceae	Allorhizobium	Allorhizobium desertarenae	Peteryoungia desertarenae	WP_138286875.1
GCF_000511385.1	Alphaproteobacteria	Rhodobacterales	Rhodobacteraceae	Phaeobacter	Phaeobacter gallaeciensis	Phaeobacter gallaeciensis DSM 26640	WP_040104304.1
GCF_011044155.1	Alphaproteobacteria	Rhodobacterales	Rhodobacteraceae	Pikeienuella	Pikeienuella piscinae	Pikeienuella piscinae	WP_211907470.1
GCF_000738435.1	Alphaproteobacteria	Rhodobacterales	Rhodobacteraceae	Planktomarina	Planktomarina temperata	Planktomarina temperata RCA23	WP_044051076.1
GCF_900087055.1	Gammaproteobacteria	Enterobacterales	Enterobacteriaceae	Plesiomonas	Plesiomonas shigelloides	Plesiomonas shigelloides	WP_010863060.1
GCF_012584515.1	Gammaproteobacteria	Burkholderiales	Burkholderiaceae	Polaromonas	Polaromonas vacuolata	Polaromonas vacuolata	WP_168922417.1
GCF_000192745.1	Alphaproteobacteria	Rhizobiales	Stappiaceae	Polymorphum	Polymorphum gilvum	Polymorphum gilvum SL003B-26A1	WP_013650837.1
GCF_003544895.1	Alphaproteobacteria	Rhodobacterales	Rhodobacteraceae	Profundibacter	Profundibacter amoris	Profundibacter amoris	WP_118944195.1
GCA_901472505.1	Gammaproteobacteria	Enterobacterales	Enterobacteriaceae	Proteus	Proteus vulgaris	Proteus vulgaris	VTP80444.1
GCF_001444425.1	Gammaproteobacteria	Pseudomonadales	Pseudohongiellaceae	Pseudohongiella	Pseudohongiella spirulinae	Pseudohongiella spirulinae	WP_058020619.1
GCF_004168365.1	Gammaproteobacteria	Xanthomonadales	Rhodanobacteraceae	Pseudolysobacter	Pseudolysobacter antarcticus	Pseudolysobacter antarcticus	WP_242512332.1
GCF_001457615.1	Gammaproteobacteria	Pseudomonadales	Pseudomonadaceae	Pseudomonas	Pseudomonas aeruginosa	Pseudomonas aeruginosa	WP_003096334.1
GCF_002119765.1	Alphaproteobacteria	Rhizobiales	Xanthobacteraceae	Pseudorhodoplanes	Pseudorhodoplanes sinuspersici	Pseudorhodoplanes sinuspersici	WP_086087452.1
GCF_003008555.2	Alphaproteobacteria	Rhodobacterales	Rhodobacteraceae	Pukyongiella	Pukyongiella litopenaei	Pukyongiella litopenaei	WP_106474025.1
GCF_003013695.1	Gammaproteobacteria	Burkholderiales	Burkholderiaceae	Pulveribacter	Pulveribacter suum	Pulveribacter suum	WP_106846115.1
GCF_012848855.1	Alphaproteobacteria	Parvibaculales	CGMCC-115125	Pyruvatibacter	Pyruvatibacter mobilis	Pyruvatibacter mobilis	WP_027840393.1
GCF_007855645.1	Alphaproteobacteria	Rhodobacterales	Rhodobacteraceae	Qingshengfaniella	Qingshengfaniella alkalisoli	Qingshengfaniella alkalisoli	WP_146365363.1
GCF_004358425.1	Alphaproteobacteria	Sphingomonadales	Sphingomonadaceae	Qipengyuania	Qipengyuania sediminis	Qipengyuania sediminis	WP_133366318.1
GCF_000215705.1	Gammaproteobacteria	Burkholderiales	Burkholderiaceae	Ramlibacter	Ramlibacter tataouinensis	Ramlibacter tataouinensis TTB310	WP_041675451.1
GCF_000166055.1	Alphaproteobacteria	Rhizobiales	Rhodomicrobiaceae	Rhodomicrobium	Rhodomicrobium vannielii	Rhodomicrobium vannielii ATCC 17100	WP_013420280.1
GCF_000013085.1	Alphaproteobacteria	Rhodospirillales	Rhodospirillaceae	Rhodospirillum	Rhodospirillum rubrum	Rhodospirillum rubrum ATCC 11170	WP_011391366.1
GCF_001633165.1	Alphaproteobacteria	Rhodobacterales	Rhodobacteraceae	Rhodovulum	Rhodovulum sulfidophilum	Rhodovulum sulfidophilum DSM 1374	WP_042457933.1
GCF_000367405.1	Alphaproteobacteria	Rickettsiales	Rickettsiaceae	Rickettsia	Rickettsia prowazekii	Rickettsia prowazekii str. Breinl	WP_004597794.1
GCF_014681765.1	Alphaproteobacteria	Rhodobacterales	Rhodobacteraceae	Roseicitreum	Roseicitreum antarcticum	Roseicitreum antarcticum	WP_092884391.1
GCF_004331955.1	Alphaproteobacteria	Rhizobiales	Rhizobiaceae	Roseitalea	Roseitalea porphyridii	Roseitalea porphyridii	WP_131614963.1
GCF_000154785.2	Alphaproteobacteria	Rhodobacterales	Rhodobacteraceae	Roseobacter	Roseobacter litoralis	Roseobacter litoralis Och 149	WP_013963942.1
GCF_000934545.1	Gammaproteobacteria	Burkholderiales	Rhodocyclaceae	Rugosibacter	Rugosibacter aromaticivorans	Rugosibacter aromaticivorans	WP_202636399.1
GCF_000013665.1	Gammaproteobacteria	Pseudomonadales	Cellvibrionaceae	Saccharophagus	Saccharophagus degradans	Saccharophagus degradans 2-40	WP_011470126.1
GCF_001953055.1	Alphaproteobacteria	Rhizobiales	Rhizobiaceae	Salaquimonas	Salaquimonas pukyongi	Salaquimonas pukyongi	WP_156892576.1
GCF_003143555.1	Gammaproteobacteria	Enterobacterales	Alteromonadaceae	Saliniradius	Saliniradius amylolyticus	Saliniradius amylolyticus	WP_109340772.1
GCF_000006945.2	Gammaproteobacteria	Enterobacterales	Enterobacteriaceae	Salmonella	Salmonella enterica	Salmonella enterica subsp. enterica serovar Typhimurium str. LT2	NP_462807.1
GCF_003935895.2	Gammaproteobacteria	Enterobacterales	Enterobacteriaceae	Scandinavium	Scandinavium goeteborgense	Scandinavium goeteborgense	WP_110512138.1
GCF_015476235.1	Gammaproteobacteria	Burkholderiales	Burkholderiaceae	Schlegelella	Schlegelella thermodepolymerans	Schlegelella thermodepolymerans	WP_104356542.1
GCF_017299535.1	Gammaproteobacteria	Enterobacterales	Enterobacteriaceae	Serratia	Serratia marcescens	Serratia marcescens subsp. marcescens ATCC 13880	WP_004934188.1
GCF_016406325.1	Gammaproteobacteria	Enterobacterales	Shewanellaceae	Shewanella	Shewanella putrefaciens	Shewanella putrefaciens	WP_011787892.1
GCF_000025705.1	Gammaproteobacteria	Burkholderiales	Gallionellaceae	Sideroxydans	Sideroxydans lithotrophicus	Sideroxydans lithotrophicus ES-1	WP_013029146.1
GCF_000305785.2	Gammaproteobacteria	Pseudomonadales	Cellvibrionaceae	Simiduia	Simiduia agarivorans	Simiduia agarivorans SA1 = DSM 21679	WP_015047616.1
GCF_002951835.1	Gammaproteobacteria	Burkholderiales	Neisseriaceae	Simonsiella	Simonsiella muelleri	Simonsiella muelleri ATCC 29453	WP_002642038.1
GCF_000600005.1	Gammaproteobacteria	Burkholderiales	Neisseriaceae	Snodgrassella	Snodgrassella alvi	Snodgrassella alvi wkB2	WP_025330651.1
GCF_011009015.1	Gammaproteobacteria	Pseudomonadales	Zooshikellaceae	Spartinivicinus	Spartinivicinus ruber	Spartinivicinus ruber	WP_163831486.1
GCF_001314325.1	Alphaproteobacteria	Sphingomonadales	Sphingomonadaceae	Sphingopyxis	Sphingopyxis macrogoltabida	Sphingopyxis macrogoltabida	WP_037557490.1
GCF_000319575.2	Gammaproteobacteria	Nitrococcales	Nitrococcaceae	Spiribacter	Spiribacter salinus	Spiribacter salinus M19-40	WP_016354044.1
GCF_000092925.1	Alphaproteobacteria	Rhizobiales	Xanthobacteraceae	Starkeya	Starkeya novella	Starkeya novella DSM 506	WP_013168580.1
GCF_006738645.1	Alphaproteobacteria	ATCC43930	Stellaceae	Stella	Stella humosa	Stella humosa	WP_123690479.1
GCF_900186865.1	Gammaproteobacteria	Xanthomonadales	Xanthomonadaceae	Stenotrophomonas	Stenotrophomonas maltophilia	Stenotrophomonas maltophilia	WP_024957692.1
GCF_001579945.1	Gammaproteobacteria	Steroidobacterales	Steroidobacteraceae	Steroidobacter	Steroidobacter denitrificans	Steroidobacter denitrificans	WP_066923366.1
GCF_002355735.1	Gammaproteobacteria	Acidiferrobacterales	Sulfurifustaceae	Sulfuricaulis	Sulfuricaulis limicola	Sulfuricaulis limicola	WP_096361709.1
GCF_000297055.2	Gammaproteobacteria	Burkholderiales	Sulfuricellaceae	Sulfuricella	Sulfuricella denitrificans	Sulfuricella denitrificans skB26	WP_009206477.1
GCF_003967195.1	Gammaproteobacteria	AKS1	AKS1	Sulfuriflexus	Sulfuriflexus mobilis	Sulfuriflexus mobilis	WP_126452293.1
GCF_002355415.1	Gammaproteobacteria	Acidiferrobacterales	Sulfurifustaceae	Sulfurifustis	Sulfurifustis variabilis	Sulfurifustis variabilis	WP_096463041.1
GCF_011764585.1	Gammaproteobacteria	Burkholderiales	Sulfuricellaceae	Sulfurimicrobium	Sulfurimicrobium lacus	Sulfurimicrobium lacus	WP_173061899.1
GCF_000828635.1	Gammaproteobacteria	Burkholderiales	Rhodocyclaceae	Sulfuritalea	Sulfuritalea hydrogenivorans	Sulfuritalea hydrogenivorans sk43H	WP_041097986.1
GCF_003967275.1	Gammaproteobacteria	Burkholderiales	Thiobacillaceae	Sulfuritortus	Sulfuritortus calidifontis	Sulfuritortus calidifontis	WP_126463695.1
GCF_004001245.1	Gammaproteobacteria	Thiohalomonadales	Thiohalomonadaceae	Sulfurivermis	Sulfurivermis fontis	Sulfurivermis fontis	WP_127478440.1
GCF_006542355.1	Alphaproteobacteria	Acetobacterales	Acetobacteraceae	Swingsia	Swingsia samuiensis	Swingsia samuiensis	WP_141460332.1
GCF_001890385.1	Alphaproteobacteria	Sphingomonadales	Sphingomonadaceae	Tardibacter	Tardibacter chloracetimidivorans	Tardibacter chloracetimidivorans	WP_072597867.1
GCF_000953635.1	Gammaproteobacteria	Legionellales	Legionellaceae	Tatlockia	Tatlockia micdadei	Tatlockia micdadei	WP_045100427.1
GCF_000276685.1	Gammaproteobacteria	Burkholderiales	Burkholderiaceae	Taylorella	Taylorella equigenitalis	Taylorella equigenitalis ATCC 35865	WP_013522379.1
GCF_000355675.1	Gammaproteobacteria	Pseudomonadales	DSM-6294	Thalassolituus	Thalassolituus oleivorans	Thalassolituus oleivorans MIL-1	WP_015488648.1
GCF_009664085.1	Gammaproteobacteria	Chromatiales	Chromatiaceae	Thermochromatium	Thermochromatium tepidum	Thermochromatium tepidum ATCC 43061	WP_153973902.1
GCF_000327045.1	Gammaproteobacteria	Chromatiales	Chromatiaceae	Thioflavicoccus	Thioflavicoccus mobilis	Thioflavicoccus mobilis 8321	WP_015280974.1
GCF_000828615.1	Gammaproteobacteria	Chromatiales	Sedimenticolaceae	Thiolapillus	Thiolapillus brandeum	Thiolapillus brandeum	WP_041064587.1
GCF_002028405.1	Gammaproteobacteria	Burkholderiales	Burkholderiaceae	Thiomonas	Thiomonas intermedia	Thiomonas intermedia	WP_079419495.1
GCF_011398355.1	Gammaproteobacteria	Thiomicrospirales	Thiomicrospiraceae	Thiomicrorhabdus	Thiomicrorhabdus sp011398355	Thiosulfatimonas sediminis	WP_173274067.1
GCF_011398155.1	Gammaproteobacteria	Thiomicrospirales	Thiomicrospiraceae	Thiosulfativibrio	Thiosulfativibrio zosterae	Thiosulfativibrio zosterae	WP_173292186.1
GCF_000023065.1	Gammaproteobacteria	Enterobacterales	Aeromonadaceae	Tolumonas	Tolumonas auensis	Tolumonas auensis DSM 9187	WP_015879703.1
GCF_001698205.1	Alphaproteobacteria	Sphingomonadales	Sphingomonadaceae	Tsuneonella	Tsuneonella dongtanensis	Tsuneonella dongtanensis	WP_067675837.1
GCF_013003965.1	Gammaproteobacteria	Burkholderiales	Usitatibacteraceae	Usitatibacter	Usitatibacter rugosus	Usitatibacter rugosus	WP_171089734.1
GCF_002355335.1	Alphaproteobacteria	Rhizobiales	Xanthobacteraceae	Variibacter	Variibacter gotjawalensis	Variibacter gotjawalensis	WP_096351809.1
GCF_000015565.1	Gammaproteobacteria	Burkholderiales	Burkholderiaceae	Acidovorax	Acidovorax eiseniae	Verminephrobacter eiseniae EF01-2	WP_011810350.1
GCF_001187785.1	Gammaproteobacteria	Xanthomonadales	Wenzhouxiangellaceae	Wenzhouxiangella	Wenzhouxiangella marina	Wenzhouxiangella marina	WP_049725834.1
GCF_001677435.1	Gammaproteobacteria	Woeseiales	Woeseiaceae	Woeseia	Woeseia oceani	Woeseia oceani	WP_068617473.1
GCA_000017645.1	Alphaproteobacteria	Rhizobiales	Xanthobacteraceae	Xanthobacter	Xanthobacter autotrophicus	Xanthobacter autotrophicus Py2	ABS67069.1
GCF_000007145.1	Gammaproteobacteria	Xanthomonadales	Xanthomonadaceae	Xanthomonas	Xanthomonas campestris	Xanthomonas campestris pv. campestris str. ATCC 33913	WP_162274438.1
GCF_008000755.1	Alphaproteobacteria	Rhizobiales	Devosiaceae	Youhaiella	Youhaiella tibetensis	Youhaiella tibetensis	WP_049707018.1
GCF_003610015.1	Gammaproteobacteria	Pseudomonadales	Halomonadaceae	Zymobacter	Zymobacter palmae	Zymobacter palmae	WP_027705266.1
GCF_000175255.2	Alphaproteobacteria	Sphingomonadales	Sphingomonadaceae	Zymomonas	Zymomonas mobilis	Zymomonas mobilis subsp. mobilis ATCC 10988	WP_011241711.1

## Sheet: g
g, Enterobacteriaceae representatives for Fig. 8c.
Assembly ID	Genus	Species	ncbi_organism_name	Rof
GCF_003710245.1	Pantoea	Pantoea agglomerans	[Curtobacterium] plantarum	WP_010254167.1
GCF_001461805.1	Enterobacter_B	Enterobacter_B lignolyticus	[Enterobacter] lignolyticus	WP_013367515.1
GCF_000164865.1	Enterobacter_B	Enterobacter_B lignolyticus	[Enterobacter] lignolyticus SCF1	WP_013367515.1
GCF_014155785.1	Erwinia	Erwinia beijingensis	[Pantoea] beijingensis	WP_128179458.1
GCF_010131535.1	Acerihabitans	Acerihabitans arboris	Acerihabitans arboris	WP_162368282.1
GCF_008710095.1	Affinibrenneria	Affinibrenneria salicis	Affinibrenneria salicis	WP_150437194.1
GCF_900343015.1	Arsenophonus	Arsenophonus sp900343015	Arsenophonus endosymbiont of Aleurodicus dispersus
GCF_900343025.1	Arsenophonus	Arsenophonus sp900343025	Arsenophonus endosymbiont of Aleurodicus floccissimus
GCF_013460135.1	Arsenophonus	Arsenophonus sp000757905	Arsenophonus endosymbiont of Aphis craccivora	WP_180816665.1
GCF_903968575.1	Arsenophonus	Arsenophonus sp903968575	Arsenophonus endosymbiont of Apis mellifera	WP_180560445.1
GCF_004118055.1	Arsenophonus	Arsenophonus sp902713415	Arsenophonus endosymbiont of Bemisia tabaci Asia II 3	WP_129108931.1
GCF_902713415.1	Arsenophonus	Arsenophonus sp902713415	Arsenophonus endosymbiont of Bemisia tabaci Q2
GCF_000757905.1	Arsenophonus	Arsenophonus sp000757905	Arsenophonus endosymbiont str. Hangzhou of Nilaparvata lugens	WP_032115737.1
GCF_004768525.1	Arsenophonus	Arsenophonus nasoniae	Arsenophonus nasoniae	WP_026822068.1
GCF_000429565.1	Arsenophonus	Arsenophonus nasoniae	Arsenophonus nasoniae DSM 15247	WP_026822068.1
GCF_008064855.1	Atlantibacter	Atlantibacter hermannii	Atlantibacter hermannii	WP_002436992.1
GCF_000248015.1	Atlantibacter	Atlantibacter hermannii	Atlantibacter hermannii NBRC 105704	WP_002436992.1
GCF_014193285.1	Atlantibacter	Atlantibacter sp002345315	Atlantibacter sp. RC6	WP_183169455.1
GCF_003938425.1	Atlantibacter	Atlantibacter subterranea	Atlantibacter subterranea	WP_125293588.1
GCF_002075085.1	PRUG	PRUG sp002075085	bacterium endosymbiont of Pedicinus badii
GCF_004343195.1	Biostraticola	Biostraticola tofi	Biostraticola tofi	WP_131867053.1
GCF_000973545.1	Blochmannia	Blochmannia sp000973545	Blochmannia endosymbiont of Camponotus (Colobopsis) obliquus
GCF_009827135.1	Blochmannia	Blochmannia sp009827135	Blochmannia endosymbiont of Camponotus nipponensis
GCF_014857065.1	Blochmannia	Blochmannia sp014857065	Blochmannia endosymbiont of Colobopsis nipponica
GCF_000973505.1	Blochmannia	Blochmannia sp000973505	Blochmannia endosymbiont of Polyrhachis (Hedomyrma) turneri
GCF_003666245.1	Brenneria	Brenneria alni	Brenneria alni	WP_121574391.1
GCF_002291445.1	Brenneria	Brenneria goodwinii	Brenneria goodwinii	WP_048635886.1
GCF_017569925.1	Brenneria	Brenneria izadpanahii	Brenneria izadpanahii	WP_208228065.1
[truncated: 6,739 more rows]

## Sheet: h
h, Vibrionaceae representatives for Fig. 8c.
[truncated: 1,056 more rows]
