# Supplementary material for: Sm-like protein Rof inhibits transcription termination factor ρ by binding site obstruction and conformational insulation
Source: Nat Commun. 2024 Apr 15;15:3186. doi: 10.1038/s41467-024-47439-6 (PMC11018626; doi:10.1038/s41467-024-47439-6)
Supplement: Supplementary file 6 — Source data [file 41467_2024_47439_MOESM6_ESM.xlsx]

## Sheet: Figure 1c
																															Lane #	Proteins added to the Halted EC
												cropped area used in Figure 1c																			1	none
																															2	ρ, 40 nM
																															3	ρ, 40 nM + Rof, 2 μM
												λPR	set 1	set 2	set 3	AV	SD														4	ρ, 40 nM + Rof, 8 μM
												none	0.754477	0.807841	0.757816	0.773378	0.0298927														5	none
												ρ	0.190148	0.208654	0.205388	0.201397	0.00987742														6	ρ, 40 nM
												ρ + 2 μM Rof	0.442272	0.452577	0.461758	0.452203	0.00974847														7	ρ, 40 nM + Rof, 2 μM
												ρ + 8 μM Rof	0.67323	0.722729	0.700934	0.698964	0.0248082														8	ρ, 40 nM + Rof, 8 μM
												siiE
												none	0.515693	0.5385	0.559373	0.537855	0.0218473
												ρ	0.199678	0.144822	0.197019	0.180506	0.0309325
												ρ + 2 μM Rof	0.418727	0.388711	0.41727	0.408236	0.0169248
												ρ + 8 μM Rof	0.508898	0.530292	0.531212	0.523467	0.0126258
																									Additional datasets

## Sheet: Figure 3c
Lag time (h) of strain IA227 harboring different plasmids
	Plotted as dots				Plotted as bars
Plasmid	replicate 1	replicate 2	replicate 3	replicate 4	average
none	2.70084	2.38351	2.65465	3.27289	2.75297
Rof wt	12.3043	12.4867	11.9962	13.7974	12.6462
Rof His6	2.68219	2.69248	2.91603	3.47782	2.94213
Rof C10S	6.35358	4.87673	8.21037	6.53013	6.4927
Rof Y13A	2.81417	3.03525	2.81066	2.92028	2.89509
Rof D14A	3.07672	3.918	2.56305	3.2054	3.19079
Rof E17K	3.61711	3.59511	3.48718	3.29927	3.49967
Rof R46A	5.9945	9.71715	6.17712	6.64189	7.13266
Rof K47A	7.61013	10.1463	8.07082	9.74689	8.89352
Rof N48A	10.8525	11.6636	11.8699	11.1119	11.3745

## Sheet: Figure 3d
														Lane	Plasmid	ptrc inducible gene(s)
														1	pTrc99c	empty vector
														2	pIA1544	rof_HA@57
														3	pIA1595	yaeP + rof_HA@57
														4	pIA1596	yaePΔATG + rof_HA@57
														5	pIA1557	rof[Y13A]_HA@57
														6	pIA1615	rof[D14A]_HA@57
														7	pIA1616	rof[E17K]_HA@57
														8	pIA1617	rof[R46A]_HA@57
														9	pIA1618	rof[K47A]_HA@57
														10	pIA1610	rof[84aa]_HA@57
														11	pIA1614	rof[86aa]_HA@57
														12	empty lane
														13	pIA1523	rof-[FLAG]*2
														14	pIA1494	yaeP + rof-[FLAG]*2
														Gel: GenScript SurePAGE Bis-Tris 8-16%
														Nitrocellulose membrane: Bio-Rad Trans-Blot Transfer Medium, Cat. 162-0112
														Primary antibodies (1:5,000): anti-HA antibody from mice, Sigma-Aldrich, Cat. H9658 lot: 0000207707 & α-FLAG antibody from mice, Sigma-Aldrich, Cat. F3165
														Secondary antibody (1:10,000): anti-mouse horseradish peroxidase linked antibodies, Amersham, Cat. NA931V lot: 17638732
														Bio-Rad Clarity Max Western ECL Substrate, Cat. 1705062S
														Bio-Rad ChemiDoc XRS+ system using ImageLab 3.0
														Positions of the molecular weight markers are indicated on the left

## Sheet: Figure 5b
PBS binding (dC15)
			FA signal				ρwt		FA signal				ρwt		FA signal				ρwt		FA signal				ρwt		FA signal
	[ρwt]	replicate 1	replicate 2	Average			[Rof]	replicate 1	replicate 2	Average			[RofY13A]	replicate 1	replicate 2	Average			[RofD14A]	replicate 1	replicate 2	Average			[RofE17A]	replicate 1	replicate 2	Average
	16	222	215	218.5			0	222	247	234.5			0	237	242	239.5			0	242	244	243			0	235	243	239
	8	227	206	216.5			1.47268	215	228	221.5			1.67659	233	226	229.5			1.99378	243	246	244.5			1.67659	273	243	258
	4	203	205	204			2.94536	235	238	236.5			3.35318	228	229	228.5			3.98757	240	224	232			3.35318	235	242	238.5
	2	209	200	204.5			5.89072	218	229	223.5			6.70636	243	246	244.5			7.97513	233	239	236			6.70636	222	231	226.5
	1	194	193	193.5			11.7814	198	221	209.5			13.4127	233	250	241.5			15.9503	227	234	230.5			13.4127	208	221	214.5
	0.5	181	180	180.5			23.5629	163	188	175.5			26.8254	239	224	231.5			31.9005	224	205	214.5			26.8254	179	197	188
	0.25	158	149	153.5			47.1258	142	142	142			53.6509	216	249	232.5			63.801	211	215	213			53.6509	130	136	133
	0.125	123	91	107			94.2515	87	102	94.5			107.302	208	225	216.5			127.602	167	189	178			107.302	98	111	104.5
	0.0625	85	67	76
	0.03125	47	45	46
	0.015625	37	35	36
	0	27	29	28

## Sheet: Figure 5f
SBS binding (rU12)
				FA signal				ρ		FA signal
		[ρ]	replicate 1	replicate 2	Average			[Rof]	replicate 1	replicate 2	Average
		16	215	232	223.5			0	196	194	195
		8	229	214	221.5			0.053	199	170	184.5
		4	201	216	208.5			0.1	166	185	175.5
		2	121	189	155			0.21	169	142	155.5
		1	65	86	75.5			0.422	155	193	174
		0.5	36	54	45			0.844	187	158	172.5
		0.25	29	40	34.5			1.688	137	163	150
		0.125	29	29	29			3.375	115	137	126
		0.0625	21	27	24			6.75	111	126	118.5
		0.03125	26	20	23			13.5	69	110	89.5
		0.015625	24	25	24.5			27	90	80	85
		0	27	19	23

## Sheet: Supplementary Figure 1a
IA227 harboring Ptrc - none (empty vector)								IA227 harboring Ptrc - rof (plasmid expressing wild-type Rof)
	OD600 nm				Plotted				OD600 nm				Plotted
Hours	replicate 1	replicate 2	replicate 3	replicate 4	Average	SD		Hours	replicate 1	replicate 2	replicate 3	replicate 4	Average	SD
0.25	0.0111071	0.0131071	0.0111071	0.0101071	0.0113571	0.00125831		0.25	0.007	0.009	0.01	0.01	0.009	0.00141421
0.5	0.011	0.014	0.012	0.01	0.01175	0.00170783		0.5	0.007	0.009	0.01	0.01	0.009	0.00141421
0.75	0.013125	0.016125	0.014125	0.011125	0.013625	0.00208167		0.75	0.007	0.009	0.01	0.009	0.00875	0.00125831
1	0.015125	0.018125	0.016125	0.013125	0.015625	0.00208167		1	0.007	0.009	0.009	0.009	0.0085	0.001
1.25	0.0171071	0.0221071	0.0181071	0.0141071	0.0178571	0.00330404		1.25	0.007	0.009	0.01	0.01	0.009	0.00141421
1.5	0.0201964	0.0261964	0.0221964	0.0161964	0.0211964	0.00416333		1.5	0.007	0.009	0.009	0.009	0.0085	0.001
1.75	0.0241429	0.0311429	0.0261429	0.0181429	0.0248929	0.00537742		1.75	0.007	0.01	0.01	0.01	0.00925	0.0015
2	0.0281786	0.0381786	0.0301786	0.0211786	0.0294286	0.00699405		2	0.007	0.01	0.01	0.01	0.00925	0.0015
2.25	0.0341786	0.0471786	0.0371786	0.0241786	0.0356786	0.00946925		2.25	0.007	0.01	0.01	0.01	0.00925	0.0015
2.5	0.0422143	0.0582143	0.0452143	0.0282143	0.0434643	0.0123119		2.5	0.007	0.01	0.01	0.01	0.00925	0.0015
2.75	0.053125	0.072125	0.055125	0.033125	0.053375	0.0159661		2.75	0.007	0.01	0.01	0.01	0.00925	0.0015
3	0.0661786	0.0931786	0.0691786	0.0401786	0.0671786	0.0216795		3	0.007	0.011	0.01	0.01	0.0095	0.00173205
3.25	0.0851429	0.119143	0.0871429	0.0481429	0.0848929	0.029033		3.25	0.007	0.011	0.01	0.01	0.0095	0.00173205
3.5	0.114125	0.158125	0.115125	0.058125	0.111375	0.040999		3.5	0.007	0.011	0.01	0.01	0.0095	0.00173205
3.75	0.151143	0.210143	0.148143	0.0731429	0.145643	0.0561338		3.75	0.007	0.011	0.013	0.01	0.01025	0.0025
4	0.204036	0.274036	0.199036	0.0940357	0.192786	0.0742041		4	0.008	0.012	0.01	0.01	0.01	0.00163299
4.25	0.258089	0.296089	0.261089	0.123089	0.234589	0.0763086		4.25	0.008	0.012	0.011	0.01	0.01025	0.00170783
4.5	0.299089	0.312089	0.287089	0.161089	0.264839	0.069916		4.5	0.008	0.012	0.011	0.01	0.01025	0.00170783
4.75	0.317071	0.335071	0.304071	0.211071	0.291821	0.0553135		4.75	0.008	0.012	0.011	0.011	0.0105	0.00173205
5	0.338125	0.358125	0.324125	0.264125	0.321125	0.0404804		5	0.008	0.013	0.011	0.011	0.01075	0.00206155
5.25	0.356	0.384	0.345	0.291	0.344	0.0389615		5.25	0.008	0.013	0.011	0.011	0.01075	0.00206155
5.5	0.380107	0.411107	0.369107	0.309107	0.367357	0.0427112		5.5	0.008	0.014	0.011	0.011	0.011	0.00244949
5.75	0.406054	0.439054	0.396054	0.324054	0.391304	0.0484519		5.75	0.008	0.014	0.011	0.011	0.011	0.00244949
6	0.435036	0.464036	0.422036	0.344036	0.416286	0.0512665		6	0.008	0.014	0.013	0.012	0.01175	0.00262996
6.25	0.460071	0.476071	0.449071	0.366071	0.437821	0.0491011		6.25	0.008	0.015	0.013	0.012	0.012	0.00294392
6.5	0.477125	0.480125	0.461125	0.391125	0.452375	0.0416763		6.5	0.009	0.015	0.012	0.012	0.012	0.00244949
6.75	0.481143	0.490143	0.466143	0.416143	0.463393	0.0330189		6.75	0.009	0.016	0.013	0.012	0.0125	0.00288675
7	0.488125	0.505125	0.473125	0.440125	0.476625	0.0276225		7	0.009	0.018	0.014	0.011	0.013	0.00391578
7.25	0.503179	0.501179	0.489179	0.449179	0.485679	0.0251064		7.25	0.009	0.018	0.013	0.011	0.01275	0.00386221
7.5	0.505	0.5	0.491	0.455	0.48775	0.0225887		7.5	0.01	0.019	0.015	0.012	0.014	0.00391578
7.75	0.502107	0.501107	0.489107	0.461107	0.488357	0.0191028		7.75	0.01	0.02	0.015	0.012	0.01425	0.00434933
8	0.503089	0.503089	0.490089	0.476089	0.493089	0.0128841		8	0.01	0.02	0.015	0.013	0.0145	0.00420317
8.25	0.503161	0.504161	0.491161	0.484161	0.495661	0.00967815		8.25	0.01	0.02	0.015	0.013	0.0145	0.00420317
8.5	0.505071	0.505071	0.492071	0.486071	0.497071	0.00955685		8.5	0.01	0.022	0.016	0.013	0.01525	0.00512348
8.75	0.506196	0.505196	0.493196	0.486196	0.497696	0.00967815		8.75	0.011	0.024	0.016	0.013	0.016	0.00571548
9	0.506054	0.506054	0.494054	0.486054	0.498054	0.00979796		9	0.011	0.025	0.018	0.013	0.01675	0.00623832
9.25	0.506982	0.506982	0.494982	0.487982	0.499232	0.00939415		9.25	0.012	0.026	0.019	0.014	0.01775	0.00623832
9.5	0.509054	0.508054	0.496054	0.490054	0.500804	0.00928709		9.5	0.013	0.026	0.019	0.015	0.01825	0.0057373
9.75	0.510036	0.509036	0.497036	0.492036	0.502036	0.00890693		9.75	0.014	0.025	0.021	0.014	0.0185	0.00544671
10	0.511018	0.509018	0.497018	0.493018	0.502518	0.00885061		10	0.015	0.031	0.022	0.016	0.021	0.00734847
10.25	0.510982	0.509982	0.497982	0.493982	0.503232	0.00853913		10.25	0.016	0.033	0.024	0.016	0.02225	0.00809835
10.5	0.512161	0.510161	0.499161	0.495161	0.504161	0.00828654		10.5	0.018	0.034	0.027	0.017	0.024	0.00804156
10.75	0.512964	0.511964	0.499964	0.496964	0.505464	0.00818535		10.75	0.021	0.037	0.03	0.018	0.0265	0.00866025
11	0.514071	0.513071	0.500071	0.498071	0.506321	0.0084212		11	0.024	0.039	0.033	0.019	0.02875	0.00895824
11.25	0.515054	0.515054	0.502054	0.499054	0.507804	0.00846069		11.25	0.028	0.044	0.039	0.02	0.03275	0.0108128
11.5	0.517107	0.516107	0.504107	0.500107	0.509357	0.00853913		11.5	0.034	0.047	0.046	0.021	0.037	0.0121929
11.75	0.519161	0.518161	0.506161	0.504161	0.511911	0.0078475		11.75	0.04	0.053	0.056	0.023	0.043	0.0150333
12	0.520071	0.519071	0.507071	0.506071	0.513071	0.00752773		12	0.05	0.056	0.068	0.026	0.05	0.0176635
12.25	0.521875	0.521875	0.507875	0.506875	0.514625	0.00838153		12.25	0.062	0.061	0.082	0.029	0.0585	0.0219165
12.5	0.522125	0.522125	0.508125	0.507125	0.514875	0.00838153		12.5	0.078	0.07	0.101	0.032	0.07025	0.0286865
12.75	0.522018	0.521018	0.507018	0.507018	0.514268	0.00838153		12.75	0.097	0.079	0.124	0.035	0.08375	0.0373932
13	0.520911	0.520911	0.506911	0.505911	0.513661	0.00838153		13	0.121	0.092	0.154	0.04	0.10175	0.0483348
13.25	0.519929	0.517929	0.504929	0.503929	0.511679	0.0084212		13.25	0.152	0.105	0.191	0.048	0.124	0.0616712
13.5	0.518875	0.517875	0.503875	0.501875	0.510625	0.00899537		13.5	0.19	0.119	0.239	0.057	0.15125	0.0798431
13.75	0.517946	0.515946	0.502946	0.500946	0.509446	0.00873689		13.75	0.239	0.138	0.28	0.067	0.181	0.0966264
14	0.515875	0.513875	0.501875	0.499875	0.507875	0.00816497		14	0.279	0.162	0.308	0.08	0.20725	0.105734
14.25	0.514946	0.513946	0.499946	0.498946	0.506946	0.00867948		14.25	0.307	0.192	0.335	0.096	0.2325	0.110044
14.5	0.513839	0.512839	0.498839	0.496839	0.505589	0.00899537		14.5	0.335	0.225	0.362	0.116	0.2595	0.11253
14.75	0.512875	0.511875	0.498875	0.495875	0.504875	0.00875595		14.75	0.361	0.261	0.39	0.139	0.28775	0.113523
15	0.512018	0.511018	0.497018	0.495018	0.503768	0.00899537		15	0.391	0.29	0.422	0.168	0.31775	0.114643
15.25	0.511054	0.510054	0.496054	0.494054	0.502804	0.00899537		15.25	0.426	0.322	0.455	0.206	0.35225	0.112991
15.5	0.510036	0.509036	0.495036	0.494036	0.502036	0.00867948		15.5	0.459	0.344	0.483	0.252	0.3845	0.107159
15.75	0.509036	0.507036	0.495036	0.494036	0.501286	0.0078475		15.75	0.49	0.367	0.503	0.286	0.4115	0.103706
16	0.509071	0.507071	0.494071	0.493071	0.500821	0.0084212		16	0.509	0.388	0.509	0.315	0.43025	0.0956918
16.25	0.507964	0.505964	0.492964	0.492964	0.499964	0.00812404		16.25	0.512	0.408	0.52	0.343	0.44575	0.0854103
16.5	0.508036	0.506036	0.494036	0.492036	0.500036	0.00816497		16.5	0.524	0.431	0.518	0.372	0.46125	0.0731181
16.75	0.507036	0.506036	0.492036	0.492036	0.499286	0.00838153		16.75	0.52	0.449	0.515	0.4	0.471	0.0573353
17	0.507018	0.505018	0.492018	0.492018	0.499018	0.00812404		17	0.518	0.462	0.513	0.427	0.48	0.0434588
17.25	0.506018	0.505018	0.491018	0.492018	0.498518	0.0081035		17.25	0.516	0.474	0.511	0.465	0.4915	0.0257488
17.5	0.505929	0.503929	0.489929	0.491929	0.497929	0.00816497		17.5	0.513	0.486	0.509	0.488	0.499	0.0139762
17.75	0.506036	0.504036	0.491036	0.493036	0.498536	0.00759386		17.75	0.513	0.5	0.508	0.504	0.50625	0.00556028
18	0.506071	0.503071	0.490071	0.496071	0.498821	0.00718215		18	0.511	0.505	0.507	0.506	0.50725	0.00262996
18.25	0.505786	0.503786	0.490786	0.500786	0.500286	0.00665833		18.25	0.512	0.503	0.506	0.516	0.50925	0.00585235
18.5	0.50575	0.50375	0.48975	0.50275	0.5005	0.00727438		18.5	0.509	0.5	0.505	0.514	0.507	0.00594418
18.75	0.504929	0.503929	0.489929	0.503929	0.500679	0.00718215		18.75	0.507	0.498	0.504	0.51	0.50475	0.00512348
19	0.505893	0.502893	0.489893	0.502893	0.500393	0.00714143		19	0.507	0.496	0.5	0.508	0.50275	0.0057373
19.25	0.505946	0.503946	0.490946	0.502946	0.500946	0.00678233		19.25	0.506	0.494	0.499	0.506	0.50125	0.00585235
19.5	0.505982	0.502982	0.492982	0.501982	0.500982	0.00559762		19.5	0.505	0.494	0.501	0.505	0.50125	0.00518813
19.75	0.508839	0.503839	0.495839	0.500839	0.502339	0.00544671		19.75	0.505	0.492	0.498	0.503	0.4995	0.0058023
20	0.513036	0.507036	0.499036	0.499036	0.504536	0.00680686		20	0.504	0.491	0.499	0.502	0.499	0.00571548
20.25	0.515857	0.510857	0.500857	0.496857	0.506107	0.00877021		20.25	0.503	0.489	0.497	0.5	0.49725	0.0060208
20.5	0.516946	0.512946	0.500946	0.495946	0.506696	0.00987843		20.5	0.502	0.488	0.498	0.498	0.4965	0.00597216
20.75	0.515839	0.513839	0.499839	0.494839	0.506089	0.0103401		20.75	0.501	0.488	0.497	0.496	0.4955	0.00544671
21	0.515964	0.512964	0.497964	0.492964	0.504964	0.011225		21	0.499	0.486	0.495	0.494	0.4935	0.00544671
21.25	0.513929	0.512929	0.497929	0.491929	0.504179	0.0109659		21.25	0.497	0.484	0.494	0.494	0.49225	0.00567891
21.5	0.512875	0.511875	0.496875	0.490875	0.503125	0.0109659		21.5	0.498	0.483	0.494	0.492	0.49175	0.00634429
21.75	0.511946	0.510946	0.494946	0.488946	0.501696	0.0115289		21.75	0.494	0.482	0.492	0.491	0.48975	0.00531507
22	0.511	0.509	0.494	0.489	0.50075	0.0109049		22	0.493	0.481	0.488	0.49	0.488	0.00509902
22.25	0.509875	0.508875	0.493875	0.487875	0.500125	0.0109659		22.25	0.494	0.48	0.488	0.489	0.48775	0.00579511
22.5	0.509	0.508	0.493	0.486	0.499	0.0113431		22.5	0.493	0.478	0.487	0.487	0.48625	0.00618466
22.75	0.507911	0.506911	0.491911	0.483911	0.497661	0.0117296		22.75	0.493	0.478	0.49	0.487	0.487	0.00648074
23	0.50675	0.50575	0.49075	0.48375	0.49675	0.0113431		23	0.492	0.472	0.484	0.486	0.4835	0.0083865
23.25	0.505857	0.504857	0.488857	0.481857	0.495357	0.0119024		23.25	0.493	0.477	0.485	0.485	0.485	0.00653197
23.5	0.503857	0.503857	0.487857	0.481857	0.494357	0.0112398		23.5	0.488	0.478	0.487	0.484	0.48425	0.0045
23.75	0.503821	0.502821	0.486821	0.481821	0.493821	0.0111654		23.75	0.488	0.476	0.484	0.481	0.48225	0.005058
24	0.501786	0.501786	0.486786	0.479786	0.492536	0.0110567		24	0.488	0.477	0.482	0.481	0.482	0.00454606
24.25	0.501786	0.500786	0.484786	0.478786	0.491536	0.0115289		24.25	0.487	0.478	0.482	0.48	0.48175	0.00386221

## Sheet: Supplementary Figure 1b
Ptrc - none, empty vector. Ptrc - rof, plasmid expressing wild-type Rof
		Lag time (h)					Plotted
Strains	Plasmids	replicate 1	replicate 2	replicate 3	replicate 4	replicate 5	average	SD
IA227	Ptrc - none	3.00249	3.32262	3.34082	2.92924	3.00562	3.12016	0.195637
IA227	Ptrc - rof	12.0797	12.0247	12.008	12.3356	12.5817	12.206	0.247977
MG1655	Ptrc - none	1.88194	1.73455	2.0835	2.05973	1.78856	1.90965	0.157194
MG1655	Ptrc - rof	2.82463	2.91401	2.75792	2.9641	2.89271	2.87067	0.080505
IA227 rpoS+	Ptrc - none	2.67346	2.39618	2.74247	2.62986	2.63415	2.61522	0.130515
IA227 rpoS+	Ptrc - rof	7.59014	8.25506	6.83174	8.27397	8.04778	7.79974	0.607181
MG1655 ΔrpoS	Ptrc - none	2.36039	2.51146	2.45482	2.38573	2.38279	2.41903	0.0626199
MG1655 ΔrpoS	Ptrc - rof	4.63165	4.43924	4.25842	4.72265	4.83319	4.57703	0.229294
